# Supplementary material for: A monograph of the Australopacific Saprininae (Coleoptera, Histeridae)
Source: Zookeys. 2017 Aug 14;(689):1–263. doi: 10.3897/zookeys.689.12021 (PMC5672588; doi:10.3897/zookeys.689.12021)
Supplement: XML Treatment for Australopachylopus [file zookeys.689.12021-treatment1.xml]

<!DOCTYPE tp:taxon-treatment
  PUBLIC "-//TaxonX//DTD Taxonomic Treatment Publishing DTD v0 20100105//EN" "tax-treatment-NSO.dtd">
<tp:taxon-treatment xmlns:tp="http://www.plazi.org/taxpub"><tp:treatment-meta><kwd-group><label>Taxon classification</label><kwd><named-content xmlns:xlink="http://www.w3.org/1999/xlink" content-type="kingdom">Animalia</named-content></kwd><kwd><named-content xmlns:xlink="http://www.w3.org/1999/xlink" content-type="order">Coleoptera</named-content></kwd><kwd><named-content xmlns:xlink="http://www.w3.org/1999/xlink" content-type="family">Histeridae</named-content></kwd></kwd-group><mixed-citation publication-type="journal"><person-group><name><surname>Lackner</surname><given-names>Tomáš</given-names></name><name><surname>Leschen</surname><given-names>Richard A.B.</given-names></name></person-group><article-title>A monograph of the Australopacific <tp:taxon-name><tp:taxon-name-part taxon-name-part-type="subfamily">Saprininae</tp:taxon-name-part></tp:taxon-name> (<tp:taxon-name><tp:taxon-name-part taxon-name-part-type="order">Coleoptera</tp:taxon-name-part></tp:taxon-name>, <tp:taxon-name><tp:taxon-name-part taxon-name-part-type="family">Histeridae</tp:taxon-name-part></tp:taxon-name>)</article-title><source>Zookeys</source><day>14</day><month>8</month><year>2017</year><volume>2017</volume><issue>689</issue><fpage>1</fpage><lpage>263</lpage><pub-id pub-id-type="doi">10.3897/zookeys.689.12021</pub-id></mixed-citation></tp:treatment-meta><tp:nomenclature><tp:taxon-name>
              <tp:taxon-name-part taxon-name-part-type="genus" reg="Australopachylopus">Australopachylopus</tp:taxon-name-part>
              <object-id xmlns:xlink="http://www.w3.org/1999/xlink" content-type="zoobank" xlink:type="simple">http://zoobank.org/CF8C725A-72E0-4792-8C4C-313C3095134A</object-id>
            </tp:taxon-name><tp:taxon-status xmlns:xlink="http://www.w3.org/1999/xlink" xlink:type="simple">gen. n.</tp:taxon-status><xref ref-type="fig" rid="F1">Figs 1</xref><xref ref-type="fig" rid="F2">, 2–9</xref><xref ref-type="fig" rid="F3">, 10–13</xref><xref ref-type="fig" rid="F4">, 14–16</xref><xref ref-type="fig" rid="F5">, 17–25</xref><xref ref-type="fig" rid="F131">, 752</xref></tp:nomenclature><tp:treatment-sec sec-type="type species" id="SECID0E5VAG"><title>Type species.</title><p>
              <italic><tp:taxon-name><tp:taxon-name-part taxon-name-part-type="genus" reg="Saprinus">Saprinus</tp:taxon-name-part> <tp:taxon-name-part taxon-name-part-type="species" reg="lepidulus">lepidulus</tp:taxon-name-part></tp:taxon-name></italic> Broun, 1881: 665.</p></tp:treatment-sec><tp:treatment-sec sec-type="diagnosis" id="SECID0EPWAG"><title>Diagnosis.</title><p>Cuticle dark brown to black with faint metallic luster; pronotum almost glabrous, only with faint scattered lateral punctation; elytra punctate and striate; frontal stria weakened, occasionally absent; pronotal hypomeron, prosternum, disc of mesoventrite, lateral disc of metaventrite, metepisternum + fused metepimeron and lateral sides of all abdominal ventrites setose; pronotal depressions present; prosternal foveae absent; prosternal apophysis strongly constricted between procoxae, prosternal process thence strongly expanded; carinal prosternal striae present as vague rudiments on prosternal apophysis; lateral prosternal striae absent; meso- and metafemora thickened, with rows of setigerous punctures. Eighth sternite of the male genitalia fused medially, apices with a row of sparse setae. Eighth tergite densely covered in pores and pseudopores. Spiculum gastrale dilated on both ends. Aedeagus narrow, parameres fused on their basal two-thirds. The densely setose venter in combination with coarsely punctate elytra will readily distinguish this New Zealand endemic from all other <tp:taxon-name><tp:taxon-name-part taxon-name-part-type="subfamily">Saprininae</tp:taxon-name-part></tp:taxon-name> present in the country.</p></tp:treatment-sec><tp:treatment-sec sec-type="biology" id="SECID0E1WAG"><title>Biology.</title><p>A psammophilous taxon, found usually in carcasses or under coastal wrack. Several specimens were collected from pitfall traps.</p></tp:treatment-sec><tp:treatment-sec sec-type="distribution" id="SECID0E6WAG"><title>Distribution.</title><p>
              <italic><tp:taxon-name><tp:taxon-name-part taxon-name-part-type="genus" reg="Australopachylopus">Australopachylopus</tp:taxon-name-part></tp:taxon-name></italic> is endemic to New Zealand and is found on both North and South Islands, but has not been recorded from the Chatham Islands so far (Fig. <xref ref-type="fig" rid="F131">752</xref>).</p></tp:treatment-sec><tp:treatment-sec sec-type="etymology" id="SECID0EQXAG"><title>Etymology.</title><p>Generic epithet of this new genus has been created combining the Latin word for south ‘austral’ and generic name <italic><tp:taxon-name><tp:taxon-name-part taxon-name-part-type="genus" reg="Pachylopus">Pachylopus</tp:taxon-name-part></tp:taxon-name></italic>.</p></tp:treatment-sec><tp:treatment-sec sec-type="remarks" id="SECID0E4XAG"><title>Remarks.</title><p>Six species are included in the genus <italic><tp:taxon-name><tp:taxon-name-part taxon-name-part-type="genus" reg="Neopachylopus">Neopachylopus</tp:taxon-name-part></tp:taxon-name></italic> Reichardt, 1926 (<xref ref-type="bibr" rid="B80">Mazur 2011</xref>: 211). In the published phylogenetic analysis of <tp:taxon-name><tp:taxon-name-part taxon-name-part-type="subfamily">Saprininae</tp:taxon-name-part></tp:taxon-name> by the first author (<xref ref-type="bibr" rid="B53">Lackner 2014d</xref>) <italic><tp:taxon-name><tp:taxon-name-part taxon-name-part-type="genus" reg="Neopachylopus">Neopachylopus</tp:taxon-name-part> <tp:taxon-name-part taxon-name-part-type="species" reg="lepidulus">lepidulus</tp:taxon-name-part></tp:taxon-name></italic> falls separately from the other two members of the genus (<italic><tp:taxon-name><tp:taxon-name-part taxon-name-part-type="genus" reg="Neopachylopus">N.</tp:taxon-name-part> <tp:taxon-name-part taxon-name-part-type="species" reg="sulcifrons">sulcifrons</tp:taxon-name-part></tp:taxon-name></italic> (Mannerheim, 1843) and <italic><tp:taxon-name><tp:taxon-name-part taxon-name-part-type="genus" reg="Neopachylopus">N.</tp:taxon-name-part> <tp:taxon-name-part taxon-name-part-type="species" reg="kochi">kochi</tp:taxon-name-part></tp:taxon-name></italic> Thérond, 1963)) which were likewise included in the analysis in order to test the monophyly of the genus. All three taxa (<italic><tp:taxon-name><tp:taxon-name-part taxon-name-part-type="genus" reg="Neopachylopus">N.</tp:taxon-name-part> <tp:taxon-name-part taxon-name-part-type="species" reg="lepidulus">lepidulus</tp:taxon-name-part></tp:taxon-name></italic>, <italic><tp:taxon-name><tp:taxon-name-part taxon-name-part-type="genus" reg="Neopachylopus">N.</tp:taxon-name-part> <tp:taxon-name-part taxon-name-part-type="species" reg="sulcifrons">sulcifrons</tp:taxon-name-part></tp:taxon-name></italic> and <italic><tp:taxon-name><tp:taxon-name-part taxon-name-part-type="genus" reg="Neopachylopus">N.</tp:taxon-name-part> <tp:taxon-name-part taxon-name-part-type="species" reg="kochi">kochi</tp:taxon-name-part></tp:taxon-name></italic>) were recovered inside a large polytomy of global, mostly psammophilous species united by one ‘strong’ and three ‘weak’ synapomorphies. <italic><tp:taxon-name><tp:taxon-name-part taxon-name-part-type="genus" reg="Neopachylopus">N.</tp:taxon-name-part> <tp:taxon-name-part taxon-name-part-type="species" reg="lepidulus">lepidulus</tp:taxon-name-part></tp:taxon-name></italic>, in fact, comes out as sister to the clade uniting another New Zealand endemic <italic><tp:taxon-name><tp:taxon-name-part taxon-name-part-type="genus" reg="Reichardtia">Reichardtia</tp:taxon-name-part></tp:taxon-name></italic> Wenzel and <italic><tp:taxon-name><tp:taxon-name-part taxon-name-part-type="genus" reg="Reichardtiolus">Reichardtiolus</tp:taxon-name-part> <tp:taxon-name-part taxon-name-part-type="species" reg="pavlovskii">pavlovskii</tp:taxon-name-part></tp:taxon-name></italic> Kryzhanovskij, 1959; although this purported monophyletic group is not strongly supported (see more in the discussion of <italic><tp:taxon-name><tp:taxon-name-part taxon-name-part-type="genus" reg="Reichardtia">Reichardtia</tp:taxon-name-part></tp:taxon-name></italic>). It is interesting to note, however, that the male genitalia of both <italic><tp:taxon-name><tp:taxon-name-part taxon-name-part-type="genus" reg="Reichardtia">Reichardtia</tp:taxon-name-part></tp:taxon-name></italic> and <italic><tp:taxon-name><tp:taxon-name-part taxon-name-part-type="genus" reg="Australopachylopus">Australopachylopus</tp:taxon-name-part></tp:taxon-name></italic> share several similarities, e.g. overall gestalt of the eighth sternite and tergite (including the numerous pores and pseudopores; compare Figs <xref ref-type="fig" rid="F5">17–19</xref> and <xref ref-type="fig" rid="F46">256–258</xref>), a tuft of short setae situated on the apices of eighth sternite, and, very similarly shaped aedeagus (observed from the lateral view; compare Figs <xref ref-type="fig" rid="F5">25</xref> and <xref ref-type="fig" rid="F46">262</xref>). The on-going molecular studies by the senior author will hopefully shed more light on the relationships between New Zealand <tp:taxon-name><tp:taxon-name-part taxon-name-part-type="subfamily">Saprininae</tp:taxon-name-part></tp:taxon-name>, since all higher taxa have been included. We place <italic><tp:taxon-name><tp:taxon-name-part taxon-name-part-type="genus" reg="Neopachylopus">N.</tp:taxon-name-part> <tp:taxon-name-part taxon-name-part-type="species" reg="lepidulus">lepidulus</tp:taxon-name-part></tp:taxon-name></italic> into a new genus based on the setose underside and prosternal apophysis strongly constricted between procoxae, strongly expanded prosternal process; carinal prosternal striae present as vague rudiments on prosternal apophysis; and absent lateral prosternal striae. All of these characters are different from the type species of <italic><tp:taxon-name><tp:taxon-name-part taxon-name-part-type="genus" reg="Neopachylopus">Neopachylopus</tp:taxon-name-part></tp:taxon-name></italic> (<italic><tp:taxon-name><tp:taxon-name-part taxon-name-part-type="genus" reg="Neopachylopus">N.</tp:taxon-name-part> <tp:taxon-name-part taxon-name-part-type="species" reg="sulcifrons">sulcifrons</tp:taxon-name-part></tp:taxon-name></italic>).</p></tp:treatment-sec><tp:treatment-sec><!--Section generated to contain objects referenced in tp:taxon-treatment.--><fig id="F1" position="float" orientation="portrait"><label>Figure 1.</label><caption><p>
                  <italic><tp:taxon-name><tp:taxon-name-part taxon-name-part-type="genus" reg="Australopachylopus">Australopachylopus</tp:taxon-name-part> <tp:taxon-name-part taxon-name-part-type="species" reg="lepidulus">lepidulus</tp:taxon-name-part></tp:taxon-name></italic> (Broun, 1881) comb. n., habitus, dorsal view.</p></caption><graphic xmlns:xlink="http://www.w3.org/1999/xlink" xlink:href="zookeys-689-001-g001.jpg" position="float" orientation="portrait" xlink:type="simple" id="oo_150062.jpg"/></fig><fig id="F2" position="float" orientation="portrait"><label>Figures 2–9.</label><caption><p>
                  <bold>2</bold> <italic><tp:taxon-name><tp:taxon-name-part taxon-name-part-type="genus" reg="Australopachylopus">Australopachylopus</tp:taxon-name-part> <tp:taxon-name-part taxon-name-part-type="species" reg="lepidulus">lepidulus</tp:taxon-name-part></tp:taxon-name></italic> (Broun, 1881) comb. n., head, dorsal view <bold>3</bold> antennal club, dorsal view <bold>4</bold> head, ventral view <bold>5</bold> mentum, ventral view <bold>6</bold> labrum + clypeus, dorsal view <bold>7</bold> propygidium + pygidium <bold>8</bold> prosternum <bold>9</bold> mesoventrite.</p></caption><graphic xmlns:xlink="http://www.w3.org/1999/xlink" xlink:href="zookeys-689-001-g002.jpg" position="float" orientation="portrait" xlink:type="simple" id="oo_150063.jpg"/></fig><fig id="F3" position="float" orientation="portrait"><label>Figures 10–13.</label><caption><p>
                  <bold>10</bold> <italic><tp:taxon-name><tp:taxon-name-part taxon-name-part-type="genus" reg="Australopachylopus">Australopachylopus</tp:taxon-name-part> <tp:taxon-name-part taxon-name-part-type="species" reg="lepidulus">lepidulus</tp:taxon-name-part></tp:taxon-name></italic> (Broun, 1881) comb. n., lateral disc of metaventrite + metepisternum <bold>11</bold> protibia, ventral view <bold>12</bold> mesotibia, ventral view <bold>13</bold> metatibia, ventral view.</p></caption><graphic xmlns:xlink="http://www.w3.org/1999/xlink" xlink:href="zookeys-689-001-g003.jpg" position="float" orientation="portrait" xlink:type="simple" id="oo_150064.jpg"/></fig><fig id="F4" position="float" orientation="portrait"><label>Figures 14–16.</label><caption><p>
                  <bold>14</bold> <italic><tp:taxon-name><tp:taxon-name-part taxon-name-part-type="genus" reg="Australopachylopus">Australopachylopus</tp:taxon-name-part> <tp:taxon-name-part taxon-name-part-type="species" reg="lepidulus">lepidulus</tp:taxon-name-part></tp:taxon-name></italic> (Broun, 1881) comb. n., mandibles, dorsal view <bold>15</bold> labrum: left half depicting dorsal view and right half depicting epipharynx <bold>16</bold> antennal club depicting sensory structures of the antenna.</p></caption><graphic xmlns:xlink="http://www.w3.org/1999/xlink" xlink:href="zookeys-689-001-g004.jpg" position="float" orientation="portrait" xlink:type="simple" id="oo_150065.jpg"/></fig><fig id="F5" position="float" orientation="portrait"><label>Figures 17–25.</label><caption><p>
                  <bold>17</bold> <italic><tp:taxon-name><tp:taxon-name-part taxon-name-part-type="genus" reg="Australopachylopus">Australopachylopus</tp:taxon-name-part> <tp:taxon-name-part taxon-name-part-type="species" reg="lepidulus">lepidulus</tp:taxon-name-part></tp:taxon-name></italic> (Broun, 1881) comb. n., male terminalia: 8<sup>th</sup> sternite + 8<sup>th</sup> tergite, ventral view <bold>18</bold> ditto, dorsal view <bold>19</bold> ditto, lateral view <bold>20</bold> male terminalia: 9<sup>th</sup> + 10<sup>th</sup> tergites, dorsal view <bold>21</bold> ditto, lateral view <bold>22</bold> male terminalia: spiculum gastrale, ventral view <bold>23</bold> ditto, lateral view <bold>24</bold> male terminalia: aedeagus, dorsal view <bold>25</bold> ditto, lateral view.</p></caption><graphic xmlns:xlink="http://www.w3.org/1999/xlink" xlink:href="zookeys-689-001-g005.jpg" position="float" orientation="portrait" xlink:type="simple" id="oo_150066.jpg"/></fig><fig id="F131" position="float" orientation="portrait"><label>Figure 752.</label><caption><p>Distribution of <italic><tp:taxon-name><tp:taxon-name-part taxon-name-part-type="genus" reg="Australopachylopus">Australopachylopus</tp:taxon-name-part> <tp:taxon-name-part taxon-name-part-type="species" reg="lepidulus">lepidulus</tp:taxon-name-part></tp:taxon-name></italic> (Broun, 1881) in New Zealand.</p></caption><graphic xmlns:xlink="http://www.w3.org/1999/xlink" xlink:href="zookeys-689-001-g131.jpg" position="float" orientation="portrait" xlink:type="simple" id="oo_150193.jpg"/></fig><fig id="F46" position="float" orientation="portrait"><label>Figures 256–262.</label><caption><p>
                  <bold>256</bold> <italic><tp:taxon-name><tp:taxon-name-part taxon-name-part-type="genus" reg="Reichardtia">Reichardtia</tp:taxon-name-part> <tp:taxon-name-part taxon-name-part-type="species" reg="pedator">pedator</tp:taxon-name-part></tp:taxon-name></italic> (Sharp, 1876) male terminalia: 8<sup>th</sup> sternite + 8<sup>th</sup> tergite, ventral view <bold>257</bold> ditto, dorsal view <bold>258</bold> ditto, lateral view <bold>259</bold> male terminalia: 9<sup>th</sup> + 10<sup>th</sup> tergites, dorsal view; spiculum gastrale, ventral view <bold>260</bold> male terminalia: 9<sup>th</sup> + 10<sup>th</sup> tergites; spiculum gastrale, lateral view <bold>261</bold> male terminalia: aedeagus, dorsal view <bold>262</bold> ditto, lateral view.</p></caption><graphic xmlns:xlink="http://www.w3.org/1999/xlink" xlink:href="zookeys-689-001-g046.jpg" position="float" orientation="portrait" xlink:type="simple" id="oo_150107.jpg"/></fig></tp:treatment-sec><ref-list><ref id="B80"><mixed-citation xmlns:xlink="http://www.w3.org/1999/xlink" xlink:type="simple">
          <person-group><name name-style="western"><surname>Mazur</surname><given-names>S</given-names></name></person-group> (<year>2011</year>) A concise catalogue of the <tp:taxon-name><tp:taxon-name-part taxon-name-part-type="family">Histeridae</tp:taxon-name-part></tp:taxon-name> (<tp:taxon-name><tp:taxon-name-part taxon-name-part-type="order">Coleoptera</tp:taxon-name-part></tp:taxon-name>). Warsaw University of Life Sciences, SGGW Press, Warsaw 332 pp.</mixed-citation></ref><ref id="B53"><mixed-citation xmlns:xlink="http://www.w3.org/1999/xlink" xlink:type="simple">
          <person-group><name name-style="western"><surname>Lackner</surname><given-names>T</given-names></name></person-group> (<year>2014d</year>) <article-title>Phylogeny of the <tp:taxon-name><tp:taxon-name-part taxon-name-part-type="subfamily">Saprininae</tp:taxon-name-part></tp:taxon-name> subfamily reveals interesting ecological shifts in the history of the subfamily (<tp:taxon-name><tp:taxon-name-part taxon-name-part-type="order">Coleoptera</tp:taxon-name-part></tp:taxon-name>: <tp:taxon-name><tp:taxon-name-part taxon-name-part-type="family">Histeridae</tp:taxon-name-part></tp:taxon-name>).</article-title> <source>Zoological Journal of the Linnean Society</source> <volume>172</volume>: <fpage>521</fpage>–<lpage>555</lpage>. <ext-link xlink:type="simple" ext-link-type="doi" xlink:href="10.1111/zoj.12182">http://dx.doi.org/10.1111/zoj.12182</ext-link></mixed-citation></ref></ref-list></tp:taxon-treatment>
