# Supplementary material for: A monograph of the Australopacific Saprininae (Coleoptera, Histeridae)
Source: Zookeys. 2017 Aug 14;(689):1–263. doi: 10.3897/zookeys.689.12021 (PMC5672588; doi:10.3897/zookeys.689.12021)
Supplement: XML Treatment for Australopachylopus lepidulus [file zookeys.689.12021-treatment2.xml]

<!DOCTYPE tp:taxon-treatment
  PUBLIC "-//TaxonX//DTD Taxonomic Treatment Publishing DTD v0 20100105//EN" "tax-treatment-NSO.dtd">
<tp:taxon-treatment xmlns:tp="http://www.plazi.org/taxpub"><tp:treatment-meta><kwd-group><label>Taxon classification</label><kwd><named-content xmlns:xlink="http://www.w3.org/1999/xlink" content-type="kingdom">Animalia</named-content></kwd><kwd><named-content xmlns:xlink="http://www.w3.org/1999/xlink" content-type="order">Coleoptera</named-content></kwd><kwd><named-content xmlns:xlink="http://www.w3.org/1999/xlink" content-type="family">Histeridae</named-content></kwd></kwd-group><mixed-citation publication-type="journal"><person-group><name><surname>Lackner</surname><given-names>Tomáš</given-names></name><name><surname>Leschen</surname><given-names>Richard A.B.</given-names></name></person-group><article-title>A monograph of the Australopacific <tp:taxon-name><tp:taxon-name-part taxon-name-part-type="subfamily">Saprininae</tp:taxon-name-part></tp:taxon-name> (<tp:taxon-name><tp:taxon-name-part taxon-name-part-type="order">Coleoptera</tp:taxon-name-part></tp:taxon-name>, <tp:taxon-name><tp:taxon-name-part taxon-name-part-type="family">Histeridae</tp:taxon-name-part></tp:taxon-name>)</article-title><source>Zookeys</source><day>14</day><month>8</month><year>2017</year><volume>2017</volume><issue>689</issue><fpage>1</fpage><lpage>263</lpage><pub-id pub-id-type="doi">10.3897/zookeys.689.12021</pub-id></mixed-citation></tp:treatment-meta><tp:nomenclature><tp:taxon-name>
              <tp:taxon-name-part taxon-name-part-type="genus" reg="Australopachylopus">Australopachylopus</tp:taxon-name-part>
              <tp:taxon-name-part taxon-name-part-type="species" reg="lepidulus">lepidulus</tp:taxon-name-part>
            </tp:taxon-name><tp:taxon-authority>(Broun, 1881)</tp:taxon-authority><tp:taxon-status xmlns:xlink="http://www.w3.org/1999/xlink" xlink:type="simple">comb. n.</tp:taxon-status><xref ref-type="fig" rid="F1">Figs 1</xref><xref ref-type="fig" rid="F2">, 2–9</xref><xref ref-type="fig" rid="F3">, 10–13</xref><xref ref-type="fig" rid="F4">, 14–16</xref><xref ref-type="fig" rid="F5">, 17–25</xref><xref ref-type="fig" rid="F131">, 752</xref><!--PageBreak--><tp:nomenclature-citation-list><tp:nomenclature-citation><tp:taxon-name>
                  <tp:taxon-name-part taxon-name-part-type="genus" reg="Saprinus">Saprinus</tp:taxon-name-part> <tp:taxon-name-part taxon-name-part-type="species" reg="lepidulus">lepidulus</tp:taxon-name-part></tp:taxon-name><comment>Broun, 1881: 665.</comment></tp:nomenclature-citation></tp:nomenclature-citation-list></tp:nomenclature><tp:treatment-sec sec-type="type locality" id="SECID0EJABG"><title>Type locality.</title><p>New Zealand: Wellington: Lyall Bay.</p></tp:treatment-sec><tp:treatment-sec sec-type="type material" id="SECID0EOABG"><title>Type material examined.</title><p>
              <italic><tp:taxon-name><tp:taxon-name-part taxon-name-part-type="genus" reg="Saprinus">Saprinus</tp:taxon-name-part> <tp:taxon-name-part taxon-name-part-type="species" reg="lepidulus">lepidulus</tp:taxon-name-part></tp:taxon-name></italic> Broun, 1881: Lectotype, present designation: unsexed specimen, with the following labels: “Type” (round, red-margined printed label); followed by: “New Zealand / Broun Coll. / Brit. Mus. / 1922-482” (printed); followed by: “Lyall Bay / Wellington” (written); followed by: “<tp:taxon-name><tp:taxon-name-part taxon-name-part-type="genus" reg="Pachylopus">Pachylopus</tp:taxon-name-part></tp:taxon-name> / <tp:taxon-name><tp:taxon-name-part taxon-name-part-type="species" reg="lepidulus">lepidulus</tp:taxon-name-part></tp:taxon-name>” (written); followed by: “<tp:taxon-name><tp:taxon-name-part taxon-name-part-type="genus" reg="Saprinus">Saprinus</tp:taxon-name-part> <tp:taxon-name-part taxon-name-part-type="species" reg="lepidulus">lepidulus</tp:taxon-name-part></tp:taxon-name> / Broun, 1881 / LECTOTYPE 2014 / Des. Lackner &amp; Leschen” (red label, written) (<named-content xmlns:xlink="http://www.w3.org/1999/xlink" content-type="dwc:institutional_code" xlink:type="simple">BMNH</named-content>). Because the number of specimens in the original description is not given this specimen is selected as the lectotype. There are another two specimens in Broun’s collection, both of unknown sex: one bearing the following labels: “1169” (written); followed by “New Zealand / Broun Coll. / Brit. Mus. / 1922-482” (printed). Another one bears identical labels as the preceding specimen, but has one more label: “Invercargill” (printed) (<named-content xmlns:xlink="http://www.w3.org/1999/xlink" content-type="dwc:institutional_code" xlink:type="simple">BMNH</named-content>). These specimens do not belong to the type series of <xref ref-type="bibr" rid="B10">Broun (1881)</xref> because <xref ref-type="bibr" rid="B10">Broun (1881)</xref> provides the type locality as Lyall Bay, and the second specimen lacks locality data.</p></tp:treatment-sec><tp:treatment-sec sec-type="material" id="SECID0EKCBG"><title>Additional material examined.</title><p>NEW ZEALAND: North Island. ND: 4 specs., Ruakaka Beach, north Auckland, 22.ix.1932 (<named-content xmlns:xlink="http://www.w3.org/1999/xlink" content-type="dwc:institutional_code" xlink:type="simple">BMNH</named-content>); 1 spec., Kai Iwi, 28.i.[19]15, Sand in Sun (<named-content xmlns:xlink="http://www.w3.org/1999/xlink" content-type="dwc:institutional_code" xlink:type="simple">NZAC</named-content>); 2 specs., Himatangi, 9.ii.[19]58, R.A. Cumber leg. (<named-content xmlns:xlink="http://www.w3.org/1999/xlink" content-type="dwc:institutional_code" xlink:type="simple">NZAC</named-content>); 1 spec., Kawerua Beach, 5.ii.1975, K. Hoson leg. (<named-content xmlns:xlink="http://www.w3.org/1999/xlink" content-type="dwc:institutional_code" xlink:type="simple">LUNZ</named-content>). WO: 1 spec., Waikato Heads, under <italic><tp:taxon-name><tp:taxon-name-part taxon-name-part-type="genus" reg="Muehlenbeckia">Muehlenbeckia</tp:taxon-name-part></tp:taxon-name></italic>, 1.i.1959, B.M. May leg. (<named-content xmlns:xlink="http://www.w3.org/1999/xlink" content-type="dwc:institutional_code" xlink:type="simple">NZAC</named-content>); 1 spec., Kawhia Harbor, 27.i.1958, B.M. May leg., under dead fish on beach (<named-content xmlns:xlink="http://www.w3.org/1999/xlink" content-type="dwc:institutional_code" xlink:type="simple">NZAC</named-content>); 1 ♂, 2 ♀♀, 4 specs., Raglan, 19.ix.1981, C.F. Butcher leg., under dead bird, fish (<named-content xmlns:xlink="http://www.w3.org/1999/xlink" content-type="dwc:institutional_code" xlink:type="simple">NZAC</named-content>). HB: 1 spec., Porangahau, 29.i.1991, C. Duffy leg., pitfall traps (<named-content xmlns:xlink="http://www.w3.org/1999/xlink" content-type="dwc:institutional_code" xlink:type="simple">NZAC</named-content>); SC: 1 spec., Temuka Beach, 22.iii.2008, on dead seagull (<abbrev xmlns:xlink="http://www.w3.org/1999/xlink" xlink:title="Private collection of John Nunn" id="ABBRID0E6DBG" xlink:type="simple">CJN</abbrev>). RI: 1 spec., Foxton Beach, 19.v.1996, in dead dry puffer fish on sandy beach (<abbrev xmlns:xlink="http://www.w3.org/1999/xlink" xlink:title="Private collection of John Nunn" id="ABBRID0EDEBG" xlink:type="simple">CJN</abbrev>). WN: 3 specs., Paekarariki Beach, 4.xii.1941, G.V. Hudson (<named-content xmlns:xlink="http://www.w3.org/1999/xlink" content-type="dwc:institutional_code" xlink:type="simple">BMNH</named-content>); 1 spec., Wellington (<named-content xmlns:xlink="http://www.w3.org/1999/xlink" content-type="dwc:institutional_code" xlink:type="simple">BMNH</named-content>); 2 specs., Wellington, J.J. Walker (<named-content xmlns:xlink="http://www.w3.org/1999/xlink" content-type="dwc:institutional_code" xlink:type="simple">BMNH</named-content>). South Island. NN: 8 specs., Westport, J.J. Walker (<named-content xmlns:xlink="http://www.w3.org/1999/xlink" content-type="dwc:institutional_code" xlink:type="simple">BMNH</named-content>); 1 spec., Westport, Beach Nelson, 15.x.1971, J.C. Watt leg., under logs (<named-content xmlns:xlink="http://www.w3.org/1999/xlink" content-type="dwc:institutional_code" xlink:type="simple">LUNZ</named-content>); 1 spec., Farewell Spit, Outer Beach, 9.ii.1981, J.W. Early leg., carcass of dolphin (<named-content xmlns:xlink="http://www.w3.org/1999/xlink" content-type="dwc:institutional_code" xlink:type="simple">LUNZ</named-content>); 1 ♂ &amp; 4 specs., Wharariki Beach, 7.ii.1981, J.W. Early leg., under carcass on sand (<named-content xmlns:xlink="http://www.w3.org/1999/xlink" content-type="dwc:institutional_code" xlink:type="simple">LUNZ</named-content>). MC: 2 specs., Lyttelton, xii.1901, J.J. Walker (<named-content xmlns:xlink="http://www.w3.org/1999/xlink" content-type="dwc:institutional_code" xlink:type="simple">BMNH</named-content>). WD: 8 specs., Okarito lagoon, 7.–9.xii.2012, beach (under dead <italic><tp:taxon-name><tp:taxon-name-part taxon-name-part-type="genus" reg="Larus">Larus</tp:taxon-name-part></tp:taxon-name></italic>), <named-content xmlns:xlink="http://www.w3.org/1999/xlink" content-type="dwc:verbatimCoordinates" xlink:type="simple"><named-content content-type="geo-json" specific-use="{&#34;type&#34;:&#34;Point&#34;,&#34;coordinates&#34;:[170.160000,-43.225000]}" id="NCID0EZFBG" xlink:type="simple">43°13.5'S, 170°09.6'E</named-content></named-content>, 1 m, M. Fikáček, J. Hájek &amp; R. Leschen leg. (<named-content xmlns:xlink="http://www.w3.org/1999/xlink" content-type="dwc:institutional_code" xlink:type="simple">NMPC</named-content>; 1 ex. in coll. <abbrev xmlns:xlink="http://www.w3.org/1999/xlink" xlink:title="T. Lackner’s private collection, temporarily housed at ZSM" id="ABBRID0EDGBG" xlink:type="simple">TLAN</abbrev>); 1 ♀, Mananui Beach, 17.i.1982, J.W. Early leg., sandy beach (<named-content xmlns:xlink="http://www.w3.org/1999/xlink" content-type="dwc:institutional_code" xlink:type="simple">LUNZ</named-content>). DN: 1 ♀, Kuri Bush, nr. Talieri Mouth, 18.iii.2001, on sandy beach (<abbrev xmlns:xlink="http://www.w3.org/1999/xlink" xlink:title="Private collection of John Nunn" id="ABBRID0EMGBG" xlink:type="simple">CJN</abbrev>). Unknown localities: 1 spec., New Zealand, 1162, Broun leg. (<named-content xmlns:xlink="http://www.w3.org/1999/xlink" content-type="dwc:institutional_code" xlink:type="simple">NZAC</named-content>); 1 spec., New Zealand, without further data, J.J. Walker (<named-content xmlns:xlink="http://www.w3.org/1999/xlink" content-type="dwc:institutional_code" xlink:type="simple">BMNH</named-content>); 1 spec., New Zealand, without further data, Broun, 5.ix.[18]89 (<named-content xmlns:xlink="http://www.w3.org/1999/xlink" content-type="dwc:institutional_code" xlink:type="simple">BMNH</named-content>); 1 spec., New Zealand, no further data, vi.1904 (<named-content xmlns:xlink="http://www.w3.org/1999/xlink" content-type="dwc:institutional_code" xlink:type="simple">BMNH</named-content>); 1 spec., New Zealand, no further data (<named-content xmlns:xlink="http://www.w3.org/1999/xlink" content-type="dwc:institutional_code" xlink:type="simple">BMNH</named-content>).</p><!--PageBreak--></tp:treatment-sec><tp:treatment-sec sec-type="description" id="SECID0EKHBG"><title>Re-description.</title><p>Body length: <abbrev xmlns:xlink="http://www.w3.org/1999/xlink" xlink:title="length between anterior angles of pronotum and apices of elytra" id="ABBRID0EQHBG" xlink:type="simple">PEL</abbrev>: 4.10–5.50 mm; <abbrev xmlns:xlink="http://www.w3.org/1999/xlink" xlink:title="width between anterior angles of pronotum" id="ABBRID0EUHBG" xlink:type="simple">APW</abbrev>: 1.10–1.75 mm; <abbrev xmlns:xlink="http://www.w3.org/1999/xlink" xlink:title="width between posterior angles of pronotum" id="ABBRID0EYHBG" xlink:type="simple">PPW</abbrev>: 3.15–4.00 mm; <abbrev xmlns:xlink="http://www.w3.org/1999/xlink" xlink:title="length of elytron along elytral suture" id="ABBRID0E3HBG" xlink:type="simple">EL</abbrev>: 2.65–3.50 mm; <abbrev xmlns:xlink="http://www.w3.org/1999/xlink" xlink:title="maximum width between outer margins of elytra" id="ABBRID0EAIBG" xlink:type="simple">EW</abbrev>: 3.50–4.50 mm. Body (Fig. <xref ref-type="fig" rid="F1">1</xref>) rectangular oval, dorsal surface convex, ventral surface flattened, cuticle black with slight metallic luster, legs, mouthparts and antennae dark brown, antennal club blackish.</p><fig id="F1" position="float" orientation="portrait"><label>Figure 1.</label><caption><p>
                  <italic><tp:taxon-name><tp:taxon-name-part taxon-name-part-type="genus" reg="Australopachylopus">Australopachylopus</tp:taxon-name-part> <tp:taxon-name-part taxon-name-part-type="species" reg="lepidulus">lepidulus</tp:taxon-name-part></tp:taxon-name></italic> (Broun, 1881) comb. n., habitus, dorsal view.</p></caption><graphic xmlns:xlink="http://www.w3.org/1999/xlink" xlink:href="zookeys-689-001-g001.jpg" position="float" orientation="portrait" xlink:type="simple" id="oo_150062.jpg"/></fig><!--PageBreak--><!--PageBreak--><p>Antennal scape (Fig. <xref ref-type="fig" rid="F2">2</xref>) with carinate margins, with numerous long setae; antennal club (Fig. <xref ref-type="fig" rid="F2">3</xref>) round, slightly depressed dorso-ventrally; without visible articulation, entire surface with thick short yellow sensilla intermingled with sparse longer erect sensilla, apically with a flat sensory area with short dense sensilla; sensory structures of antennal club (Fig. <xref ref-type="fig" rid="F4">16</xref>) in a form of a single pear-shaped vesicle situated under sensory area on inner-ventral side of club.</p><fig id="F2" position="float" orientation="portrait"><label>Figures 2–9.</label><caption><p>
                  <bold>2</bold> <italic><tp:taxon-name><tp:taxon-name-part taxon-name-part-type="genus" reg="Australopachylopus">Australopachylopus</tp:taxon-name-part> <tp:taxon-name-part taxon-name-part-type="species" reg="lepidulus">lepidulus</tp:taxon-name-part></tp:taxon-name></italic> (Broun, 1881) comb. n., head, dorsal view <bold>3</bold> antennal club, dorsal view <bold>4</bold> head, ventral view <bold>5</bold> mentum, ventral view <bold>6</bold> labrum + clypeus, dorsal view <bold>7</bold> propygidium + pygidium <bold>8</bold> prosternum <bold>9</bold> mesoventrite.</p></caption><graphic xmlns:xlink="http://www.w3.org/1999/xlink" xlink:href="zookeys-689-001-g002.jpg" position="float" orientation="portrait" xlink:type="simple" id="oo_150063.jpg"/></fig><p>Mandibles stout, thickened (Fig. <xref ref-type="fig" rid="F4">14</xref>) with rounded outer margin strongly curved inwardly, dorsally with sparse punctures, acutely pointed, sub-apical tooth on inner margin of left mandible large, blunt; labrum (Figs <xref ref-type="fig" rid="F2">6</xref>, <xref ref-type="fig" rid="F4">15</xref>) punctate, dorsally convex with slight median depression; labral fold small, setae of lateral fringe moderately long; two labral setae present; terminal labial palpomere (Fig. <xref ref-type="fig" rid="F2">4</xref>) elongated, its width about one-third its length; palpal organ present on both labial and maxillary palpi; mentum (Fig. <xref ref-type="fig" rid="F2">5</xref>) square-shaped, anterior angles not produced, anterior margin with deep median excavation, surface around it with four longer setae; lateral margins with double row of shorter ramose setae; disc of mentum imbricate, with several short scattered setae; cardo of maxilla with few short setae on lateral margin, stipes triangular, with three short setae; lacinia without lacinial hook (=uncus); terminal maxillary palpomere elongated, its width about one-third its length, approximately twice as long as penultimate.</p><fig id="F3" position="float" orientation="portrait"><label>Figures 10–13.</label><caption><p>
                  <bold>10</bold> <italic><tp:taxon-name><tp:taxon-name-part taxon-name-part-type="genus" reg="Australopachylopus">Australopachylopus</tp:taxon-name-part> <tp:taxon-name-part taxon-name-part-type="species" reg="lepidulus">lepidulus</tp:taxon-name-part></tp:taxon-name></italic> (Broun, 1881) comb. n., lateral disc of metaventrite + metepisternum <bold>11</bold> protibia, ventral view <bold>12</bold> mesotibia, ventral view <bold>13</bold> metatibia, ventral view.</p></caption><graphic xmlns:xlink="http://www.w3.org/1999/xlink" xlink:href="zookeys-689-001-g003.jpg" position="float" orientation="portrait" xlink:type="simple" id="oo_150064.jpg"/></fig><!--PageBreak--><!--PageBreak--><p>Clypeus (Fig. <xref ref-type="fig" rid="F2">6</xref>) sub-quadrate, rounded laterally, slightly concave medially, with scattered microscopic punctures; frontal stria largely interrupted anteriorly (at times completely absent), continuous with weakly carinate supraorbital stria; frontal disc (Fig. <xref ref-type="fig" rid="F2">2</xref>) with irregular scattered fine punctation; eyes convex, visible from above.</p><p>Pronotal sides (Fig. <xref ref-type="fig" rid="F1">1</xref>) bisinuate, moderately convergent anteriorly, apical angles acute; pronotal depressions well-impressed (occasionally shallow); marginal pronotal stria complete, carinate; disc of pronotum laterally with a band of coarse and dense punctures (occasionally completely smooth), a band of similar punctation present also along pronotal base, pronotal disc otherwise glabrous; pronotal hypomeron with long yellow setae; scutellum small, visible.</p><p>Elytral humeri prominent; elytral epipleura smooth; marginal epipleural stria complete; marginal elytral stria straight and carinate, continued as well impressed complete apical elytral stria continuous with sutural elytral stria; along elytral marginal stria a regular row of round punctures present. Humeral elytral stria well impressed on basal fifth (occasionally longer); inner subhumeral stria present medially, rather long, almost attaining marginal elytral stria apically; elytral disc with four deeply impressed dorsal elytral striae 1–4, about the same length, not reaching elytral half apically (occasionally third and fourth dorsal elytral striae intermittent or obliterated by coarse punctation); fourth elytral stria basally not connected with sutural elytral stria; sutural elytral stria well impressed, abbreviated on basal tenth and apical sixth (occasionally continuous with apical elytral stria), interspace between it and elytral suture somewhat elevated, especially on apical third, on basal half a row of fine punctures present; punctation of elytral disc (with exception of elytral humeri and elytral flanks) coarse and dense, punctures separated by less than twice their diameter, on intervals between elytral striae punctation somewhat weakened.</p><fig id="F4" position="float" orientation="portrait"><label>Figures 14–16.</label><caption><p>
                  <bold>14</bold> <italic><tp:taxon-name><tp:taxon-name-part taxon-name-part-type="genus" reg="Australopachylopus">Australopachylopus</tp:taxon-name-part> <tp:taxon-name-part taxon-name-part-type="species" reg="lepidulus">lepidulus</tp:taxon-name-part></tp:taxon-name></italic> (Broun, 1881) comb. n., mandibles, dorsal view <bold>15</bold> labrum: left half depicting dorsal view and right half depicting epipharynx <bold>16</bold> antennal club depicting sensory structures of the antenna.</p></caption><graphic xmlns:xlink="http://www.w3.org/1999/xlink" xlink:href="zookeys-689-001-g004.jpg" position="float" orientation="portrait" xlink:type="simple" id="oo_150065.jpg"/></fig><p>Propygidium (Fig. <xref ref-type="fig" rid="F2">7</xref>) largely covered by elytra; its punctation similar to that of elytral disc; pygidium (Fig. <xref ref-type="fig" rid="F2">7</xref>) also densely and coarsely punctate, punctures becoming sparser towards extreme apex.</p><p>Anterior margin of median portion of prosternum (Fig. <xref ref-type="fig" rid="F2">8</xref>) slightly projected medially, setose; prosternal foveae absent; marginal prosternal stria vaguely impressed but complete, distanced from anterior margin; prosternal apophysis strongly constricted between procoxae, knife-like, prosternal process thence strongly widening and sloping down anteriorly, surface imbricate, dorso-medially with numerous setigerous punctures; occasionally vestiges of carinal prosternal striae present on prosternal apophysis; lateral prosternal striae absent.</p><p>Anterior margin of mesoventrite (Fig. <xref ref-type="fig" rid="F2">9</xref>) with slight median projection; discal marginal mesoventral stria anteriorly absent, laterally present; disc of mesoventrite convex, with deep and dense setigerous punctures of various sizes; meso-metaventral suture indistinct; meso-metaventral sutural stria absent; intercoxal disc of metaventrite smooth, in male with a longitudinal median depression; laterally with coarse round setigerous punctures; a narrow band of fine punctation present along posterior margin; lateral metaventral stria absent; lateral disc of metaventrite (Fig. <xref ref-type="fig" rid="F3">10</xref>) slightly excavate, with <!--PageBreak-->shallow dense setigerous punctures; metepisternum + fused metepimeron (Fig. <xref ref-type="fig" rid="F3">10</xref>) with even denser and coarser setigerous punctures, separated by less than half of their diameter; lateral metepisternal stria absent.</p><!--PageBreak--><p>Intercoxal disc of first abdominal ventrite with shortened and vaguely impressed lateral stria; disc laterally and anteriorly with round deep punctures of various sizes, median part of disc impunctate, laterally punctures setigerous; all visible abdominal ventrites setose laterally.</p><p>Protibia (Fig. <xref ref-type="fig" rid="F3">11</xref>) slightly widening apically, outer margin with three large widely spaced distal teeth topped by large denticle, diminishing in size in proximal direction, followed by approximately six smaller stout proximal denticles, diminishing in size in proximal direction; setae of outer row thin, sparse; setae of median row approximate to inner protibial margin, but shorter than those of outer row; protarsal groove deep; anterior protibial stria vaguely impressed, shortened on posterior half; protibial spur large, hooked, growing out near tarsal insertion; outer part of posterior surface of protibia smooth, demarcation line between outer and median of posterior surface carinate; posterior protibial stria complete, with dense row of strongly sclerotized long setae growing in size and girth apically; inner margin with double row of short setae.</p><p>Mesotibia somewhat thickened, outer margin with a row of approximately 5 denticles growing in size apically, one more denticle present near apical margin; setae of outer row dense and long, strongly sclerotized, growing in size apically; setae of median row rather distanced from outer row, thinner and sparser; posterior mesotibial stria inconspicuous (absent?); anterior surface of mesotibia (Fig. <xref ref-type="fig" rid="F3">12</xref>) with another dense row of short denticles, becoming sparser and thinner towards inner mesotibial margin; anterior mesotibial stria undulate, with a row of regular short setae growing in size and girth apically; mesotibial spur large; apical margin of mesotibia with a row of about 5 stout denticles; first and second tarsomere ventrally with four long strongly sclerotized setae; third and fourth tarsomere with only two such setae; fifth tarsomere devoid of setae ventrally; dorsally first two tarsomeres with two strongly sclerotized setae; third, fourth and fifth tarsomere with only single seta dorsally; claws of apical tarsomere bent, approximately one-third its length; metatibia (Fig. <xref ref-type="fig" rid="F3">13</xref>) generally similar to mesotibia, but more slender; denticles of outer margin shorter and sparser; anterior surface of metatibia with three rows of short stout denticles.</p><p>Male genitalia. Eighth sternite (Figs <xref ref-type="fig" rid="F5">17–18</xref>) fused longitudinally; vela short, apices of eighth sternite with a tuft of short setae; eighth sternite laterally with several even shorter setae (Figs <xref ref-type="fig" rid="F5">17–19</xref>); eighth tergite covered with pores and pseudopores, apical margin inwardly arcuate, basal margin strongly inwardly arcuate; eighth tergite and eighth sternite fused laterally (Fig. <xref ref-type="fig" rid="F5">19</xref>). Ninth tergite (Figs <xref ref-type="fig" rid="F5">20–21</xref>) longitudinally fused medially, surface medially with two strongly sclerotized lines; tenth tergite basally inwardly arcuate, apically outwardly arcuate; spiculum gastrale (Figs <xref ref-type="fig" rid="F5">22–23</xref>) gradually dilated in most of apical half, apex strongly sclerotized; basal end dilated, rounded. Aedeagus (Figs <xref ref-type="fig" rid="F5">24–25</xref>) slightly thickened, almost parallel-sided; basal piece of aedeagus short, ratio of its length : length of parameres 1 : 5; parameres of aedeagus fused almost along their basal two-thirds; aedeagus only slightly curved from lateral view, apex of aedeagus flattened dorso-ventrally, fringed with a tuft of very short setae (Fig. <xref ref-type="fig" rid="F5">25</xref>).</p><fig id="F5" position="float" orientation="portrait"><label>Figures 17–25.</label><caption><p>
                  <bold>17</bold> <italic><tp:taxon-name><tp:taxon-name-part taxon-name-part-type="genus" reg="Australopachylopus">Australopachylopus</tp:taxon-name-part> <tp:taxon-name-part taxon-name-part-type="species" reg="lepidulus">lepidulus</tp:taxon-name-part></tp:taxon-name></italic> (Broun, 1881) comb. n., male terminalia: 8<sup>th</sup> sternite + 8<sup>th</sup> tergite, ventral view <bold>18</bold> ditto, dorsal view <bold>19</bold> ditto, lateral view <bold>20</bold> male terminalia: 9<sup>th</sup> + 10<sup>th</sup> tergites, dorsal view <bold>21</bold> ditto, lateral view <bold>22</bold> male terminalia: spiculum gastrale, ventral view <bold>23</bold> ditto, lateral view <bold>24</bold> male terminalia: aedeagus, dorsal view <bold>25</bold> ditto, lateral view.</p></caption><graphic xmlns:xlink="http://www.w3.org/1999/xlink" xlink:href="zookeys-689-001-g005.jpg" position="float" orientation="portrait" xlink:type="simple" id="oo_150066.jpg"/></fig><!--PageBreak--></tp:treatment-sec><tp:treatment-sec><!--Section generated to contain objects referenced in tp:taxon-treatment.--><fig id="F131" position="float" orientation="portrait"><label>Figure 752.</label><caption><p>Distribution of <italic><tp:taxon-name><tp:taxon-name-part taxon-name-part-type="genus" reg="Australopachylopus">Australopachylopus</tp:taxon-name-part> <tp:taxon-name-part taxon-name-part-type="species" reg="lepidulus">lepidulus</tp:taxon-name-part></tp:taxon-name></italic> (Broun, 1881) in New Zealand.</p></caption><graphic xmlns:xlink="http://www.w3.org/1999/xlink" xlink:href="zookeys-689-001-g131.jpg" position="float" orientation="portrait" xlink:type="simple" id="oo_150193.jpg"/></fig></tp:treatment-sec><ref-list><ref id="B10"><mixed-citation xmlns:xlink="http://www.w3.org/1999/xlink" xlink:type="simple">
          <person-group><name name-style="western"><surname>Broun</surname><given-names>T</given-names></name></person-group> (<year>1881</year>) Manual of the New Zealand <tp:taxon-name><tp:taxon-name-part taxon-name-part-type="order">Coleoptera</tp:taxon-name-part></tp:taxon-name>. Part II. Wellington, xxii + 653–744 pp.</mixed-citation></ref></ref-list></tp:taxon-treatment>
