# Supplementary material for: A monograph of the Australopacific Saprininae (Coleoptera, Histeridae)
Source: Zookeys. 2017 Aug 14;(689):1–263. doi: 10.3897/zookeys.689.12021 (PMC5672588; doi:10.3897/zookeys.689.12021)
Supplement: XML Treatment for Chalcionellus [file zookeys.689.12021-treatment3.xml]

<!DOCTYPE tp:taxon-treatment
  PUBLIC "-//TaxonX//DTD Taxonomic Treatment Publishing DTD v0 20100105//EN" "tax-treatment-NSO.dtd">
<tp:taxon-treatment xmlns:tp="http://www.plazi.org/taxpub"><tp:treatment-meta><kwd-group><label>Taxon classification</label><kwd><named-content xmlns:xlink="http://www.w3.org/1999/xlink" content-type="kingdom">Animalia</named-content></kwd><kwd><named-content xmlns:xlink="http://www.w3.org/1999/xlink" content-type="order">Coleoptera</named-content></kwd><kwd><named-content xmlns:xlink="http://www.w3.org/1999/xlink" content-type="family">Histeridae</named-content></kwd></kwd-group><mixed-citation publication-type="journal"><person-group><name><surname>Lackner</surname><given-names>Tomáš</given-names></name><name><surname>Leschen</surname><given-names>Richard A.B.</given-names></name></person-group><article-title>A monograph of the Australopacific <tp:taxon-name><tp:taxon-name-part taxon-name-part-type="subfamily">Saprininae</tp:taxon-name-part></tp:taxon-name> (<tp:taxon-name><tp:taxon-name-part taxon-name-part-type="order">Coleoptera</tp:taxon-name-part></tp:taxon-name>, <tp:taxon-name><tp:taxon-name-part taxon-name-part-type="family">Histeridae</tp:taxon-name-part></tp:taxon-name>)</article-title><source>Zookeys</source><day>14</day><month>8</month><year>2017</year><volume>2017</volume><issue>689</issue><fpage>1</fpage><lpage>263</lpage><pub-id pub-id-type="doi">10.3897/zookeys.689.12021</pub-id></mixed-citation></tp:treatment-meta><tp:nomenclature><tp:taxon-name>
              <tp:taxon-name-part taxon-name-part-type="genus" reg="Chalcionellus">Chalcionellus</tp:taxon-name-part>
            </tp:taxon-name><tp:taxon-authority>Reichardt, 1932</tp:taxon-authority><xref ref-type="fig" rid="F6">Figs 26</xref><xref ref-type="fig" rid="F7">, 27–38</xref><xref ref-type="fig" rid="F8">, 39–47</xref><xref ref-type="fig" rid="F132">, 753</xref><tp:nomenclature-citation-list><tp:nomenclature-citation><tp:taxon-name>
                  <tp:taxon-name-part taxon-name-part-type="genus" reg="Chalcionellus">Chalcionellus</tp:taxon-name-part>
                </tp:taxon-name><comment>Reichardt, 1932: 16. Type species <tp:taxon-name><tp:taxon-name-part taxon-name-part-type="genus" reg="Saprinus">Saprinus</tp:taxon-name-part> <tp:taxon-name-part taxon-name-part-type="species" reg="amoenus">amoenus</tp:taxon-name-part></tp:taxon-name> Erichson, 1834, original designation.</comment></tp:nomenclature-citation></tp:nomenclature-citation-list></tp:nomenclature><tp:treatment-sec sec-type="diagnosis" id="SECID0EHUBG"><title>Diagnosis.</title><p>Diagnosis of this genus is based solely on the species <italic><tp:taxon-name><tp:taxon-name-part taxon-name-part-type="genus" reg="Chalcionellus">C.</tp:taxon-name-part> <tp:taxon-name-part taxon-name-part-type="species" reg="aeneovirens">aeneovirens</tp:taxon-name-part></tp:taxon-name></italic> that has been recorded from the Australopacific Region. Rather small, metallic ovoid beetle; elytra lighter than pronotum; frons with scattered fine punctures; frontal stria complete; pronotal depressions present, most of pronotal surface punctate, punctures most coarse in pronotal depressions. Dorsal elytral striae well developed, in punctures; prosternum with prosternal foveae, which are linked by marginal prosternal stria. Protibia with 7–8 moderately large teeth topped by denticle.</p><fig id="F6" position="float" orientation="portrait"><label>Figure 26.</label><caption><p>
                  <italic><tp:taxon-name><tp:taxon-name-part taxon-name-part-type="genus" reg="Chalcionellus">Chalcionellus</tp:taxon-name-part> <tp:taxon-name-part taxon-name-part-type="species" reg="aeneovirens">aeneovirens</tp:taxon-name-part></tp:taxon-name></italic> (Schmidt, 1890) habitus, dorsal view.</p></caption><graphic xmlns:xlink="http://www.w3.org/1999/xlink" xlink:href="zookeys-689-001-g006.jpg" position="float" orientation="portrait" xlink:type="simple" id="oo_150067.jpg"/></fig></tp:treatment-sec><tp:treatment-sec sec-type="biology" id="SECID0EQVBG"><title>Biology.</title><p>The species <italic><tp:taxon-name><tp:taxon-name-part taxon-name-part-type="genus" reg="Chalcionellus">C.</tp:taxon-name-part> <tp:taxon-name-part taxon-name-part-type="species" reg="aeneovirens">aeneovirens</tp:taxon-name-part></tp:taxon-name></italic> is found in mammal dung and on vertebrate carcasses.</p></tp:treatment-sec><tp:treatment-sec sec-type="distribution" id="SECID0EBWBG"><title>Distribution.</title><p>This genus is widespread in the Old World; in the Australopacific Region a single introduced species, <italic><tp:taxon-name><tp:taxon-name-part taxon-name-part-type="genus" reg="Chalcionellus">Chalcionellus</tp:taxon-name-part> <tp:taxon-name-part taxon-name-part-type="species" reg="aeneovirens">aeneovirens</tp:taxon-name-part></tp:taxon-name></italic> (native to the Afrotropical Region) is found in Western Australia, Victoria and Queensland (Fig. <xref ref-type="fig" rid="F131">752</xref>).</p></tp:treatment-sec><tp:treatment-sec sec-type="remarks" id="SECID0EWWBG"><title>Remarks.</title><p>The sole species of Australian <italic><tp:taxon-name><tp:taxon-name-part taxon-name-part-type="genus" reg="Chalcionellus">Chalcionellus</tp:taxon-name-part></tp:taxon-name></italic>, <italic><tp:taxon-name><tp:taxon-name-part taxon-name-part-type="genus" reg="Chalcionellus">C.</tp:taxon-name-part> <tp:taxon-name-part taxon-name-part-type="species" reg="aeneovirens">aeneovirens</tp:taxon-name-part></tp:taxon-name></italic> (Schmidt, 1890) differs from the rest of the Australian <tp:taxon-name><tp:taxon-name-part taxon-name-part-type="subfamily">Saprininae</tp:taxon-name-part></tp:taxon-name> by the presence of pronotal depressions in combination with well developed and deep prosternal foveae, connected by marginal prosternal stria. Superficially it could be confused with the similarly introduced species <tp:taxon-name><tp:taxon-name-part taxon-name-part-type="genus" reg="Hypocaccus">Hypocaccus</tp:taxon-name-part> (<tp:taxon-name-part taxon-name-part-type="subgenus" reg="Nessus">Nessus</tp:taxon-name-part>) <tp:taxon-name-part taxon-name-part-type="species" reg="interpunctatus">interpunctatus</tp:taxon-name-part> <tp:taxon-name-part taxon-name-part-type="subspecies" reg="interpunctatus">interpunctatus</tp:taxon-name-part></tp:taxon-name> (Schmidt, 1885), but the prosternal foveae of the former species are not connected by the marginal prosternal stria and, furthermore, <tp:taxon-name><tp:taxon-name-part taxon-name-part-type="genus" reg="Hypocaccus">H.</tp:taxon-name-part> (<tp:taxon-name-part taxon-name-part-type="subgenus" reg="Nessus">N.</tp:taxon-name-part>) <tp:taxon-name-part taxon-name-part-type="species" reg="interpunctatus">interpunctatus</tp:taxon-name-part> <tp:taxon-name-part taxon-name-part-type="subspecies" reg="interpunctatus">interpunctatus</tp:taxon-name-part></tp:taxon-name> possesses a characteristic ‘mirror’ (=polished area) on the second elytral interval, absent in <italic><tp:taxon-name><tp:taxon-name-part taxon-name-part-type="genus" reg="Chalcionellus">Chalcionellus</tp:taxon-name-part> <tp:taxon-name-part taxon-name-part-type="species" reg="aeneovirens">aeneovirens</tp:taxon-name-part></tp:taxon-name></italic>. From the externally similar species of the genus <italic><tp:taxon-name><tp:taxon-name-part taxon-name-part-type="genus" reg="Hypocaccus">Hypocaccus</tp:taxon-name-part></tp:taxon-name></italic>, the species <italic><tp:taxon-name><tp:taxon-name-part taxon-name-part-type="genus" reg="Chalcionellus">C.</tp:taxon-name-part> <tp:taxon-name-part taxon-name-part-type="species" reg="aeneovirens">aeneovirens</tp:taxon-name-part></tp:taxon-name></italic> differs by the anteriorly connected prosternal foveae as well as by the absence of frontal rugae, typical for <italic><tp:taxon-name><tp:taxon-name-part taxon-name-part-type="genus" reg="Hypocaccus">Hypocaccus</tp:taxon-name-part></tp:taxon-name></italic>.</p></tp:treatment-sec><tp:treatment-sec><!--Section generated to contain objects referenced in tp:taxon-treatment.--><fig id="F7" position="float" orientation="portrait"><label>Figures 27–38.</label><caption><p>
                  <bold>27</bold> <italic><tp:taxon-name><tp:taxon-name-part taxon-name-part-type="genus" reg="Chalcionellus">Chalcionellus</tp:taxon-name-part> <tp:taxon-name-part taxon-name-part-type="species" reg="aeneovirens">aeneovirens</tp:taxon-name-part></tp:taxon-name></italic> (Schmidt, 1890) head, dorsal view <bold>28</bold> antennal club, dorsal view <bold>29</bold> mentum, ventral view <bold>30</bold> antennal club, ventral view showing sensory structures of the antenna <bold>31</bold> propygydium + pygidium <bold>32</bold> prosternum <bold>33</bold> mesoventrite <bold>34</bold> lateral disc of metaventrite + metepisternum <bold>35</bold> protibia, dorsal view <bold>36</bold> ditto, ventral view <bold>37</bold> mesotibia, dorsal view <bold>38</bold> metatibia, dorsal view.</p></caption><graphic xmlns:xlink="http://www.w3.org/1999/xlink" xlink:href="zookeys-689-001-g007.jpg" position="float" orientation="portrait" xlink:type="simple" id="oo_150068.jpg"/></fig><fig id="F8" position="float" orientation="portrait"><label>Figures 39–47.</label><caption><p>
                  <bold>39</bold> <italic><tp:taxon-name><tp:taxon-name-part taxon-name-part-type="genus" reg="Chalcionellus">Chalcionellus</tp:taxon-name-part> <tp:taxon-name-part taxon-name-part-type="species" reg="aeneovirens">aeneovirens</tp:taxon-name-part></tp:taxon-name></italic> (Schmidt, 1890) male terminalia: 8<sup>th</sup> sternite + 8<sup>th</sup> tergite, ventral view <bold>40</bold> ditto, dorsal view <bold>41</bold> ditto, lateral view <bold>42</bold> male terminalia: aedeagus, lateral view <bold>43</bold> male terminalia: 9<sup>th</sup> + 10<sup>th</sup> tergites, dorsal view <bold>44</bold> ditto, lateral view <bold>45</bold> male terminalia: spiculum gastrale, ventral view <bold>46</bold> ditto, lateral view <bold>47</bold> male terminalia: aedeagus, dorsal view.</p></caption><graphic xmlns:xlink="http://www.w3.org/1999/xlink" xlink:href="zookeys-689-001-g008.jpg" position="float" orientation="portrait" xlink:type="simple" id="oo_150069.jpg"/></fig><fig id="F132" position="float" orientation="portrait"><label>Figure 753.</label><caption><p>Distribution of four introduced <tp:taxon-name><tp:taxon-name-part taxon-name-part-type="subfamily">Saprininae</tp:taxon-name-part></tp:taxon-name> in Australia: <italic><tp:taxon-name><tp:taxon-name-part taxon-name-part-type="genus" reg="Chalcionellus">Chalcionellus</tp:taxon-name-part> <tp:taxon-name-part taxon-name-part-type="species" reg="aeneovirens">aeneovirens</tp:taxon-name-part></tp:taxon-name></italic> (Schmidt, 1890); <tp:taxon-name><tp:taxon-name-part taxon-name-part-type="genus" reg="Hypocaccus">Hypocaccus</tp:taxon-name-part> (<tp:taxon-name-part taxon-name-part-type="subgenus" reg="Nessus">Nessus</tp:taxon-name-part>) <tp:taxon-name-part taxon-name-part-type="species" reg="interpunctatus">interpunctatus</tp:taxon-name-part> <tp:taxon-name-part taxon-name-part-type="subspecies" reg="interpunctatus">interpunctatus</tp:taxon-name-part></tp:taxon-name> (Schmidt, 1885); <tp:taxon-name><tp:taxon-name-part taxon-name-part-type="genus" reg="Saprinus">Saprinus</tp:taxon-name-part> (<tp:taxon-name-part taxon-name-part-type="subgenus" reg="Saprinus">Saprinus</tp:taxon-name-part>) <tp:taxon-name-part taxon-name-part-type="species" reg="cupreus">cupreus</tp:taxon-name-part></tp:taxon-name> Erichson, 1834 and <tp:taxon-name><tp:taxon-name-part taxon-name-part-type="genus" reg="Saprinus">Saprinus</tp:taxon-name-part> (<tp:taxon-name-part taxon-name-part-type="subgenus" reg="Saprinus">Saprinus</tp:taxon-name-part>) <tp:taxon-name-part taxon-name-part-type="species" reg="chalcites">chalcites</tp:taxon-name-part></tp:taxon-name> (Illiger, 1807).</p></caption><graphic xmlns:xlink="http://www.w3.org/1999/xlink" xlink:href="zookeys-689-001-g132.jpg" position="float" orientation="portrait" xlink:type="simple" id="oo_150194.jpg"/></fig><fig id="F131" position="float" orientation="portrait"><label>Figure 752.</label><caption><p>Distribution of <italic><tp:taxon-name><tp:taxon-name-part taxon-name-part-type="genus" reg="Australopachylopus">Australopachylopus</tp:taxon-name-part> <tp:taxon-name-part taxon-name-part-type="species" reg="lepidulus">lepidulus</tp:taxon-name-part></tp:taxon-name></italic> (Broun, 1881) in New Zealand.</p></caption><graphic xmlns:xlink="http://www.w3.org/1999/xlink" xlink:href="zookeys-689-001-g131.jpg" position="float" orientation="portrait" xlink:type="simple" id="oo_150193.jpg"/></fig></tp:treatment-sec></tp:taxon-treatment>
