# Supplementary material for: A monograph of the Australopacific Saprininae (Coleoptera, Histeridae)
Source: Zookeys. 2017 Aug 14;(689):1–263. doi: 10.3897/zookeys.689.12021 (PMC5672588; doi:10.3897/zookeys.689.12021)
Supplement: XML Treatment for Neosaprinus [file zookeys.689.12021-treatment6.xml]

<!DOCTYPE tp:taxon-treatment
  PUBLIC "-//TaxonX//DTD Taxonomic Treatment Publishing DTD v0 20100105//EN" "tax-treatment-NSO.dtd">
<tp:taxon-treatment xmlns:tp="http://www.plazi.org/taxpub"><tp:treatment-meta><kwd-group><label>Taxon classification</label><kwd><named-content xmlns:xlink="http://www.w3.org/1999/xlink" content-type="kingdom">Animalia</named-content></kwd><kwd><named-content xmlns:xlink="http://www.w3.org/1999/xlink" content-type="order">Coleoptera</named-content></kwd><kwd><named-content xmlns:xlink="http://www.w3.org/1999/xlink" content-type="family">Histeridae</named-content></kwd></kwd-group><mixed-citation publication-type="journal"><person-group><name><surname>Lackner</surname><given-names>Tomáš</given-names></name><name><surname>Leschen</surname><given-names>Richard A.B.</given-names></name></person-group><article-title>A monograph of the Australopacific <tp:taxon-name><tp:taxon-name-part taxon-name-part-type="subfamily">Saprininae</tp:taxon-name-part></tp:taxon-name> (<tp:taxon-name><tp:taxon-name-part taxon-name-part-type="order">Coleoptera</tp:taxon-name-part></tp:taxon-name>, <tp:taxon-name><tp:taxon-name-part taxon-name-part-type="family">Histeridae</tp:taxon-name-part></tp:taxon-name>)</article-title><source>Zookeys</source><day>14</day><month>8</month><year>2017</year><volume>2017</volume><issue>689</issue><fpage>1</fpage><lpage>263</lpage><pub-id pub-id-type="doi">10.3897/zookeys.689.12021</pub-id></mixed-citation></tp:treatment-meta><tp:nomenclature><label>Subgenus</label><tp:taxon-name>
              
              <tp:taxon-name-part taxon-name-part-type="subgenus" reg="Neosaprinus">Neosaprinus</tp:taxon-name-part>
            </tp:taxon-name><tp:taxon-authority>Bickhardt, 1909</tp:taxon-authority><tp:nomenclature-citation-list><tp:nomenclature-citation><tp:taxon-name>
                  <tp:taxon-name-part taxon-name-part-type="genus" reg="Neosaprinus">Neosaprinus</tp:taxon-name-part>
                </tp:taxon-name><comment>Bickhardt, 1909: 243. Type species <tp:taxon-name><tp:taxon-name-part taxon-name-part-type="genus" reg="Saprinus">Saprinus</tp:taxon-name-part> <tp:taxon-name-part taxon-name-part-type="species" reg="gnathoncoides">gnathoncoides</tp:taxon-name-part></tp:taxon-name> Bickhardt, 1909 (=<tp:taxon-name><tp:taxon-name-part taxon-name-part-type="genus" reg="Euspilotus">Euspilotus</tp:taxon-name-part> <tp:taxon-name-part taxon-name-part-type="species" reg="rubriculus">rubriculus</tp:taxon-name-part></tp:taxon-name> (Marseul, 1855)), by monotypy.</comment></tp:nomenclature-citation></tp:nomenclature-citation-list></tp:nomenclature><tp:treatment-sec sec-type="diagnosis" id="SECID0EFLAI"><title>Diagnosis.</title><p>Diagnosis of this subgenus is based solely on the species <tp:taxon-name><tp:taxon-name-part taxon-name-part-type="genus" reg="Euspilotus">E.</tp:taxon-name-part> (<tp:taxon-name-part taxon-name-part-type="subgenus" reg="Neosaprinus">N.</tp:taxon-name-part>) <tp:taxon-name-part taxon-name-part-type="species" reg="rubriculus">rubriculus</tp:taxon-name-part></tp:taxon-name> that has been recorded from the Australopacific Region. Frontal and supraorbital striae absent; eyes visible from above; cuticle dark brown to black; elytral striae 1-4 well developed; carinal prosternal striae divergent on apical half, thence running parallel, united anteriorly by deep sulcus; lateral prosternal striae shortened, attaining carinal prosternal striae at the point where these turn parallel; meso-metaventral stria absent; metepisternal stria complete.</p><fig id="F9" position="float" orientation="portrait"><label>Figure 48.</label><caption><p>
                  <tp:taxon-name><tp:taxon-name-part taxon-name-part-type="genus" reg="Euspilotus">Euspilotus</tp:taxon-name-part> (<tp:taxon-name-part taxon-name-part-type="subgenus" reg="Neosaprinus">Neosaprinus</tp:taxon-name-part>) <tp:taxon-name-part taxon-name-part-type="species" reg="rubriculus">rubriculus</tp:taxon-name-part></tp:taxon-name> (Marseul, 1855) habitus, dorsal view/</p></caption><graphic xmlns:xlink="http://www.w3.org/1999/xlink" xlink:href="zookeys-689-001-g009.jpg" position="float" orientation="portrait" xlink:type="simple" id="oo_150070.jpg"/></fig></tp:treatment-sec><tp:treatment-sec sec-type="biology" id="SECID0EUMAI"><title>Biology.</title><p>The biology of the members of the subgenus <tp:taxon-name><tp:taxon-name-part taxon-name-part-type="subgenus" reg="Neosaprinus">Neosaprinus</tp:taxon-name-part></tp:taxon-name> is poorly documented, but species of this subgenus are usually found on the carcasses of vertebrates (Arriagada, pers. comm., 2014) or in caves (A.K. Tishechkin, unpublished). <xref ref-type="bibr" rid="B29">Gomy (2005)</xref> reports this species from the Island of La Réunion, collected inside a lava tube in the faeces of the Mascarene Swiftlet (<italic><tp:taxon-name><tp:taxon-name-part taxon-name-part-type="genus" reg="Collocalia">Collocalia</tp:taxon-name-part> <tp:taxon-name-part taxon-name-part-type="species" reg="francica">francica</tp:taxon-name-part></tp:taxon-name></italic> Gmelin, 1789) and concluded that its cavernicolous habitat is nothing exceptional. He (<xref ref-type="bibr" rid="B29">Gomy 2005</xref>) hypothesized that this species could have come from Brazil with a shipment of some kind of legumes, probably soybeans or corn. The labels of specimens of <tp:taxon-name><tp:taxon-name-part taxon-name-part-type="genus" reg="Euspilotus">E.</tp:taxon-name-part> (<tp:taxon-name-part taxon-name-part-type="subgenus" reg="Neosaprinus">N.</tp:taxon-name-part>) <tp:taxon-name-part taxon-name-part-type="species" reg="rubriculus">rubriculus</tp:taxon-name-part></tp:taxon-name> recorded from Australia and/or New Zealand did not bear any information regarding their biology.</p></tp:treatment-sec><tp:treatment-sec sec-type="distribution" id="SECID0EEOAI"><title>Distribution.</title><p>The subgenus <tp:taxon-name><tp:taxon-name-part taxon-name-part-type="subgenus" reg="Neosaprinus">Neosaprinus</tp:taxon-name-part></tp:taxon-name> of the genus <italic><tp:taxon-name><tp:taxon-name-part taxon-name-part-type="genus" reg="Euspilotus">Euspilotus</tp:taxon-name-part></tp:taxon-name></italic> currently comprises nine described species, most of them occurring in the Neotropical Region (<xref ref-type="bibr" rid="B80">Mazur 2011</xref>). One species, <tp:taxon-name><tp:taxon-name-part taxon-name-part-type="genus" reg="Euspilotus">E.</tp:taxon-name-part> (<tp:taxon-name-part taxon-name-part-type="subgenus" reg="Neosaprinus">N.</tp:taxon-name-part>) <tp:taxon-name-part taxon-name-part-type="species" reg="scrupularis">scrupularis</tp:taxon-name-part></tp:taxon-name> (J.L. LeConte, 1860) is distributed across North America, from British Columbia (Canada, with doubt), through Texas, Arizona, Utah, California, Washington, Oregon (with doubt) to Florida (USA), as well as in Mexico (<xref ref-type="bibr" rid="B8">Bousquet and Laplante 2006</xref>; <xref ref-type="bibr" rid="B79">Mazur 1997</xref>; <xref ref-type="bibr" rid="B31">Hatch 1962</xref>). One species, <tp:taxon-name><tp:taxon-name-part taxon-name-part-type="genus" reg="Euspilotus">E.</tp:taxon-name-part> (<tp:taxon-name-part taxon-name-part-type="subgenus" reg="Neosaprinus">N.</tp:taxon-name-part>) <tp:taxon-name-part taxon-name-part-type="species" reg="loebli">loebli</tp:taxon-name-part></tp:taxon-name> Mazur, 1974 has been described from Malaysia and another one, <tp:taxon-name><tp:taxon-name-part taxon-name-part-type="genus" reg="Euspilotus">E.</tp:taxon-name-part> (<tp:taxon-name-part taxon-name-part-type="subgenus" reg="Neosaprinus">N.</tp:taxon-name-part>) <tp:taxon-name-part taxon-name-part-type="species" reg="perrisi">perrisi</tp:taxon-name-part></tp:taxon-name> (Marseul, 1872) occurs in the Palaearctic Region. In the Australopacific Region, we have examined three old specimens of <tp:taxon-name><tp:taxon-name-part taxon-name-part-type="genus" reg="Euspilotus">E.</tp:taxon-name-part> (<tp:taxon-name-part taxon-name-part-type="subgenus" reg="Neosaprinus">N.</tp:taxon-name-part>) <tp:taxon-name-part taxon-name-part-type="species" reg="rubriculus">rubriculus</tp:taxon-name-part></tp:taxon-name>: two from Australia and one from New Zealand (Fig. <xref ref-type="fig" rid="F133">754</xref>).</p></tp:treatment-sec><tp:treatment-sec sec-type="remarks" id="SECID0EGRAI"><title>Remarks.</title><p>This taxon is most likely to be confused with the genus <italic><tp:taxon-name><tp:taxon-name-part taxon-name-part-type="genus" reg="Gnathoncus">Gnathoncus</tp:taxon-name-part></tp:taxon-name></italic>, with which it shares the absence of both frontal and supraorbital striae, but can easily be separated from it by single marginal epipleural stria (double in <italic><tp:taxon-name><tp:taxon-name-part taxon-name-part-type="genus" reg="Gnathoncus">Gnathoncus</tp:taxon-name-part></tp:taxon-name></italic>) and absence of the hooked appendix between the fourth dorsal elytral and sutural elytral striae, characteristic for <italic><tp:taxon-name><tp:taxon-name-part taxon-name-part-type="genus" reg="Gnathoncus">Gnathoncus</tp:taxon-name-part></tp:taxon-name></italic>. Furthermore, <tp:taxon-name><tp:taxon-name-part taxon-name-part-type="genus" reg="Euspilotus">E.</tp:taxon-name-part> (<tp:taxon-name-part taxon-name-part-type="subgenus" reg="Neosaprinus">N.</tp:taxon-name-part>) <tp:taxon-name-part taxon-name-part-type="species" reg="rubriculus">rubriculus</tp:taxon-name-part></tp:taxon-name> has small prosternal foveae connected by a transverse sulcus whereas species of the genus <italic><tp:taxon-name><tp:taxon-name-part taxon-name-part-type="genus" reg="Gnathoncus">Gnathoncus</tp:taxon-name-part></tp:taxon-name></italic> lack these structures. The examined specimens from Australopacific Region of this species are: a single female from Sydney (<named-content xmlns:xlink="http://www.w3.org/1999/xlink" content-type="dwc:institutional_code" xlink:type="simple">OUMNH</named-content>), a single male from Brisbane (<named-content xmlns:xlink="http://www.w3.org/1999/xlink" content-type="dwc:institutional_code" xlink:type="simple">QM</named-content>), both Australia and a single female from Tairua, New Zealand (<named-content xmlns:xlink="http://www.w3.org/1999/xlink" content-type="dwc:institutional_code" xlink:type="simple">NZAC</named-content>). This New Zealand specimen was possibly traded or given originally to Thomas Broun who lived in Tairua. We treat this species in our study as a potential introduction because it has also been reported elsewhere outside of its native range (e.g. La Réunion; see <xref ref-type="bibr" rid="B49">Lackner 2013c</xref>).</p></tp:treatment-sec><tp:treatment-sec><!--Section generated to contain objects referenced in tp:taxon-treatment.--><fig id="F133" position="float" orientation="portrait"><label>Figure 754.</label><caption><p>Distribution of <tp:taxon-name><tp:taxon-name-part taxon-name-part-type="genus" reg="Euspilotus">Euspilotus</tp:taxon-name-part> (<tp:taxon-name-part taxon-name-part-type="subgenus" reg="Neosaprinus">Neosaprinus</tp:taxon-name-part>) <tp:taxon-name-part taxon-name-part-type="species" reg="rubriculus">rubriculus</tp:taxon-name-part></tp:taxon-name> (Marseul, 1855) in New Zealand and Australia; <italic><tp:taxon-name><tp:taxon-name-part taxon-name-part-type="genus" reg="Gnathoncus">Gnathoncus</tp:taxon-name-part> <tp:taxon-name-part taxon-name-part-type="species" reg="communis">communis</tp:taxon-name-part></tp:taxon-name></italic> (Marseul, 1862) in New Zealand and <italic><tp:taxon-name><tp:taxon-name-part taxon-name-part-type="genus" reg="Gnathoncus">Gnathoncus</tp:taxon-name-part> <tp:taxon-name-part taxon-name-part-type="species" reg="rotundatus">rotundatus</tp:taxon-name-part></tp:taxon-name></italic> (Kugelann, 1792) in Australia and New Zealand.</p></caption><graphic xmlns:xlink="http://www.w3.org/1999/xlink" xlink:href="zookeys-689-001-g133.jpg" position="float" orientation="portrait" xlink:type="simple" id="oo_150195.jpg"/></fig></tp:treatment-sec><ref-list><ref id="B29"><mixed-citation xmlns:xlink="http://www.w3.org/1999/xlink" xlink:type="simple">
          <person-group><name name-style="western"><surname>Gomy</surname><given-names>Y</given-names></name></person-group> (<year>2005</year>) <article-title><tp:taxon-name><tp:taxon-name-part taxon-name-part-type="genus">Euspilotus</tp:taxon-name-part> (<tp:taxon-name-part taxon-name-part-type="subgenus">Neosaprinus</tp:taxon-name-part>) <tp:taxon-name-part taxon-name-part-type="species">rubriculus</tp:taxon-name-part></tp:taxon-name> (Marseul, 1855) espèce nouvelle pour la faune de l’île de la Réunion (<tp:taxon-name><tp:taxon-name-part taxon-name-part-type="order">Coleoptera</tp:taxon-name-part></tp:taxon-name>, <tp:taxon-name><tp:taxon-name-part taxon-name-part-type="family">Histeridae</tp:taxon-name-part></tp:taxon-name>). Nouvelle Revue d’Entomologie (N. S.</article-title> <source>)</source> <volume>22</volume>(<issue>1</issue>): <fpage>33</fpage>–<lpage>34</lpage>.</mixed-citation></ref><ref id="B80"><mixed-citation xmlns:xlink="http://www.w3.org/1999/xlink" xlink:type="simple">
          <person-group><name name-style="western"><surname>Mazur</surname><given-names>S</given-names></name></person-group> (<year>2011</year>) A concise catalogue of the <tp:taxon-name><tp:taxon-name-part taxon-name-part-type="family">Histeridae</tp:taxon-name-part></tp:taxon-name> (<tp:taxon-name><tp:taxon-name-part taxon-name-part-type="order">Coleoptera</tp:taxon-name-part></tp:taxon-name>). Warsaw University of Life Sciences, SGGW Press, Warsaw 332 pp.</mixed-citation></ref><ref id="B8"><mixed-citation xmlns:xlink="http://www.w3.org/1999/xlink" xlink:type="simple">
          <person-group><name name-style="western"><surname>Bousquet</surname><given-names>Y</given-names></name><name name-style="western"><surname>Laplante</surname><given-names>S</given-names></name></person-group> (<year>2006</year>) <source>The Insects and Arachnids of Canada. Part 24. <tp:taxon-name><tp:taxon-name-part taxon-name-part-type="order">Coleoptera</tp:taxon-name-part></tp:taxon-name><tp:taxon-name><tp:taxon-name-part taxon-name-part-type="family">Histeridae</tp:taxon-name-part></tp:taxon-name>.</source> <publisher-name>NRC Research Press</publisher-name>, <publisher-loc>Ottawa, Ontario, Canada</publisher-loc>, <size units="page">485 pp</size>.</mixed-citation></ref><ref id="B79"><mixed-citation xmlns:xlink="http://www.w3.org/1999/xlink" xlink:type="simple">
          <person-group><name name-style="western"><surname>Mazur</surname><given-names>S</given-names></name></person-group> (<year>1997</year>) <article-title>A world catalogue of the <tp:taxon-name><tp:taxon-name-part taxon-name-part-type="family">Histeridae</tp:taxon-name-part></tp:taxon-name> (<tp:taxon-name><tp:taxon-name-part taxon-name-part-type="order">Coleoptera</tp:taxon-name-part></tp:taxon-name>: <tp:taxon-name><tp:taxon-name-part taxon-name-part-type="family">Histeridae</tp:taxon-name-part></tp:taxon-name>).</article-title> <source>Genus, Suppl.</source>: <fpage>373</fpage>–<lpage>.</lpage> $6</mixed-citation></ref><ref id="B31"><mixed-citation xmlns:xlink="http://www.w3.org/1999/xlink" xlink:type="simple">
          <person-group><name name-style="western"><surname>Hatch</surname><given-names>MH</given-names></name></person-group> (<year>1962</year>) The beetles of the Pacific Northwest. Part. III: <tp:taxon-name><tp:taxon-name-part taxon-name-part-type="family">Pselaphidae</tp:taxon-name-part></tp:taxon-name> and Diversicornia I. University of Washington Publications in Biology 16: 1–503+ i–ix.</mixed-citation></ref><ref id="B49"><mixed-citation xmlns:xlink="http://www.w3.org/1999/xlink" xlink:type="simple">
          <person-group><name name-style="western"><surname>Lackner</surname><given-names>T</given-names></name></person-group> (<year>2013c</year>) <article-title><italic><tp:taxon-name><tp:taxon-name-part taxon-name-part-type="genus">Afroprinus</tp:taxon-name-part> <tp:taxon-name-part taxon-name-part-type="species">cavicola</tp:taxon-name-part></tp:taxon-name></italic> gen. et sp. n. from the Afrotropical region with notes on cave-dwelling <tp:taxon-name><tp:taxon-name-part taxon-name-part-type="subfamily">Saprininae</tp:taxon-name-part></tp:taxon-name> (<tp:taxon-name><tp:taxon-name-part taxon-name-part-type="order">Coleoptera</tp:taxon-name-part></tp:taxon-name>, <tp:taxon-name><tp:taxon-name-part taxon-name-part-type="family">Histeridae</tp:taxon-name-part></tp:taxon-name>).</article-title> <source>ZooKeys</source> <volume>294</volume>: <fpage>57</fpage>–<lpage>73</lpage>. <ext-link xlink:type="simple" ext-link-type="doi" xlink:href="10.3897/zookeys.294.4800">http://dx.doi.org/10.3897/zookeys.294.4800</ext-link></mixed-citation></ref></ref-list></tp:taxon-treatment>
