# Supplementary material for: A monograph of the Australopacific Saprininae (Coleoptera, Histeridae)
Source: Zookeys. 2017 Aug 14;(689):1–263. doi: 10.3897/zookeys.689.12021 (PMC5672588; doi:10.3897/zookeys.689.12021)
Supplement: XML Treatment for Euspilotus (Neosaprinus) rubriculus [file zookeys.689.12021-treatment7.xml]

<!DOCTYPE tp:taxon-treatment
  PUBLIC "-//TaxonX//DTD Taxonomic Treatment Publishing DTD v0 20100105//EN" "tax-treatment-NSO.dtd">
<tp:taxon-treatment xmlns:tp="http://www.plazi.org/taxpub"><tp:treatment-meta><kwd-group><label>Taxon classification</label><kwd><named-content xmlns:xlink="http://www.w3.org/1999/xlink" content-type="kingdom">Animalia</named-content></kwd><kwd><named-content xmlns:xlink="http://www.w3.org/1999/xlink" content-type="order">Coleoptera</named-content></kwd><kwd><named-content xmlns:xlink="http://www.w3.org/1999/xlink" content-type="family">Histeridae</named-content></kwd></kwd-group><mixed-citation publication-type="journal"><person-group><name><surname>Lackner</surname><given-names>Tomáš</given-names></name><name><surname>Leschen</surname><given-names>Richard A.B.</given-names></name></person-group><article-title>A monograph of the Australopacific <tp:taxon-name><tp:taxon-name-part taxon-name-part-type="subfamily">Saprininae</tp:taxon-name-part></tp:taxon-name> (<tp:taxon-name><tp:taxon-name-part taxon-name-part-type="order">Coleoptera</tp:taxon-name-part></tp:taxon-name>, <tp:taxon-name><tp:taxon-name-part taxon-name-part-type="family">Histeridae</tp:taxon-name-part></tp:taxon-name>)</article-title><source>Zookeys</source><day>14</day><month>8</month><year>2017</year><volume>2017</volume><issue>689</issue><fpage>1</fpage><lpage>263</lpage><pub-id pub-id-type="doi">10.3897/zookeys.689.12021</pub-id></mixed-citation></tp:treatment-meta><tp:nomenclature><tp:taxon-name>
              <tp:taxon-name-part taxon-name-part-type="genus" reg="Euspilotus">Euspilotus</tp:taxon-name-part> (<tp:taxon-name-part taxon-name-part-type="subgenus" reg="Neosaprinus">Neosaprinus</tp:taxon-name-part>) <tp:taxon-name-part taxon-name-part-type="species" reg="rubriculus">rubriculus</tp:taxon-name-part></tp:taxon-name><tp:taxon-authority>Marseul, 1855</tp:taxon-authority><xref ref-type="fig" rid="F9">Figs 48</xref><xref ref-type="fig" rid="F10">, 49–57</xref><xref ref-type="fig" rid="F11">, 58–60</xref><xref ref-type="fig" rid="F12">, 61–67</xref><xref ref-type="fig" rid="F133">, 754</xref><tp:nomenclature-citation-list><tp:nomenclature-citation><tp:taxon-name>
                  <tp:taxon-name-part taxon-name-part-type="genus" reg="Saprinus">Saprinus</tp:taxon-name-part> <tp:taxon-name-part taxon-name-part-type="species" reg="rubriculus">rubriculus</tp:taxon-name-part></tp:taxon-name><comment>Marseul, 1855: 489.</comment></tp:nomenclature-citation><tp:nomenclature-citation><tp:taxon-name>
                  <tp:taxon-name-part taxon-name-part-type="genus" reg="Saprinus">Saprinus</tp:taxon-name-part> <tp:taxon-name-part taxon-name-part-type="species" reg="gnathoncoides">gnathoncoides</tp:taxon-name-part></tp:taxon-name><comment>Bickhardt, 1909: 243 – Synonymized by <xref ref-type="bibr" rid="B1">Arriagada (1987)</xref>: 68.</comment></tp:nomenclature-citation></tp:nomenclature-citation-list></tp:nomenclature><tp:treatment-sec sec-type="type locality" id="SECID0ECWAI"><title>Type locality.</title><p>America? (without further data).</p></tp:treatment-sec><tp:treatment-sec sec-type="type material" id="SECID0EHWAI"><title>Type material examined.</title><p>
              <italic><tp:taxon-name><tp:taxon-name-part taxon-name-part-type="genus" reg="Saprinus">Saprinus</tp:taxon-name-part> <tp:taxon-name-part taxon-name-part-type="species" reg="rubriculus">rubriculus</tp:taxon-name-part></tp:taxon-name></italic> Marseul, 1855: Lectotype, present designation: ♂, with genitalia placed in a small vial under the specimen, both protarsi, left mesotarsus, right metatarsus and left hind leg missing, pinned, with the following labels: tiny, rectangular pink label, followed by: “107 / <tp:taxon-name><tp:taxon-name-part taxon-name-part-type="genus" reg="Saprinus">Saprinus</tp:taxon-name-part></tp:taxon-name> / <tp:taxon-name><tp:taxon-name-part taxon-name-part-type="species" reg="rubriculus">rubriculus</tp:taxon-name-part></tp:taxon-name> / m. / N.” (round, green label, written); followed by: “Horn / 11 mars 43 ?” (almost illegible label, written); followed by: “6a <tp:taxon-name><tp:taxon-name-part taxon-name-part-type="species" reg="rubriculus">rubriculus</tp:taxon-name-part></tp:taxon-name> / N. Am” (written); followed by: “MUSEUM PARIS / COLL. / DE MARSEUL 1890” (printed); followed by: “TYPE” (red-printed label); followed by: “<tp:taxon-name><tp:taxon-name-part taxon-name-part-type="genus" reg="Saprinus">Saprinus</tp:taxon-name-part> <tp:taxon-name-part taxon-name-part-type="species" reg="rubriculus">rubriculus</tp:taxon-name-part></tp:taxon-name> / Marseul, 1855 / LECTOTYPE / des. T. Lackner, 2014” (red label, written) (<named-content xmlns:xlink="http://www.w3.org/1999/xlink" content-type="dwc:institutional_code" xlink:type="simple">MNHN</named-content>). The type locality of this species is “America?” with a question mark. It is unclear why <xref ref-type="bibr" rid="B79">Mazur (1997</xref>, <xref ref-type="bibr" rid="B80">2011</xref>) does not mention this doubt with the type locality. This species was designated from unknown number of specimens and the lectotype designation fixes the identity of the species.</p><fig id="F10" position="float" orientation="portrait"><label>Figures 49–57.</label><caption><p>
                  <bold>49</bold> <tp:taxon-name><tp:taxon-name-part taxon-name-part-type="genus" reg="Euspilotus">Euspilotus</tp:taxon-name-part> (<tp:taxon-name-part taxon-name-part-type="subgenus" reg="Neosaprinus">Neosaprinus</tp:taxon-name-part>) <tp:taxon-name-part taxon-name-part-type="species" reg="rubriculus">rubriculus</tp:taxon-name-part></tp:taxon-name> (Marseul, 1855) head, dorsal view <bold>50</bold> antennal club, dorsal view <bold>51</bold> prosternum <bold>52</bold> clypeus + labrum <bold>53</bold> mesoventrite <bold>54</bold> lateral disc of metaventrite + metepisternum <bold>55</bold> protibia, ventral view <bold>56</bold> mesotibia, ventral view <bold>57</bold> metatibia, ventral view.</p></caption><graphic xmlns:xlink="http://www.w3.org/1999/xlink" xlink:href="zookeys-689-001-g010.jpg" position="float" orientation="portrait" xlink:type="simple" id="oo_150071.jpg"/></fig><p>
              <italic><tp:taxon-name><tp:taxon-name-part taxon-name-part-type="genus" reg="Saprinus">Saprinus</tp:taxon-name-part> <tp:taxon-name-part taxon-name-part-type="species" reg="gnathoncoides">gnathoncoides</tp:taxon-name-part></tp:taxon-name></italic> Bickhardt, 1909: holotype, ♂, side-mounted on a triangular mounting card, with the following labels: “Montevideo / 28.xi.[19]08 / J. Tremoleras” (black-margined printed-written); followed by: “<italic><tp:taxon-name><tp:taxon-name-part taxon-name-part-type="species" reg="gnathoncoides">gnathoncoides</tp:taxon-name-part></tp:taxon-name></italic> / Bickh.” (written); followed by: “<italic><tp:taxon-name><tp:taxon-name-part taxon-name-part-type="species" reg="gnathoncoides">gnathoncoides</tp:taxon-name-part></tp:taxon-name></italic> / m / det. Bickhardt” (written-printed); followed by: “Type” (red label, printed); “Zool. Mus. / Berlin” (printed); followed by: “10-152” (yellow label, pencil-written, added by the senior author); followed by: “10-166” (yellow label, <!--PageBreak--><!--PageBreak-->pencil-written, added by the senior author) (<named-content xmlns:xlink="http://www.w3.org/1999/xlink" content-type="dwc:institutional_code" xlink:type="simple">ZMHUB</named-content>). This species was described from a single specimen (holotype by monotypy) examined here.</p></tp:treatment-sec><tp:treatment-sec sec-type="material" id="SECID0E41AI"><title>Additional material examined.</title><p>URUGUAY: 1 ♀, most likely collected with the type specimen, but without the type label: Montevideo, 28.xi.[19]08, J. Tremol<!--PageBreak-->eras (<named-content xmlns:xlink="http://www.w3.org/1999/xlink" content-type="dwc:institutional_code" xlink:type="simple">ZMHUB</named-content>). ARGENTINA: 3 ♂♂, Cordoba prov., Balnearia, 17.–25.ii.2000, collector unknown (<abbrev xmlns:xlink="http://www.w3.org/1999/xlink" xlink:title="T. Lackner’s private collection, temporarily housed at ZSM" id="ABBRID0EK2AI" xlink:type="simple">TLAN</abbrev>). La REUNION: 1 ♂, L’Eperon, Boyau de lave, Deject salanganes, 28.xi.2003, J. Pousserau leg. (<abbrev xmlns:xlink="http://www.w3.org/1999/xlink" xlink:title="Private collection of Yves Gomy" id="ABBRID0EO2AI" xlink:type="simple">CYG</abbrev>). AUSTRALIA: Queensland: 1 ♂, Brisbane, O.W. Tiegs (<named-content xmlns:xlink="http://www.w3.org/1999/xlink" content-type="dwc:institutional_code" xlink:type="simple">QM</named-content>); 1 ♀ New South Wales: Sydney District, J.J.W, iii.1900 (<named-content xmlns:xlink="http://www.w3.org/1999/xlink" content-type="dwc:institutional_code" xlink:type="simple">OUMNH</named-content>). NEW ZEALAND: North Island: CO: 1 ♀ Broun Tairua, Coll. Wakefield, Arthur Parrott Collection donated June 1983 (<named-content xmlns:xlink="http://www.w3.org/1999/xlink" content-type="dwc:institutional_code" xlink:type="simple">NZAC</named-content>).</p><fig id="F11" position="float" orientation="portrait"><label>Figures 58–60.</label><caption><p>
                  <bold>58</bold> <tp:taxon-name><tp:taxon-name-part taxon-name-part-type="genus" reg="Euspilotus">Euspilotus</tp:taxon-name-part> (<tp:taxon-name-part taxon-name-part-type="subgenus" reg="Neosaprinus">Neosaprinus</tp:taxon-name-part>) <tp:taxon-name-part taxon-name-part-type="species" reg="rubriculus">rubriculus</tp:taxon-name-part></tp:taxon-name> (Marseul, 1855) mandibles, dorsal view <bold>59</bold> labrum: left half depicting dorsal view and right half depicting epipharynx <bold>60</bold> antennal club, ventral view showing sensory structures of the antenna.</p></caption><graphic xmlns:xlink="http://www.w3.org/1999/xlink" xlink:href="zookeys-689-001-g011.jpg" position="float" orientation="portrait" xlink:type="simple" id="oo_150072.jpg"/></fig><!--PageBreak--></tp:treatment-sec><tp:treatment-sec sec-type="biology" id="SECID0ED4AI"><title>Biology.</title><p>Biology of this species is not well documented, but it has been found inside a lava tube on feces of the Mascarene Swiftlet (<xref ref-type="bibr" rid="B49">Lackner 2013c</xref>; see also above) where it has been introduced to La Reunion. <xref ref-type="bibr" rid="B1">Arriagada (1987)</xref> reports this species from the excrements of common vampire bat (<italic><tp:taxon-name><tp:taxon-name-part taxon-name-part-type="genus" reg="Desmodus">Desmodus</tp:taxon-name-part> <tp:taxon-name-part taxon-name-part-type="species" reg="rotundus">rotundus</tp:taxon-name-part></tp:taxon-name></italic> Geoffroy, 1810) in a cave in the Cordoba province of Argentina.</p></tp:treatment-sec><tp:treatment-sec sec-type="distribution" id="SECID0E34AI"><title>Distribution.</title><p>Described from “America?”, recorded from Argentina, Uruguay, Brazil, Venezuela as well as from islands of St. Helena and La Réunion; possibly adventive to New Zealand and Australia (Fig. <xref ref-type="fig" rid="F133">754</xref>).</p><fig id="F12" position="float" orientation="portrait"><label>Figures 61–67.</label><caption><p>
                  <bold>61</bold> <tp:taxon-name><tp:taxon-name-part taxon-name-part-type="genus" reg="Euspilotus">Euspilotus</tp:taxon-name-part> (<tp:taxon-name-part taxon-name-part-type="subgenus" reg="Neosaprinus">Neosaprinus</tp:taxon-name-part>) <tp:taxon-name-part taxon-name-part-type="species" reg="rubriculus">rubriculus</tp:taxon-name-part></tp:taxon-name> (Marseul, 1855) male terminalia: 8<sup>th</sup> sternite + 8<sup>th</sup> tergite, ventral view <bold>62</bold> ditto, dorsal view <bold>63</bold> ditto, lateral view <bold>64</bold> 9<sup>th</sup> + 10<sup>th</sup> tergites, dorsal view; spiculum gastrale, ventral view <bold>65</bold> 9<sup>th</sup> + 10<sup>th</sup> tergites + spiculum gastrale, lateral view <bold>66</bold> aedegus, dorsal view <bold>67</bold> ditto, lateral view.</p></caption><graphic xmlns:xlink="http://www.w3.org/1999/xlink" xlink:href="zookeys-689-001-g012.jpg" position="float" orientation="portrait" xlink:type="simple" id="oo_150073.jpg"/></fig></tp:treatment-sec><tp:treatment-sec sec-type="remarks" id="SECID0E26AI"><title>Remarks.</title><p>The specimen from “Sydney District” (<named-content xmlns:xlink="http://www.w3.org/1999/xlink" content-type="dwc:institutional_code" xlink:type="simple">OUMNH</named-content>) is slightly larger (<abbrev xmlns:xlink="http://www.w3.org/1999/xlink" xlink:title="length between anterior angles of pronotum and apices of elytra" id="ABBRID0EGABI" xlink:type="simple">PEL</abbrev>: 2.85 mm; <abbrev xmlns:xlink="http://www.w3.org/1999/xlink" xlink:title="width between anterior angles of pronotum" id="ABBRID0EKABI" xlink:type="simple">APW</abbrev>: 1.05 mm; <abbrev xmlns:xlink="http://www.w3.org/1999/xlink" xlink:title="width between posterior angles of pronotum" id="ABBRID0EOABI" xlink:type="simple">PPW</abbrev>: 2.00 mm; <abbrev xmlns:xlink="http://www.w3.org/1999/xlink" xlink:title="length of elytron along elytral suture" id="ABBRID0ESABI" xlink:type="simple">EL</abbrev>: 1.75 mm; <abbrev xmlns:xlink="http://www.w3.org/1999/xlink" xlink:title="maximum width between outer margins of elytra" id="ABBRID0EWABI" xlink:type="simple">EW</abbrev>: 2.125 mm) in size and has a short median fragment of the inner subhumeral stria, compared to the syntype specimen of <italic><tp:taxon-name><tp:taxon-name-part taxon-name-part-type="genus" reg="Saprinus">S.</tp:taxon-name-part> <tp:taxon-name-part taxon-name-part-type="species" reg="gnathoncoides">gnathoncoides</tp:taxon-name-part></tp:taxon-name></italic> Bickhardt, 1909 (<named-content xmlns:xlink="http://www.w3.org/1999/xlink" content-type="dwc:institutional_code" xlink:type="simple">ZMHUB</named-content>) that is slightly smaller (<abbrev xmlns:xlink="http://www.w3.org/1999/xlink" xlink:title="length between anterior angles of pronotum and apices of elytra" id="ABBRID0EKBBI" xlink:type="simple">PEL</abbrev>: 2.25 mm; <abbrev xmlns:xlink="http://www.w3.org/1999/xlink" xlink:title="width between anterior angles of pronotum" id="ABBRID0EOBBI" xlink:type="simple">APW</abbrev>: 1.00 mm; <abbrev xmlns:xlink="http://www.w3.org/1999/xlink" xlink:title="width between posterior angles of pronotum" id="ABBRID0ESBBI" xlink:type="simple">PPW</abbrev>: 1.625 mm; <abbrev xmlns:xlink="http://www.w3.org/1999/xlink" xlink:title="length of elytron along elytral suture" id="ABBRID0EWBBI" xlink:type="simple">EL</abbrev>: 1.25 mm; <abbrev xmlns:xlink="http://www.w3.org/1999/xlink" xlink:title="maximum width between outer margins of elytra" id="ABBRID0E1BBI" xlink:type="simple">EW</abbrev>: 1.875 mm) and bears no trace of inner subhumeral stria. It is possible that <tp:taxon-name><tp:taxon-name-part taxon-name-part-type="genus" reg="Euspilotus">E.</tp:taxon-name-part> (<tp:taxon-name-part taxon-name-part-type="subgenus" reg="Neosaprinus">N.</tp:taxon-name-part>) <tp:taxon-name-part taxon-name-part-type="species" reg="rubriculus">rubriculus</tp:taxon-name-part></tp:taxon-name> represents a complex of cryptic species though the male terminalia of the lectotype of <italic><tp:taxon-name><tp:taxon-name-part taxon-name-part-type="genus" reg="Saprinus">S.</tp:taxon-name-part> <tp:taxon-name-part taxon-name-part-type="species" reg="gnathoncoides">gnathoncoides</tp:taxon-name-part></tp:taxon-name></italic> and those of the specimen from Brisbane are almost identical. The species is diagnosed above, as well as provided with a differential diagnosis that separates it from other Australopacific taxa. We chose not to fully re-describe it here, leaving its re-description to the revision of the genus <italic><tp:taxon-name><tp:taxon-name-part taxon-name-part-type="genus" reg="Euspilotus">Euspilotus</tp:taxon-name-part></tp:taxon-name></italic> (Arriagada, in prep.) For the sake of better species recognition, however, we decided to depict it here, including its male terminalia.</p></tp:treatment-sec><tp:treatment-sec><!--Section generated to contain objects referenced in tp:taxon-treatment.--><fig id="F9" position="float" orientation="portrait"><label>Figure 48.</label><caption><p>
                  <tp:taxon-name><tp:taxon-name-part taxon-name-part-type="genus" reg="Euspilotus">Euspilotus</tp:taxon-name-part> (<tp:taxon-name-part taxon-name-part-type="subgenus" reg="Neosaprinus">Neosaprinus</tp:taxon-name-part>) <tp:taxon-name-part taxon-name-part-type="species" reg="rubriculus">rubriculus</tp:taxon-name-part></tp:taxon-name> (Marseul, 1855) habitus, dorsal view/</p></caption><graphic xmlns:xlink="http://www.w3.org/1999/xlink" xlink:href="zookeys-689-001-g009.jpg" position="float" orientation="portrait" xlink:type="simple" id="oo_150070.jpg"/></fig><fig id="F133" position="float" orientation="portrait"><label>Figure 754.</label><caption><p>Distribution of <tp:taxon-name><tp:taxon-name-part taxon-name-part-type="genus" reg="Euspilotus">Euspilotus</tp:taxon-name-part> (<tp:taxon-name-part taxon-name-part-type="subgenus" reg="Neosaprinus">Neosaprinus</tp:taxon-name-part>) <tp:taxon-name-part taxon-name-part-type="species" reg="rubriculus">rubriculus</tp:taxon-name-part></tp:taxon-name> (Marseul, 1855) in New Zealand and Australia; <italic><tp:taxon-name><tp:taxon-name-part taxon-name-part-type="genus" reg="Gnathoncus">Gnathoncus</tp:taxon-name-part> <tp:taxon-name-part taxon-name-part-type="species" reg="communis">communis</tp:taxon-name-part></tp:taxon-name></italic> (Marseul, 1862) in New Zealand and <italic><tp:taxon-name><tp:taxon-name-part taxon-name-part-type="genus" reg="Gnathoncus">Gnathoncus</tp:taxon-name-part> <tp:taxon-name-part taxon-name-part-type="species" reg="rotundatus">rotundatus</tp:taxon-name-part></tp:taxon-name></italic> (Kugelann, 1792) in Australia and New Zealand.</p></caption><graphic xmlns:xlink="http://www.w3.org/1999/xlink" xlink:href="zookeys-689-001-g133.jpg" position="float" orientation="portrait" xlink:type="simple" id="oo_150195.jpg"/></fig></tp:treatment-sec><ref-list><ref id="B1"><mixed-citation xmlns:xlink="http://www.w3.org/1999/xlink" xlink:type="simple">
          <person-group><name name-style="western"><surname>Arriagada</surname><given-names>GS</given-names></name></person-group> (<year>1987</year>) <article-title>Notas sinonimicas y datos distribucionales de <tp:taxon-name><tp:taxon-name-part taxon-name-part-type="subfamily">Saprininae</tp:taxon-name-part></tp:taxon-name> Neotropicales (<tp:taxon-name><tp:taxon-name-part taxon-name-part-type="order">Coleoptera</tp:taxon-name-part></tp:taxon-name>: <tp:taxon-name><tp:taxon-name-part taxon-name-part-type="family">Histeridae</tp:taxon-name-part></tp:taxon-name>).</article-title> <source>Revista Chileana de Entomologia</source> <volume>15</volume>: <fpage>61</fpage>–<lpage>70</lpage>.</mixed-citation></ref><ref id="B79"><mixed-citation xmlns:xlink="http://www.w3.org/1999/xlink" xlink:type="simple">
          <person-group><name name-style="western"><surname>Mazur</surname><given-names>S</given-names></name></person-group> (<year>1997</year>) <article-title>A world catalogue of the <tp:taxon-name><tp:taxon-name-part taxon-name-part-type="family">Histeridae</tp:taxon-name-part></tp:taxon-name> (<tp:taxon-name><tp:taxon-name-part taxon-name-part-type="order">Coleoptera</tp:taxon-name-part></tp:taxon-name>: <tp:taxon-name><tp:taxon-name-part taxon-name-part-type="family">Histeridae</tp:taxon-name-part></tp:taxon-name>).</article-title> <source>Genus, Suppl.</source>: <fpage>373</fpage>–<lpage>.</lpage> $6</mixed-citation></ref><ref id="B80"><mixed-citation xmlns:xlink="http://www.w3.org/1999/xlink" xlink:type="simple">
          <person-group><name name-style="western"><surname>Mazur</surname><given-names>S</given-names></name></person-group> (<year>2011</year>) A concise catalogue of the <tp:taxon-name><tp:taxon-name-part taxon-name-part-type="family">Histeridae</tp:taxon-name-part></tp:taxon-name> (<tp:taxon-name><tp:taxon-name-part taxon-name-part-type="order">Coleoptera</tp:taxon-name-part></tp:taxon-name>). Warsaw University of Life Sciences, SGGW Press, Warsaw 332 pp.</mixed-citation></ref><ref id="B49"><mixed-citation xmlns:xlink="http://www.w3.org/1999/xlink" xlink:type="simple">
          <person-group><name name-style="western"><surname>Lackner</surname><given-names>T</given-names></name></person-group> (<year>2013c</year>) <article-title><italic><tp:taxon-name><tp:taxon-name-part taxon-name-part-type="genus">Afroprinus</tp:taxon-name-part> <tp:taxon-name-part taxon-name-part-type="species">cavicola</tp:taxon-name-part></tp:taxon-name></italic> gen. et sp. n. from the Afrotropical region with notes on cave-dwelling <tp:taxon-name><tp:taxon-name-part taxon-name-part-type="subfamily">Saprininae</tp:taxon-name-part></tp:taxon-name> (<tp:taxon-name><tp:taxon-name-part taxon-name-part-type="order">Coleoptera</tp:taxon-name-part></tp:taxon-name>, <tp:taxon-name><tp:taxon-name-part taxon-name-part-type="family">Histeridae</tp:taxon-name-part></tp:taxon-name>).</article-title> <source>ZooKeys</source> <volume>294</volume>: <fpage>57</fpage>–<lpage>73</lpage>. <ext-link xlink:type="simple" ext-link-type="doi" xlink:href="10.3897/zookeys.294.4800">http://dx.doi.org/10.3897/zookeys.294.4800</ext-link></mixed-citation></ref></ref-list></tp:taxon-treatment>
