# Supplementary material for: A monograph of the Australopacific Saprininae (Coleoptera, Histeridae)
Source: Zookeys. 2017 Aug 14;(689):1–263. doi: 10.3897/zookeys.689.12021 (PMC5672588; doi:10.3897/zookeys.689.12021)
Supplement: XML Treatment for Gnathoncus [file zookeys.689.12021-treatment8.xml]

<!DOCTYPE tp:taxon-treatment
  PUBLIC "-//TaxonX//DTD Taxonomic Treatment Publishing DTD v0 20100105//EN" "tax-treatment-NSO.dtd">
<tp:taxon-treatment xmlns:tp="http://www.plazi.org/taxpub"><tp:treatment-meta><kwd-group><label>Taxon classification</label><kwd><named-content xmlns:xlink="http://www.w3.org/1999/xlink" content-type="kingdom">Animalia</named-content></kwd><kwd><named-content xmlns:xlink="http://www.w3.org/1999/xlink" content-type="order">Coleoptera</named-content></kwd><kwd><named-content xmlns:xlink="http://www.w3.org/1999/xlink" content-type="family">Histeridae</named-content></kwd></kwd-group><mixed-citation publication-type="journal"><person-group><name><surname>Lackner</surname><given-names>Tomáš</given-names></name><name><surname>Leschen</surname><given-names>Richard A.B.</given-names></name></person-group><article-title>A monograph of the Australopacific <tp:taxon-name><tp:taxon-name-part taxon-name-part-type="subfamily">Saprininae</tp:taxon-name-part></tp:taxon-name> (<tp:taxon-name><tp:taxon-name-part taxon-name-part-type="order">Coleoptera</tp:taxon-name-part></tp:taxon-name>, <tp:taxon-name><tp:taxon-name-part taxon-name-part-type="family">Histeridae</tp:taxon-name-part></tp:taxon-name>)</article-title><source>Zookeys</source><day>14</day><month>8</month><year>2017</year><volume>2017</volume><issue>689</issue><fpage>1</fpage><lpage>263</lpage><pub-id pub-id-type="doi">10.3897/zookeys.689.12021</pub-id></mixed-citation></tp:treatment-meta><tp:nomenclature><tp:taxon-name>
              <tp:taxon-name-part taxon-name-part-type="genus" reg="Gnathoncus">Gnathoncus</tp:taxon-name-part>
            </tp:taxon-name><tp:taxon-authority>Jacquelin du Val, 1857</tp:taxon-authority><xref ref-type="fig" rid="F13">Figs 68</xref><xref ref-type="fig" rid="F14">, 69–80</xref><xref ref-type="fig" rid="F15">, 81–89</xref><xref ref-type="fig" rid="F16">, 90</xref><xref ref-type="fig" rid="F17">, 91–98</xref><xref ref-type="fig" rid="F18">, 99–102</xref><xref ref-type="fig" rid="F19">, 103–110</xref><xref ref-type="fig" rid="F133">, 754</xref><!--PageBreak--><tp:nomenclature-citation-list><tp:nomenclature-citation><tp:taxon-name>
                  <tp:taxon-name-part taxon-name-part-type="genus" reg="Gnathoncus">Gnathoncus</tp:taxon-name-part>
                </tp:taxon-name><comment>Jacquelin du Val, 1857: 112. Type species <tp:taxon-name><tp:taxon-name-part taxon-name-part-type="genus" reg="Hister">Hister</tp:taxon-name-part> <tp:taxon-name-part taxon-name-part-type="species" reg="rotundatus">rotundatus</tp:taxon-name-part></tp:taxon-name> Kugelann, 1792, designated by <xref ref-type="bibr" rid="B90">Thomson (1859</xref>: 75).</comment></tp:nomenclature-citation></tp:nomenclature-citation-list></tp:nomenclature><tp:treatment-sec sec-type="diagnosis" id="SECID0EYFBI"><title>Diagnosis.</title><p>Cuticle brown to black, never metallic; frontal, supraorbital striae absent; pronotal hypomeron glabrous; pronotal depressions absent; elytra occasionally imbricate, punctures on apical part of elytra sometimes forming longitudinal rugae; marginal epipleural stria double; fourth dorsal elytral stria never connected with sutural stria; apical elytral stria usually shortened; elytra with characteristic hooked appendix between fourth dorsal and sutural striae at elytral base; anterior ends of fourth dorsal elytral and sutural elytral striae form a small hook. Prosternum without prosternal foveae; median fossa often present; carinal prosternal striae strongly convergent anteriorly, united under sharp angle; lateral prosternal striae shortened, strongly convergent anteriorly; prosternal process flattened, broad; outer-lateral costa reaches prosternal process, its basal margin distinctly elevated; metaventrite of males at times longitudinally concave; ninth tergite of male genitalia divided longitudinally.</p><fig id="F13" position="float" orientation="portrait"><label>Figure 68.</label><caption><p>
                  <italic><tp:taxon-name><tp:taxon-name-part taxon-name-part-type="genus" reg="Gnathoncus">Gnathoncus</tp:taxon-name-part> <tp:taxon-name-part taxon-name-part-type="species" reg="communis">communis</tp:taxon-name-part></tp:taxon-name></italic> (Marseul, 1862) habitus, dorsal view.</p></caption><graphic xmlns:xlink="http://www.w3.org/1999/xlink" xlink:href="zookeys-689-001-g013.jpg" position="float" orientation="portrait" xlink:type="simple" id="oo_150074.jpg"/></fig></tp:treatment-sec><tp:treatment-sec sec-type="biology" id="SECID0EVGBI"><title>Biology.</title><p>
              <italic><tp:taxon-name><tp:taxon-name-part taxon-name-part-type="genus" reg="Gnathoncus">Gnathoncus</tp:taxon-name-part></tp:taxon-name></italic> is predominantly composed of inquilinous species, present in the nests of birds or mammals; some species are found exclusively inside these nests where they are predators (<xref ref-type="bibr" rid="B37">Kryzhanovskij and Reichardt 1976</xref>), presum<!--PageBreak-->ably preying upon larvae of fleas and other tiny arthropods. Some species, however, are occasionally collected on carrion. Both species of <italic><tp:taxon-name><tp:taxon-name-part taxon-name-part-type="genus" reg="Gnathoncus">Gnathoncus</tp:taxon-name-part></tp:taxon-name></italic> occurring in the Australopacific Region are typical synanthropes and are often collected in pigsties, dovecotes or chicken coops.</p></tp:treatment-sec><tp:treatment-sec sec-type="distribution" id="SECID0EPHBI"><title>Distribution.</title><p>Twenty-four species and subspecies are known to occur worldwide, most in the Holarctic Region (<xref ref-type="bibr" rid="B80">Mazur 2011</xref>); several species were possibly distributed over the globe by human activity. In Australopacific Region two introduced species have been collected in New Zealand and Australia (Fig. <xref ref-type="fig" rid="F133">754</xref>).</p></tp:treatment-sec><tp:treatment-sec sec-type="remarks" id="SECID0E4HBI"><title>Remarks.</title><p>This genus can most easily be confused with the species of <italic><tp:taxon-name><tp:taxon-name-part taxon-name-part-type="genus" reg="Tomogenius">Tomogenius</tp:taxon-name-part></tp:taxon-name></italic>, endemic to the Australopacific Region, by the combination of absent frontal and supraorbital striae (Fig. <xref ref-type="fig" rid="F14">69</xref>) and presence of two marginal epipleural striae. Species of the genus <italic><tp:taxon-name><tp:taxon-name-part taxon-name-part-type="genus" reg="Gnathoncus">Gnathoncus</tp:taxon-name-part></tp:taxon-name></italic> differ from <italic><tp:taxon-name><tp:taxon-name-part taxon-name-part-type="genus" reg="Tomogenius">Tomogenius</tp:taxon-name-part></tp:taxon-name></italic> by having a smaller body size, but chiefly by the absence of two large median foveae on the apex of prosternal process (Fig. <xref ref-type="fig" rid="F122">702</xref>; present in <italic><tp:taxon-name><tp:taxon-name-part taxon-name-part-type="genus" reg="Tomogenius">Tomogenius</tp:taxon-name-part></tp:taxon-name></italic>).</p><fig id="F14" position="float" orientation="portrait"><label>Figures 69–80.</label><caption><p>
                  <bold>69</bold> <italic><tp:taxon-name><tp:taxon-name-part taxon-name-part-type="genus" reg="Gnathoncus">Gnathoncus</tp:taxon-name-part> <tp:taxon-name-part taxon-name-part-type="species" reg="communis">communis</tp:taxon-name-part></tp:taxon-name></italic> (Marseul, 1862) head, dorsal view <bold>70</bold> antennal club, ventral view showing sensory structures of the antenna <bold>71</bold> mentum, ventral view <bold>72</bold> prosternum <bold>73</bold> mesoventrite <bold>74</bold> lateral disc of metaventrite + metepisternum <bold>75</bold> protibia, dorsal view <bold>76</bold> ditto, ventral view <bold>77</bold> mesotibia, dorsal view <bold>78</bold> ditto, ventral view <bold>79</bold> metatibia, dorsal view <bold>80</bold> ditto, ventral view.</p></caption><graphic xmlns:xlink="http://www.w3.org/1999/xlink" xlink:href="zookeys-689-001-g014.jpg" position="float" orientation="portrait" xlink:type="simple" id="oo_150075.jpg"/></fig></tp:treatment-sec><tp:treatment-sec sec-type="key" id="SECID0EXKBI"><title>Key to the Australopacific species of the genus <italic><tp:taxon-name><tp:taxon-name-part taxon-name-part-type="genus" reg="Gnathoncus">Gnathoncus</tp:taxon-name-part></tp:taxon-name></italic> Jacquelin du Val, 1857</title><table-wrap content-type="key" position="anchor" orientation="portrait"><table id="TID0EMXAG" rules="all"><tbody><tr><td rowspan="1" colspan="1">1</td><td rowspan="1" colspan="1">Apical third of elytra with confluent punctures forming almost longitudinal rugae, median fossa of prosternum absent (Fig. <xref ref-type="fig" rid="F14">72</xref>); male genitalia (Figs <xref ref-type="fig" rid="F15">81–89</xref>): apical margin of tenth tergite inwardly arcuate, with a tiny seta on each side; apical third of aedeagus strongly narrowed</td><td rowspan="1" colspan="1">
                      <bold><italic><tp:taxon-name><tp:taxon-name-part taxon-name-part-type="genus" reg="Gnathoncus">G.</tp:taxon-name-part> <tp:taxon-name-part taxon-name-part-type="species" reg="communis">communis</tp:taxon-name-part></tp:taxon-name></italic> (Marseul, 1862)</bold>
                    </td></tr><tr><td rowspan="1" colspan="1">–</td><td rowspan="1" colspan="1">Punctures of apical elytral third not confluent and not forming longitudinal rugae, median fossa of prosternum present (Fig. <xref ref-type="fig" rid="F17">94</xref>); male genitalia (Figs <xref ref-type="fig" rid="F19">103–110</xref>): apical margin of tenth tergite not inwardly arcuate, asetose; apical third of aedeagus only moderately narrowed</td><td rowspan="1" colspan="1">
                      <bold><italic><tp:taxon-name><tp:taxon-name-part taxon-name-part-type="genus" reg="Gnathoncus">G.</tp:taxon-name-part> <tp:taxon-name-part taxon-name-part-type="species" reg="rotundatus">rotundatus</tp:taxon-name-part></tp:taxon-name></italic> (Kugelann, 1792)</bold>
                    </td></tr></tbody></table></table-wrap></tp:treatment-sec><tp:treatment-sec><!--Section generated to contain objects referenced in tp:taxon-treatment.--><fig id="F15" position="float" orientation="portrait"><label>Figures 81–89.</label><caption><p>
                  <bold>81</bold> <italic><tp:taxon-name><tp:taxon-name-part taxon-name-part-type="genus" reg="Gnathoncus">Gnathoncus</tp:taxon-name-part> <tp:taxon-name-part taxon-name-part-type="species" reg="communis">communis</tp:taxon-name-part></tp:taxon-name></italic> (Marseul, 1862) male terminalia after <xref ref-type="bibr" rid="B81">Ôhara (1994)</xref>: 8<sup>th</sup> sternite, ventral view <bold>82</bold> male terminalia: 8<sup>th</sup> sternite + 8<sup>th</sup> tergite, dorsal view <bold>83</bold> ditto, lateral view <bold>84</bold> male terminalia: apex of aedeagus, dorsal view <bold>85</bold> male terminalia: aedeagus, dorsal view <bold>86</bold> ditto, lateral view <bold>87</bold> male terminalia: 9<sup>th</sup> + 10<sup>th</sup> tergites, dorsal view <bold>88</bold> ditto, lateral view <bold>89</bold> male terminalia: spiculum gastrale, ventral view.</p></caption><graphic xmlns:xlink="http://www.w3.org/1999/xlink" xlink:href="zookeys-689-001-g015.jpg" position="float" orientation="portrait" xlink:type="simple" id="oo_150076.jpg"/></fig><fig id="F16" position="float" orientation="portrait"><label>Figure 90.</label><caption><p>
                  <italic><tp:taxon-name><tp:taxon-name-part taxon-name-part-type="genus" reg="Gnathoncus">Gnathoncus</tp:taxon-name-part> <tp:taxon-name-part taxon-name-part-type="species" reg="rotundatus">rotundatus</tp:taxon-name-part></tp:taxon-name></italic> (Kugelann, 1792) habitus, dorsal view.</p></caption><graphic xmlns:xlink="http://www.w3.org/1999/xlink" xlink:href="zookeys-689-001-g016.jpg" position="float" orientation="portrait" xlink:type="simple" id="oo_150077.jpg"/></fig><fig id="F17" position="float" orientation="portrait"><label>Figures 91–98.</label><caption><p>
                  <bold>91</bold> <italic><tp:taxon-name><tp:taxon-name-part taxon-name-part-type="genus" reg="Gnathoncus">Gnathoncus</tp:taxon-name-part> <tp:taxon-name-part taxon-name-part-type="species" reg="rotundatus">rotundatus</tp:taxon-name-part></tp:taxon-name></italic> (Kugelann, 1792) head, dorsal view <bold>92</bold> antennal club, ventral view <bold>93</bold> mentum, ventral view <bold>94</bold> prosternum <bold>95</bold> mesoventrite + metaventrite <bold>96</bold> lateral disc of metaventrite + metepisternum <bold>97</bold> protibia, ventral view <bold>98</bold> mesotibia, ventral view.</p></caption><graphic xmlns:xlink="http://www.w3.org/1999/xlink" xlink:href="zookeys-689-001-g017.jpg" position="float" orientation="portrait" xlink:type="simple" id="oo_150078.jpg"/></fig><fig id="F18" position="float" orientation="portrait"><label>Figures 99–102.</label><caption><p>
                  <bold>99</bold> <italic><tp:taxon-name><tp:taxon-name-part taxon-name-part-type="genus" reg="Gnathoncus">Gnathoncus</tp:taxon-name-part> <tp:taxon-name-part taxon-name-part-type="species" reg="rotundatus">rotundatus</tp:taxon-name-part></tp:taxon-name></italic> (Kugelann, 1792) mandibles, dorsal view <bold>100</bold> labrum: left half depicting dorsal view and right half depicting epipharynx <bold>101</bold> anterior margin of mentum, ventral view <bold>102</bold> antennal club, ventral view showing sensory structures of the antenna.</p></caption><graphic xmlns:xlink="http://www.w3.org/1999/xlink" xlink:href="zookeys-689-001-g018.jpg" position="float" orientation="portrait" xlink:type="simple" id="oo_150079.jpg"/></fig><fig id="F19" position="float" orientation="portrait"><label>Figures 103–110.</label><caption><p>
                  <bold>103</bold> <italic><tp:taxon-name><tp:taxon-name-part taxon-name-part-type="genus" reg="Gnathoncus">Gnathoncus</tp:taxon-name-part> <tp:taxon-name-part taxon-name-part-type="species" reg="rotundatus">rotundatus</tp:taxon-name-part></tp:taxon-name></italic> (Kugelann, 1792) male terminalia after <xref ref-type="bibr" rid="B81">Ôhara (1994)</xref>: 8<sup>th</sup> sternite, ventral view <bold>104</bold> male terminalia: 8<sup>th</sup> sternite + 8<sup>th</sup> tergite, dorsal view <bold>105</bold> ditto, lateral view <bold>106</bold> male terminalia: 9<sup>th</sup> + 10<sup>th</sup> tergites, dorsal view <bold>107</bold> ditto, lateral view <bold>108</bold> male terminalia: spiculum gastrale, ventral view <bold>109</bold> male terminalia: aedeagus, dorsal view <bold>110</bold> ditto, lateral view.</p></caption><graphic xmlns:xlink="http://www.w3.org/1999/xlink" xlink:href="zookeys-689-001-g019.jpg" position="float" orientation="portrait" xlink:type="simple" id="oo_150080.jpg"/></fig><fig id="F133" position="float" orientation="portrait"><label>Figure 754.</label><caption><p>Distribution of <tp:taxon-name><tp:taxon-name-part taxon-name-part-type="genus" reg="Euspilotus">Euspilotus</tp:taxon-name-part> (<tp:taxon-name-part taxon-name-part-type="subgenus" reg="Neosaprinus">Neosaprinus</tp:taxon-name-part>) <tp:taxon-name-part taxon-name-part-type="species" reg="rubriculus">rubriculus</tp:taxon-name-part></tp:taxon-name> (Marseul, 1855) in New Zealand and Australia; <italic><tp:taxon-name><tp:taxon-name-part taxon-name-part-type="genus" reg="Gnathoncus">Gnathoncus</tp:taxon-name-part> <tp:taxon-name-part taxon-name-part-type="species" reg="communis">communis</tp:taxon-name-part></tp:taxon-name></italic> (Marseul, 1862) in New Zealand and <italic><tp:taxon-name><tp:taxon-name-part taxon-name-part-type="genus" reg="Gnathoncus">Gnathoncus</tp:taxon-name-part> <tp:taxon-name-part taxon-name-part-type="species" reg="rotundatus">rotundatus</tp:taxon-name-part></tp:taxon-name></italic> (Kugelann, 1792) in Australia and New Zealand.</p></caption><graphic xmlns:xlink="http://www.w3.org/1999/xlink" xlink:href="zookeys-689-001-g133.jpg" position="float" orientation="portrait" xlink:type="simple" id="oo_150195.jpg"/></fig><fig id="F122" position="float" orientation="portrait"><label>Figures 699–707.</label><caption><p>
                  <bold>699</bold> <italic><tp:taxon-name><tp:taxon-name-part taxon-name-part-type="genus" reg="Tomogenius">Tomogenius</tp:taxon-name-part> <tp:taxon-name-part taxon-name-part-type="species" reg="motocola">motocola</tp:taxon-name-part></tp:taxon-name></italic> Mazur, 1990 head, dorsal view <bold>700</bold> mentum, ventral view <bold>701</bold> propygidium + pygidium <bold>702</bold> prosternum <bold>703</bold> mesoventrite <bold>704</bold> metaventrite <bold>705</bold> lateral disc of metaventrite + metepisternum <bold>706</bold> protibia, dorsal view <bold>707</bold> ditto, ventral view.</p></caption><graphic xmlns:xlink="http://www.w3.org/1999/xlink" xlink:href="zookeys-689-001-g122.jpg" position="float" orientation="portrait" xlink:type="simple" id="oo_150184.jpg"/></fig></tp:treatment-sec><ref-list><ref id="B81"><mixed-citation xmlns:xlink="http://www.w3.org/1999/xlink" xlink:type="simple">
          <person-group><name name-style="western"><surname>Ôhara</surname><given-names>M</given-names></name></person-group> (<year>1994</year>) <article-title>A revision of the superfamily <tp:taxon-name><tp:taxon-name-part taxon-name-part-type="superfamily">Histeroidea</tp:taxon-name-part></tp:taxon-name> of Japan (<tp:taxon-name><tp:taxon-name-part taxon-name-part-type="order">Coleoptera</tp:taxon-name-part></tp:taxon-name>). <tp:taxon-name><tp:taxon-name-part taxon-name-part-type="class">Insecta</tp:taxon-name-part></tp:taxon-name> Matsumurana (N. S.</article-title> <source>)</source> <volume>51</volume>: <fpage>1</fpage>–<lpage>238</lpage>.</mixed-citation></ref><ref id="B90"><mixed-citation xmlns:xlink="http://www.w3.org/1999/xlink" xlink:type="simple">
          <person-group><name name-style="western"><surname>Thomson</surname><given-names>CP</given-names></name></person-group> (<year>1859</year>) <source>Skandinaviens <tp:taxon-name><tp:taxon-name-part taxon-name-part-type="order">Coleoptera</tp:taxon-name-part></tp:taxon-name>, synoptiskt bearbetade, I.</source> <publisher-name>Berlingska Bocktryckeriet</publisher-name>, <publisher-loc>Lund</publisher-loc>, <size units="page">290 pp</size>.</mixed-citation></ref><ref id="B37"><mixed-citation xmlns:xlink="http://www.w3.org/1999/xlink" xlink:type="simple">
          <person-group><name name-style="western"><surname>Kryzhanovskij</surname><given-names>OL</given-names></name><name name-style="western"><surname>Reichardt</surname><given-names>AN</given-names></name></person-group> (<year>1976</year>) <source>Zhuki Nadsemeystva <tp:taxon-name><tp:taxon-name-part taxon-name-part-type="superfamily">Histeroidea</tp:taxon-name-part></tp:taxon-name> (semeystva <tp:taxon-name><tp:taxon-name-part taxon-name-part-type="family">Sphaeritidae</tp:taxon-name-part></tp:taxon-name>, <tp:taxon-name><tp:taxon-name-part taxon-name-part-type="family">Histeridae</tp:taxon-name-part></tp:taxon-name>, <tp:taxon-name><tp:taxon-name-part taxon-name-part-type="family">Synteliidae</tp:taxon-name-part></tp:taxon-name>). [Beetles of the superfamily <tp:taxon-name><tp:taxon-name-part taxon-name-part-type="superfamily">Histeroidea</tp:taxon-name-part></tp:taxon-name> (families <tp:taxon-name><tp:taxon-name-part taxon-name-part-type="family">Sphaeritidae</tp:taxon-name-part></tp:taxon-name>, <tp:taxon-name><tp:taxon-name-part taxon-name-part-type="family">Histeridae</tp:taxon-name-part></tp:taxon-name>, <tp:taxon-name><tp:taxon-name-part taxon-name-part-type="family">Syntelidae</tp:taxon-name-part></tp:taxon-name>)]. In: Fauna SSSR, Zhestokrylye, Vyp. 4.</source> <publisher-name>Nauka</publisher-name>, <publisher-loc>Leningrad</publisher-loc>, <size units="page">434 pp</size>. [In Russian]</mixed-citation></ref><ref id="B80"><mixed-citation xmlns:xlink="http://www.w3.org/1999/xlink" xlink:type="simple">
          <person-group><name name-style="western"><surname>Mazur</surname><given-names>S</given-names></name></person-group> (<year>2011</year>) A concise catalogue of the <tp:taxon-name><tp:taxon-name-part taxon-name-part-type="family">Histeridae</tp:taxon-name-part></tp:taxon-name> (<tp:taxon-name><tp:taxon-name-part taxon-name-part-type="order">Coleoptera</tp:taxon-name-part></tp:taxon-name>). Warsaw University of Life Sciences, SGGW Press, Warsaw 332 pp.</mixed-citation></ref></ref-list></tp:taxon-treatment>
