# Supplementary material for: A monograph of the Australopacific Saprininae (Coleoptera, Histeridae)
Source: Zookeys. 2017 Aug 14;(689):1–263. doi: 10.3897/zookeys.689.12021 (PMC5672588; doi:10.3897/zookeys.689.12021)
Supplement: XML Treatment for Gnathoncus communis [file zookeys.689.12021-treatment9.xml]

<!DOCTYPE tp:taxon-treatment
  PUBLIC "-//TaxonX//DTD Taxonomic Treatment Publishing DTD v0 20100105//EN" "tax-treatment-NSO.dtd">
<tp:taxon-treatment xmlns:tp="http://www.plazi.org/taxpub"><tp:treatment-meta><kwd-group><label>Taxon classification</label><kwd><named-content xmlns:xlink="http://www.w3.org/1999/xlink" content-type="kingdom">Animalia</named-content></kwd><kwd><named-content xmlns:xlink="http://www.w3.org/1999/xlink" content-type="order">Coleoptera</named-content></kwd><kwd><named-content xmlns:xlink="http://www.w3.org/1999/xlink" content-type="family">Histeridae</named-content></kwd></kwd-group><mixed-citation publication-type="journal"><person-group><name><surname>Lackner</surname><given-names>Tomáš</given-names></name><name><surname>Leschen</surname><given-names>Richard A.B.</given-names></name></person-group><article-title>A monograph of the Australopacific <tp:taxon-name><tp:taxon-name-part taxon-name-part-type="subfamily">Saprininae</tp:taxon-name-part></tp:taxon-name> (<tp:taxon-name><tp:taxon-name-part taxon-name-part-type="order">Coleoptera</tp:taxon-name-part></tp:taxon-name>, <tp:taxon-name><tp:taxon-name-part taxon-name-part-type="family">Histeridae</tp:taxon-name-part></tp:taxon-name>)</article-title><source>Zookeys</source><day>14</day><month>8</month><year>2017</year><volume>2017</volume><issue>689</issue><fpage>1</fpage><lpage>263</lpage><pub-id pub-id-type="doi">10.3897/zookeys.689.12021</pub-id></mixed-citation></tp:treatment-meta><tp:nomenclature><tp:taxon-name>
              <tp:taxon-name-part taxon-name-part-type="genus" reg="Gnathoncus">Gnathoncus</tp:taxon-name-part>
              <tp:taxon-name-part taxon-name-part-type="species" reg="communis">communis</tp:taxon-name-part>
            </tp:taxon-name><tp:taxon-authority>(Marseul, 1862)</tp:taxon-authority><xref ref-type="fig" rid="F13">Figs 68</xref><xref ref-type="fig" rid="F14">, 69–80</xref><xref ref-type="fig" rid="F15">, 81–89</xref><xref ref-type="fig" rid="F133">, 754</xref><tp:nomenclature-citation-list><tp:nomenclature-citation><tp:taxon-name>
                  <tp:taxon-name-part taxon-name-part-type="genus" reg="Saprinus">Saprinus</tp:taxon-name-part> <tp:taxon-name-part taxon-name-part-type="species" reg="communis">communis</tp:taxon-name-part></tp:taxon-name><comment>Marseul, 1862: 501.</comment></tp:nomenclature-citation></tp:nomenclature-citation-list></tp:nomenclature><tp:treatment-sec sec-type="type locality" id="SECID0EQPBI"><title>Type locality.</title><p>USA: New York.</p></tp:treatment-sec><tp:treatment-sec sec-type="type material" id="SECID0EVPBI"><title>Type material examined.</title><p>
              <italic><tp:taxon-name><tp:taxon-name-part taxon-name-part-type="genus" reg="Saprinus">Saprinus</tp:taxon-name-part> <tp:taxon-name-part taxon-name-part-type="species" reg="communis">communis</tp:taxon-name-part></tp:taxon-name></italic> Marseul, 1862: Lectotype, present designation: most likely a ♀, pinned, left protarsus, right mesotarsus and both metatarsi missing, with the following labels: “<tp:taxon-name><tp:taxon-name-part taxon-name-part-type="genus" reg="Gnathoncus">Gnathoncus</tp:taxon-name-part></tp:taxon-name> / <tp:taxon-name><tp:taxon-name-part taxon-name-part-type="species" reg="communis">communis</tp:taxon-name-part></tp:taxon-name> m / Albany / illegible” (green round label, written); followed by: “2937” (written); followed by: “Horn / 19 man / 73” (written); followed by: “1 <tp:taxon-name><tp:taxon-name-part taxon-name-part-type="species" reg="communis">communis</tp:taxon-name-part></tp:taxon-name> / Et. univ. illegible” (written); followed by: “MUSEUM PARIS / COLL. / DE MARSEUL 1890” (green label, printed); followed by: “TYPE” (red-printed label); followed by: “<tp:taxon-name><tp:taxon-name-part taxon-name-part-type="genus" reg="Saprinus">Saprinus</tp:taxon-name-part> <tp:taxon-name-part taxon-name-part-type="species" reg="communis">communis</tp:taxon-name-part></tp:taxon-name> / Marseul, 1862 / LECTOTYPE 2014 / des. T. Lackner” (red label, written) (<named-content xmlns:xlink="http://www.w3.org/1999/xlink" content-type="dwc:institutional_code" xlink:type="simple">MNHN</named-content>). This species was described from unknown number of specimens and the lectotype designation fixes the identity of species.</p><fig id="F15" position="float" orientation="portrait"><label>Figures 81–89.</label><caption><p>
                  <bold>81</bold> <italic><tp:taxon-name><tp:taxon-name-part taxon-name-part-type="genus" reg="Gnathoncus">Gnathoncus</tp:taxon-name-part> <tp:taxon-name-part taxon-name-part-type="species" reg="communis">communis</tp:taxon-name-part></tp:taxon-name></italic> (Marseul, 1862) male terminalia after <xref ref-type="bibr" rid="B81">Ôhara (1994)</xref>: 8<sup>th</sup> sternite, ventral view <bold>82</bold> male terminalia: 8<sup>th</sup> sternite + 8<sup>th</sup> tergite, dorsal view <bold>83</bold> ditto, lateral view <bold>84</bold> male terminalia: apex of aedeagus, dorsal view <bold>85</bold> male terminalia: aedeagus, dorsal view <bold>86</bold> ditto, lateral view <bold>87</bold> male terminalia: 9<sup>th</sup> + 10<sup>th</sup> tergites, dorsal view <bold>88</bold> ditto, lateral view <bold>89</bold> male terminalia: spiculum gastrale, ventral view.</p></caption><graphic xmlns:xlink="http://www.w3.org/1999/xlink" xlink:href="zookeys-689-001-g015.jpg" position="float" orientation="portrait" xlink:type="simple" id="oo_150076.jpg"/></fig></tp:treatment-sec><tp:treatment-sec sec-type="material" id="SECID0EFTBI"><title>Additional material examined.</title><p>NEW ZEALAND. North Island. AK: 2 ♂♂ &amp; 1 ♀, Lynfield, 19.vi.1976, G. Kuschel (hen house) (<named-content xmlns:xlink="http://www.w3.org/1999/xlink" content-type="dwc:institutional_code" xlink:type="simple">NZAC</named-content>); 1 spec., ditto, but 14.xii.1980 (chicken yard) (<named-content xmlns:xlink="http://www.w3.org/1999/xlink" content-type="dwc:institutional_code" xlink:type="simple">NZAC</named-content>); 2 specs., Ranui, Henderson, 29.xi.1955, K.A.J. Wise (ex debris in poultry feed shed) (<named-content xmlns:xlink="http://www.w3.org/1999/xlink" content-type="dwc:institutional_code" xlink:type="simple">NZAC</named-content>); 1 ♂, 1 ♀ &amp; 1 spec., Tropicana Dr., 19.vi.1976, G. Kuschel (hen house) (<named-content xmlns:xlink="http://www.w3.org/1999/xlink" content-type="dwc:institutional_code" xlink:type="simple">NZAC</named-content>); 1 spec., ditto, but 14.viii.1976 (<named-content xmlns:xlink="http://www.w3.org/1999/xlink" content-type="dwc:institutional_code" xlink:type="simple">NZAC</named-content>); 7 ♂♂ &amp; 3 ♀♀, Mahinerang, 26.i.1977, J. Painter (<italic><tp:taxon-name><tp:taxon-name-part taxon-name-part-type="genus" reg="Sturnus">Sturnus</tp:taxon-name-part> <tp:taxon-name-part taxon-name-part-type="species" reg="vulgaris">vulgaris</tp:taxon-name-part></tp:taxon-name></italic> nest) (<named-content xmlns:xlink="http://www.w3.org/1999/xlink" content-type="dwc:institutional_code" xlink:type="simple">NZAC</named-content>); 3 ♂♂ &amp; 3 ♀♀, Kumeu, 21.vi.1975, J.C.Watt (ex fowl manure) (<named-content xmlns:xlink="http://www.w3.org/1999/xlink" content-type="dwc:institutional_code" xlink:type="simple">NZAC</named-content>). BP: 1 ♂, Tauranga, 13.xi.1976, R.J. Ball (on plant) (<named-content xmlns:xlink="http://www.w3.org/1999/xlink" content-type="dwc:institutional_code" xlink:type="simple">NZAC</named-content>). HB: 2 specs., Longlands, ii.1976, J.A. McKeenan (ex starling nest) (<named-content xmlns:xlink="http://www.w3.org/1999/xlink" content-type="dwc:institutional_code" xlink:type="simple">NZAC</named-content>); 1 spec., Havelock North, 14.xi.1977, collector unknown (on large <italic><tp:taxon-name><tp:taxon-name-part taxon-name-part-type="genus" reg="Pinus">Pinus</tp:taxon-name-part></tp:taxon-name></italic> sp., ex nest of <italic><tp:taxon-name><tp:taxon-name-part taxon-name-part-type="genus" reg="Sturnus">Sturnus</tp:taxon-name-part> <tp:taxon-name-part taxon-name-part-type="species" reg="vulgaris">vulgaris</tp:taxon-name-part></tp:taxon-name></italic>) (<named-content xmlns:xlink="http://www.w3.org/1999/xlink" content-type="dwc:institutional_code" xlink:type="simple">NZAC</named-content>); 2 ♂♂ &amp; 3 ♀♀, Graeme Friis’ Farm, Twyford, 2.xi.1976, B.A. Holloway (poultry manure) (<named-content xmlns:xlink="http://www.w3.org/1999/xlink" content-type="dwc:institutional_code" xlink:type="simple">NZAC</named-content>).</p><!--PageBreak--></tp:treatment-sec><tp:treatment-sec sec-type="biology" id="SECID0EAWBI"><title>Biology.</title><p>In New Zealand found mostly in bird’s nests, chicken coops, less commonly on bird carrion.</p></tp:treatment-sec><tp:treatment-sec sec-type="distribution" id="SECID0EFWBI"><title>Distribution.</title><p>Described from New York (USA), where it was probably introduced and widespread across North America. This species is normally spread in Europe, North Africa, Russian Far East, Japan and has been introduced into Australia (<xref ref-type="bibr" rid="B80">Mazur 2011</xref>). <xref ref-type="bibr" rid="B78">Mazur (1990</xref>:744) reports this species as introduced into Australia (ACT: Canberra). The specimen Mazur examined should be housed in <named-content xmlns:xlink="http://www.w3.org/1999/xlink" content-type="dwc:institutional_code" xlink:type="simple">ANIC</named-content>. However, we were unable to examine it or any other specimens of <italic><tp:taxon-name><tp:taxon-name-part taxon-name-part-type="genus" reg="Gnathoncus">G.</tp:taxon-name-part> <tp:taxon-name-part taxon-name-part-type="species" reg="communis">communis</tp:taxon-name-part></tp:taxon-name></italic> from Australia. From New Zealand reported already by <xref ref-type="bibr" rid="B39">Kuschel (1990)</xref>.</p><!--PageBreak--></tp:treatment-sec><tp:treatment-sec sec-type="remarks" id="SECID0EIXBI"><title>Remarks.</title><p>
              <italic><tp:taxon-name><tp:taxon-name-part taxon-name-part-type="genus" reg="Gnathoncus">G.</tp:taxon-name-part> <tp:taxon-name-part taxon-name-part-type="species" reg="communis">communis</tp:taxon-name-part></tp:taxon-name></italic> can be confused with <italic><tp:taxon-name><tp:taxon-name-part taxon-name-part-type="genus" reg="Gnathoncus">G.</tp:taxon-name-part> <tp:taxon-name-part taxon-name-part-type="species" reg="rotundatus">rotundatus</tp:taxon-name-part></tp:taxon-name></italic>, but can easily be separated from it by the absence of median fossa of prosternum (present with <italic><tp:taxon-name><tp:taxon-name-part taxon-name-part-type="genus" reg="Gnathoncus">G.</tp:taxon-name-part> <tp:taxon-name-part taxon-name-part-type="species" reg="rotundatus">rotundatus</tp:taxon-name-part></tp:taxon-name></italic>), dense and confluent elytral punctation (especially in the apical half of the elytra) and <!--PageBreak-->different male genitalia. Most important diagnostic characters to separate the two <italic><tp:taxon-name><tp:taxon-name-part taxon-name-part-type="genus" reg="Gnathoncus">Gnathoncus</tp:taxon-name-part></tp:taxon-name></italic> species present in the region are outlined in the identification key. We chose not to fully re-describe <italic><tp:taxon-name><tp:taxon-name-part taxon-name-part-type="genus" reg="Gnathoncus">Gnathoncus</tp:taxon-name-part> <tp:taxon-name-part taxon-name-part-type="species" reg="communis">communis</tp:taxon-name-part></tp:taxon-name></italic> here, leaving its re-description to the revision of the genus <italic><tp:taxon-name><tp:taxon-name-part taxon-name-part-type="genus" reg="Gnathoncus">Gnathoncus</tp:taxon-name-part></tp:taxon-name></italic>. For the sake of the better species recognition, as well as for the easier separation from the related <italic><tp:taxon-name><tp:taxon-name-part taxon-name-part-type="genus" reg="Gnathoncus">G.</tp:taxon-name-part> <tp:taxon-name-part taxon-name-part-type="species" reg="rotundatus">rotundatus</tp:taxon-name-part></tp:taxon-name></italic>, we decided to depict it here, including its male terminalia.</p></tp:treatment-sec><tp:treatment-sec><!--Section generated to contain objects referenced in tp:taxon-treatment.--><fig id="F13" position="float" orientation="portrait"><label>Figure 68.</label><caption><p>
                  <italic><tp:taxon-name><tp:taxon-name-part taxon-name-part-type="genus" reg="Gnathoncus">Gnathoncus</tp:taxon-name-part> <tp:taxon-name-part taxon-name-part-type="species" reg="communis">communis</tp:taxon-name-part></tp:taxon-name></italic> (Marseul, 1862) habitus, dorsal view.</p></caption><graphic xmlns:xlink="http://www.w3.org/1999/xlink" xlink:href="zookeys-689-001-g013.jpg" position="float" orientation="portrait" xlink:type="simple" id="oo_150074.jpg"/></fig><fig id="F14" position="float" orientation="portrait"><label>Figures 69–80.</label><caption><p>
                  <bold>69</bold> <italic><tp:taxon-name><tp:taxon-name-part taxon-name-part-type="genus" reg="Gnathoncus">Gnathoncus</tp:taxon-name-part> <tp:taxon-name-part taxon-name-part-type="species" reg="communis">communis</tp:taxon-name-part></tp:taxon-name></italic> (Marseul, 1862) head, dorsal view <bold>70</bold> antennal club, ventral view showing sensory structures of the antenna <bold>71</bold> mentum, ventral view <bold>72</bold> prosternum <bold>73</bold> mesoventrite <bold>74</bold> lateral disc of metaventrite + metepisternum <bold>75</bold> protibia, dorsal view <bold>76</bold> ditto, ventral view <bold>77</bold> mesotibia, dorsal view <bold>78</bold> ditto, ventral view <bold>79</bold> metatibia, dorsal view <bold>80</bold> ditto, ventral view.</p></caption><graphic xmlns:xlink="http://www.w3.org/1999/xlink" xlink:href="zookeys-689-001-g014.jpg" position="float" orientation="portrait" xlink:type="simple" id="oo_150075.jpg"/></fig><fig id="F133" position="float" orientation="portrait"><label>Figure 754.</label><caption><p>Distribution of <tp:taxon-name><tp:taxon-name-part taxon-name-part-type="genus" reg="Euspilotus">Euspilotus</tp:taxon-name-part> (<tp:taxon-name-part taxon-name-part-type="subgenus" reg="Neosaprinus">Neosaprinus</tp:taxon-name-part>) <tp:taxon-name-part taxon-name-part-type="species" reg="rubriculus">rubriculus</tp:taxon-name-part></tp:taxon-name> (Marseul, 1855) in New Zealand and Australia; <italic><tp:taxon-name><tp:taxon-name-part taxon-name-part-type="genus" reg="Gnathoncus">Gnathoncus</tp:taxon-name-part> <tp:taxon-name-part taxon-name-part-type="species" reg="communis">communis</tp:taxon-name-part></tp:taxon-name></italic> (Marseul, 1862) in New Zealand and <italic><tp:taxon-name><tp:taxon-name-part taxon-name-part-type="genus" reg="Gnathoncus">Gnathoncus</tp:taxon-name-part> <tp:taxon-name-part taxon-name-part-type="species" reg="rotundatus">rotundatus</tp:taxon-name-part></tp:taxon-name></italic> (Kugelann, 1792) in Australia and New Zealand.</p></caption><graphic xmlns:xlink="http://www.w3.org/1999/xlink" xlink:href="zookeys-689-001-g133.jpg" position="float" orientation="portrait" xlink:type="simple" id="oo_150195.jpg"/></fig></tp:treatment-sec><ref-list><ref id="B81"><mixed-citation xmlns:xlink="http://www.w3.org/1999/xlink" xlink:type="simple">
          <person-group><name name-style="western"><surname>Ôhara</surname><given-names>M</given-names></name></person-group> (<year>1994</year>) <article-title>A revision of the superfamily <tp:taxon-name><tp:taxon-name-part taxon-name-part-type="superfamily">Histeroidea</tp:taxon-name-part></tp:taxon-name> of Japan (<tp:taxon-name><tp:taxon-name-part taxon-name-part-type="order">Coleoptera</tp:taxon-name-part></tp:taxon-name>). <tp:taxon-name><tp:taxon-name-part taxon-name-part-type="class">Insecta</tp:taxon-name-part></tp:taxon-name> Matsumurana (N. S.</article-title> <source>)</source> <volume>51</volume>: <fpage>1</fpage>–<lpage>238</lpage>.</mixed-citation></ref><ref id="B80"><mixed-citation xmlns:xlink="http://www.w3.org/1999/xlink" xlink:type="simple">
          <person-group><name name-style="western"><surname>Mazur</surname><given-names>S</given-names></name></person-group> (<year>2011</year>) A concise catalogue of the <tp:taxon-name><tp:taxon-name-part taxon-name-part-type="family">Histeridae</tp:taxon-name-part></tp:taxon-name> (<tp:taxon-name><tp:taxon-name-part taxon-name-part-type="order">Coleoptera</tp:taxon-name-part></tp:taxon-name>). Warsaw University of Life Sciences, SGGW Press, Warsaw 332 pp.</mixed-citation></ref><ref id="B78"><mixed-citation xmlns:xlink="http://www.w3.org/1999/xlink" xlink:type="simple">
          <person-group><name name-style="western"><surname>Mazur</surname><given-names>S</given-names></name></person-group> (<year>1990</year>) <article-title>Notes on Oriental and Australian <tp:taxon-name><tp:taxon-name-part taxon-name-part-type="family">Histeridae</tp:taxon-name-part></tp:taxon-name> (<tp:taxon-name><tp:taxon-name-part taxon-name-part-type="order">Coleoptera</tp:taxon-name-part></tp:taxon-name>).</article-title> <source>Polskie Pismo Entomologiczne</source> <volume>54</volume>: <fpage>734</fpage>–<lpage>759</lpage>.</mixed-citation></ref><ref id="B39"><mixed-citation xmlns:xlink="http://www.w3.org/1999/xlink" xlink:type="simple">
          <person-group><name name-style="western"><surname>Kuschel</surname><given-names>G</given-names></name></person-group> (<year>1990</year>) <source>Beetles in suburban environment, a New Zealand case study. The identity and status of <tp:taxon-name><tp:taxon-name-part taxon-name-part-type="order">Coleoptera</tp:taxon-name-part></tp:taxon-name> in the natural and modified habitats of Lynfield, Auckland (1974–1989).</source> <publisher-name>DSIR Plant Protection Report</publisher-name>, <publisher-loc>DSIR Plant Protection publishing</publisher-loc>, <size units="page">118 pp</size>.</mixed-citation></ref></ref-list></tp:taxon-treatment>
