# Supplementary material for: A monograph of the Australopacific Saprininae (Coleoptera, Histeridae)
Source: Zookeys. 2017 Aug 14;(689):1–263. doi: 10.3897/zookeys.689.12021 (PMC5672588; doi:10.3897/zookeys.689.12021)
Supplement: XML Treatment for Gnathoncus rotundatus [file zookeys.689.12021-treatment10.xml]

<!DOCTYPE tp:taxon-treatment
  PUBLIC "-//TaxonX//DTD Taxonomic Treatment Publishing DTD v0 20100105//EN" "tax-treatment-NSO.dtd">
<tp:taxon-treatment xmlns:tp="http://www.plazi.org/taxpub"><tp:treatment-meta><kwd-group><label>Taxon classification</label><kwd><named-content xmlns:xlink="http://www.w3.org/1999/xlink" content-type="kingdom">Animalia</named-content></kwd><kwd><named-content xmlns:xlink="http://www.w3.org/1999/xlink" content-type="order">Coleoptera</named-content></kwd><kwd><named-content xmlns:xlink="http://www.w3.org/1999/xlink" content-type="family">Histeridae</named-content></kwd></kwd-group><mixed-citation publication-type="journal"><person-group><name><surname>Lackner</surname><given-names>Tomáš</given-names></name><name><surname>Leschen</surname><given-names>Richard A.B.</given-names></name></person-group><article-title>A monograph of the Australopacific <tp:taxon-name><tp:taxon-name-part taxon-name-part-type="subfamily">Saprininae</tp:taxon-name-part></tp:taxon-name> (<tp:taxon-name><tp:taxon-name-part taxon-name-part-type="order">Coleoptera</tp:taxon-name-part></tp:taxon-name>, <tp:taxon-name><tp:taxon-name-part taxon-name-part-type="family">Histeridae</tp:taxon-name-part></tp:taxon-name>)</article-title><source>Zookeys</source><day>14</day><month>8</month><year>2017</year><volume>2017</volume><issue>689</issue><fpage>1</fpage><lpage>263</lpage><pub-id pub-id-type="doi">10.3897/zookeys.689.12021</pub-id></mixed-citation></tp:treatment-meta><tp:nomenclature><tp:taxon-name>
              <tp:taxon-name-part taxon-name-part-type="genus" reg="Gnathoncus">Gnathoncus</tp:taxon-name-part>
              <tp:taxon-name-part taxon-name-part-type="species" reg="rotundatus">rotundatus</tp:taxon-name-part>
            </tp:taxon-name><tp:taxon-authority>(Kugelann, 1792)</tp:taxon-authority><xref ref-type="fig" rid="F16">Figs 90</xref><xref ref-type="fig" rid="F17">, 91–98</xref><xref ref-type="fig" rid="F18">, 99–102</xref><xref ref-type="fig" rid="F19">, 103–110</xref><xref ref-type="fig" rid="F133">, 754</xref><!--PageBreak--><tp:nomenclature-citation-list><tp:nomenclature-citation><tp:taxon-name>
                  <tp:taxon-name-part taxon-name-part-type="genus" reg="Hister">Hister</tp:taxon-name-part> <tp:taxon-name-part taxon-name-part-type="species" reg="rotundatus">rotundatus</tp:taxon-name-part></tp:taxon-name><comment>Kugelann, 1792: 304.</comment></tp:nomenclature-citation></tp:nomenclature-citation-list></tp:nomenclature><tp:treatment-sec sec-type="type locality" id="SECID0E22BI"><title>Type locality.</title><p>Poland: Masuria: Ostróda.</p></tp:treatment-sec><tp:treatment-sec sec-type="type material" id="SECID0EA3BI"><title>Type material examined.</title><p>None examined for this study. Kugelann’s collection was destroyed during the WWII (T. Huflejt, Warsaw, Poland, pers. comm). It is not known, whether it contained the type material of <italic><tp:taxon-name><tp:taxon-name-part taxon-name-part-type="genus" reg="Hister">Hister</tp:taxon-name-part> <tp:taxon-name-part taxon-name-part-type="species" reg="rotundatus">rotundatus</tp:taxon-name-part></tp:taxon-name></italic> or not.</p><fig id="F16" position="float" orientation="portrait"><label>Figure 90.</label><caption><p>
                  <italic><tp:taxon-name><tp:taxon-name-part taxon-name-part-type="genus" reg="Gnathoncus">Gnathoncus</tp:taxon-name-part> <tp:taxon-name-part taxon-name-part-type="species" reg="rotundatus">rotundatus</tp:taxon-name-part></tp:taxon-name></italic> (Kugelann, 1792) habitus, dorsal view.</p></caption><graphic xmlns:xlink="http://www.w3.org/1999/xlink" xlink:href="zookeys-689-001-g016.jpg" position="float" orientation="portrait" xlink:type="simple" id="oo_150077.jpg"/></fig></tp:treatment-sec><tp:treatment-sec sec-type="material" id="SECID0EJ4BI"><title>Additional material examined.</title><p>NEW ZEALAND. North Island. CO: 1 ♂, Earnscleugh, 28.x.1979, G. McLaren (suction trap) (<named-content xmlns:xlink="http://www.w3.org/1999/xlink" content-type="dwc:institutional_code" xlink:type="simple">NZAC</named-content>). HB: 2 ♂♂, Longlands, ii.1976, J.A. McLemmans (starling nest) (<named-content xmlns:xlink="http://www.w3.org/1999/xlink" content-type="dwc:institutional_code" xlink:type="simple">NZAC</named-content>); 1 ♂, Cape Kindnappers, Black Reef, 10.iii.1980, C.F. Butcher &amp; M.F. Tacker (bird’s nest) (<named-content xmlns:xlink="http://www.w3.org/1999/xlink" content-type="dwc:institutional_code" xlink:type="simple">NZAC</named-content>); 1 ♀, Motupiko, 9.ix.1951, G.G. Hole (<named-content xmlns:xlink="http://www.w3.org/1999/xlink" content-type="dwc:institutional_code" xlink:type="simple">NZAC</named-content>); 6 ♂♂ &amp; 7 ♀♀, Twijford, Hawke Bay, 2.xi.1976, B.A. Holloway (poultry manure) (<named-content xmlns:xlink="http://www.w3.org/1999/xlink" content-type="dwc:institutional_code" xlink:type="simple">NZAC</named-content>); 34 ♂♂ &amp; 29 ♀♀, Hastings, Twijford Poultry Farms, 21.x.1976, B.A. Holloway (poultry manure) (<named-content xmlns:xlink="http://www.w3.org/1999/xlink" content-type="dwc:institutional_code" xlink:type="simple">NZAC</named-content>). AK: 1 spec., Auckland, New Zealand, Broun Coll. (<named-content xmlns:xlink="http://www.w3.org/1999/xlink" content-type="dwc:institutional_code" xlink:type="simple">BMNH</named-content>); 1 ♂, Milford, 4.iv.1979, T. Thomas (nest of <italic><tp:taxon-name><tp:taxon-name-part taxon-name-part-type="genus" reg="Passer">Passer</tp:taxon-name-part> <tp:taxon-name-part taxon-name-part-type="species" reg="domesticus">domesticus</tp:taxon-name-part></tp:taxon-name></italic>) (<named-content xmlns:xlink="http://www.w3.org/1999/xlink" content-type="dwc:institutional_code" xlink:type="simple">NZAC</named-content>); 1 ♂, Pareora Gorge, ii.1951, L.J. Dumbleton (shag nest) (<named-content xmlns:xlink="http://www.w3.org/1999/xlink" content-type="dwc:institutional_code" xlink:type="simple">NZAC</named-content>); 1 ♂, Lynfield, 14.xii.1980, G. Kuschel (hen house) (<named-content xmlns:xlink="http://www.w3.org/1999/xlink" content-type="dwc:institutional_code" xlink:type="simple">NZAC</named-content>); 1 spec., ditto, but 7.iii.1977 (sheep) (<named-content xmlns:xlink="http://www.w3.org/1999/xlink" content-type="dwc:institutional_code" xlink:type="simple">NZAC</named-content>); 1 ♀, ditto, but 27.ii.1978, B.A. Holloway (guinea pig den material) (<named-content xmlns:xlink="http://www.w3.org/1999/xlink" content-type="dwc:institutional_code" xlink:type="simple">NZAC</named-content>); 1 ♀, Kumeu, 21.vi.1975, J.C. Watt (ex fowl manure) (<named-content xmlns:xlink="http://www.w3.org/1999/xlink" content-type="dwc:institutional_code" xlink:type="simple">NZAC</named-content>); 4 ♂♂ &amp; 4 ♀♀, Nelson, 29.i.1971, E.W. Valentine (<named-content xmlns:xlink="http://www.w3.org/1999/xlink" content-type="dwc:institutional_code" xlink:type="simple">NZAC</named-content>). South Island. 1 spec., Addington, Christchurch, 14.ix.1969, M.G. McPherson (inside house) (<named-content xmlns:xlink="http://www.w3.org/1999/xlink" content-type="dwc:institutional_code" xlink:type="simple">NZAC</named-content>); 1 spec., Lincoln College, 18.i.1967, C. Boswell (<named-content xmlns:xlink="http://www.w3.org/1999/xlink" content-type="dwc:institutional_code" xlink:type="simple">NZAC</named-content>); 2 specs., ditto, but 22.xii.1966 (<named-content xmlns:xlink="http://www.w3.org/1999/xlink" content-type="dwc:institutional_code" xlink:type="simple">NZAC</named-content>); 1 spec., ditto, but 19.xi.1966 (<named-content xmlns:xlink="http://www.w3.org/1999/xlink" content-type="dwc:institutional_code" xlink:type="simple">NZAC</named-content>); 2 specs., Prebbleton, 21.ix.1968, R.J. McPherson (ex fowl manure) (<named-content xmlns:xlink="http://www.w3.org/1999/xlink" content-type="dwc:institutional_code" xlink:type="simple">NZAC</named-content>). DN: 6 specs., Otago Peninsula, Tairoa Head, 26.iii.1970, J.R. Jackson (ex <italic><tp:taxon-name><tp:taxon-name-part taxon-name-part-type="genus" reg="Larus">Larus</tp:taxon-name-part> <tp:taxon-name-part taxon-name-part-type="species" reg="dominicanus">dominicanus</tp:taxon-name-part></tp:taxon-name></italic> or <italic><tp:taxon-name><tp:taxon-name-part taxon-name-part-type="genus" reg="Phalacrocorax">Phalacrocorax</tp:taxon-name-part> <tp:taxon-name-part taxon-name-part-type="species" reg="punctatus">punctatus</tp:taxon-name-part></tp:taxon-name></italic> nest) (<named-content xmlns:xlink="http://www.w3.org/1999/xlink" content-type="dwc:institutional_code" xlink:type="simple">NZAC</named-content>); 1 spec., Lincoln College, Hilgendorf wing, 8.x.1973, R.D. Welsh (ex window) (<named-content xmlns:xlink="http://www.w3.org/1999/xlink" content-type="dwc:institutional_code" xlink:type="simple">NZAC</named-content>). MC: 2 specs., Banks Penisula, Murrays Mistake, 10.i.1970, J.R. Jackson (ex <italic><tp:taxon-name><tp:taxon-name-part taxon-name-part-type="genus" reg="Phalacrocorax">Phalacrocorax</tp:taxon-name-part> <tp:taxon-name-part taxon-name-part-type="species" reg="punctatus">punctatus</tp:taxon-name-part></tp:taxon-name></italic> nest) (<named-content xmlns:xlink="http://www.w3.org/1999/xlink" content-type="dwc:institutional_code" xlink:type="simple">LUNZ</named-content>); 1 spec., Hawkes Bay, Mangaome River, Dartnoor, 28.i.1959, B.M. May (on shingle) (<named-content xmlns:xlink="http://www.w3.org/1999/xlink" content-type="dwc:institutional_code" xlink:type="simple">NZAC</named-content>); 1 spec., Lincoln College, 29.xii.1966, C.C. Boswell (<named-content xmlns:xlink="http://www.w3.org/1999/xlink" content-type="dwc:institutional_code" xlink:type="simple">NZAC</named-content>); 1 ♀, ditto, but 18.vi.1967 (<named-content xmlns:xlink="http://www.w3.org/1999/xlink" content-type="dwc:institutional_code" xlink:type="simple">NZAC</named-content>); 1 ♂, Rangiara, 7.xi.1947, D. Spiller (<named-content xmlns:xlink="http://www.w3.org/1999/xlink" content-type="dwc:institutional_code" xlink:type="simple">NZAC</named-content>); 1 ♀, Maharoa, 9.xii.1941, J. Spiller (ex copra) (<named-content xmlns:xlink="http://www.w3.org/1999/xlink" content-type="dwc:institutional_code" xlink:type="simple">NZAC</named-content>). Unknown localities: 1 ♂, no data (<named-content xmlns:xlink="http://www.w3.org/1999/xlink" content-type="dwc:institutional_code" xlink:type="simple">NZAC</named-content>); 1 spec., Rakaia, 20.ii.1912, Broun Coll. (<named-content xmlns:xlink="http://www.w3.org/1999/xlink" content-type="dwc:institutional_code" xlink:type="simple">BMNH</named-content>).</p><fig id="F17" position="float" orientation="portrait"><label>Figures 91–98.</label><caption><p>
                  <bold>91</bold> <italic><tp:taxon-name><tp:taxon-name-part taxon-name-part-type="genus" reg="Gnathoncus">Gnathoncus</tp:taxon-name-part> <tp:taxon-name-part taxon-name-part-type="species" reg="rotundatus">rotundatus</tp:taxon-name-part></tp:taxon-name></italic> (Kugelann, 1792) head, dorsal view <bold>92</bold> antennal club, ventral view <bold>93</bold> mentum, ventral view <bold>94</bold> prosternum <bold>95</bold> mesoventrite + metaventrite <bold>96</bold> lateral disc of metaventrite + metepisternum <bold>97</bold> protibia, ventral view <bold>98</bold> mesotibia, ventral view.</p></caption><graphic xmlns:xlink="http://www.w3.org/1999/xlink" xlink:href="zookeys-689-001-g017.jpg" position="float" orientation="portrait" xlink:type="simple" id="oo_150078.jpg"/></fig><!--PageBreak--><p>AUSTRALIA. Tasmania: 1 ♂ &amp; 1 ♀, Launceston, 4 &amp; 9.ii.1915, Littler Collection (<named-content xmlns:xlink="http://www.w3.org/1999/xlink" content-type="dwc:institutional_code" xlink:type="simple">NZAC</named-content>). Australian Capital Territory: 2 ♂♂, Lyneham, 5.iv.1969, B.P. Moore, garden compost (<named-content xmlns:xlink="http://www.w3.org/1999/xlink" content-type="dwc:institutional_code" xlink:type="simple">ANIC</named-content>).</p></tp:treatment-sec><tp:treatment-sec sec-type="biology" id="SECID0EBFCI"><title>Biology.</title><p>A typical synanthrope, found mainly in anthropogenic settings, but also apparent inquiline of bird’s nests.</p></tp:treatment-sec><tp:treatment-sec sec-type="distribution" id="SECID0EGFCI"><title>Distribution.</title><p>Holarctic Region, Republic of South Africa, Chile, Saint Paul Island (<xref ref-type="bibr" rid="B80">Mazur 2011</xref>). From New Zealand reported already by <xref ref-type="bibr" rid="B39">Kuschel (1990)</xref>, newly reported here for Australia (Fig. <xref ref-type="fig" rid="F133">754</xref>).</p><fig id="F18" position="float" orientation="portrait"><label>Figures 99–102.</label><caption><p>
                  <bold>99</bold> <italic><tp:taxon-name><tp:taxon-name-part taxon-name-part-type="genus" reg="Gnathoncus">Gnathoncus</tp:taxon-name-part> <tp:taxon-name-part taxon-name-part-type="species" reg="rotundatus">rotundatus</tp:taxon-name-part></tp:taxon-name></italic> (Kugelann, 1792) mandibles, dorsal view <bold>100</bold> labrum: left half depicting dorsal view and right half depicting epipharynx <bold>101</bold> anterior margin of mentum, ventral view <bold>102</bold> antennal club, ventral view showing sensory structures of the antenna.</p></caption><graphic xmlns:xlink="http://www.w3.org/1999/xlink" xlink:href="zookeys-689-001-g018.jpg" position="float" orientation="portrait" xlink:type="simple" id="oo_150079.jpg"/></fig><!--PageBreak--><!--PageBreak--></tp:treatment-sec><tp:treatment-sec sec-type="remarks" id="SECID0E1GCI"><title>Remarks.</title><p>This is a widely distributed species exhibiting some degree of variability regarding the length of elytral striae and density of dorsal punctation. Most important diagnostic characters to separate the two <italic><tp:taxon-name><tp:taxon-name-part taxon-name-part-type="genus" reg="Gnathoncus">Gnathoncus</tp:taxon-name-part></tp:taxon-name></italic> species present in the region are outlined in the identification key. We chose not to fully re-describe <italic><tp:taxon-name><tp:taxon-name-part taxon-name-part-type="genus" reg="Gnathoncus">Gnathoncus</tp:taxon-name-part> <tp:taxon-name-part taxon-name-part-type="species" reg="rotundatus">rotundatus</tp:taxon-name-part></tp:taxon-name></italic> here, the reader is instead referred to <xref ref-type="bibr" rid="B43">Lackner (2010</xref>: 118) for the detailed re-description. For the sake of better species recognition, as well as for easier separation from the related <italic><tp:taxon-name><tp:taxon-name-part taxon-name-part-type="genus" reg="Gnathoncus">G.</tp:taxon-name-part> <tp:taxon-name-part taxon-name-part-type="species" reg="communis">communis</tp:taxon-name-part></tp:taxon-name></italic>, we decided to depict it here, including its male terminalia.</p><fig id="F19" position="float" orientation="portrait"><label>Figures 103–110.</label><caption><p>
                  <bold>103</bold> <italic><tp:taxon-name><tp:taxon-name-part taxon-name-part-type="genus" reg="Gnathoncus">Gnathoncus</tp:taxon-name-part> <tp:taxon-name-part taxon-name-part-type="species" reg="rotundatus">rotundatus</tp:taxon-name-part></tp:taxon-name></italic> (Kugelann, 1792) male terminalia after <xref ref-type="bibr" rid="B81">Ôhara (1994)</xref>: 8<sup>th</sup> sternite, ventral view <bold>104</bold> male terminalia: 8<sup>th</sup> sternite + 8<sup>th</sup> tergite, dorsal view <bold>105</bold> ditto, lateral view <bold>106</bold> male terminalia: 9<sup>th</sup> + 10<sup>th</sup> tergites, dorsal view <bold>107</bold> ditto, lateral view <bold>108</bold> male terminalia: spiculum gastrale, ventral view <bold>109</bold> male terminalia: aedeagus, dorsal view <bold>110</bold> ditto, lateral view.</p></caption><graphic xmlns:xlink="http://www.w3.org/1999/xlink" xlink:href="zookeys-689-001-g019.jpg" position="float" orientation="portrait" xlink:type="simple" id="oo_150080.jpg"/></fig></tp:treatment-sec><tp:treatment-sec><!--Section generated to contain objects referenced in tp:taxon-treatment.--><fig id="F133" position="float" orientation="portrait"><label>Figure 754.</label><caption><p>Distribution of <tp:taxon-name><tp:taxon-name-part taxon-name-part-type="genus" reg="Euspilotus">Euspilotus</tp:taxon-name-part> (<tp:taxon-name-part taxon-name-part-type="subgenus" reg="Neosaprinus">Neosaprinus</tp:taxon-name-part>) <tp:taxon-name-part taxon-name-part-type="species" reg="rubriculus">rubriculus</tp:taxon-name-part></tp:taxon-name> (Marseul, 1855) in New Zealand and Australia; <italic><tp:taxon-name><tp:taxon-name-part taxon-name-part-type="genus" reg="Gnathoncus">Gnathoncus</tp:taxon-name-part> <tp:taxon-name-part taxon-name-part-type="species" reg="communis">communis</tp:taxon-name-part></tp:taxon-name></italic> (Marseul, 1862) in New Zealand and <italic><tp:taxon-name><tp:taxon-name-part taxon-name-part-type="genus" reg="Gnathoncus">Gnathoncus</tp:taxon-name-part> <tp:taxon-name-part taxon-name-part-type="species" reg="rotundatus">rotundatus</tp:taxon-name-part></tp:taxon-name></italic> (Kugelann, 1792) in Australia and New Zealand.</p></caption><graphic xmlns:xlink="http://www.w3.org/1999/xlink" xlink:href="zookeys-689-001-g133.jpg" position="float" orientation="portrait" xlink:type="simple" id="oo_150195.jpg"/></fig></tp:treatment-sec><ref-list><ref id="B81"><mixed-citation xmlns:xlink="http://www.w3.org/1999/xlink" xlink:type="simple">
          <person-group><name name-style="western"><surname>Ôhara</surname><given-names>M</given-names></name></person-group> (<year>1994</year>) <article-title>A revision of the superfamily <tp:taxon-name><tp:taxon-name-part taxon-name-part-type="superfamily">Histeroidea</tp:taxon-name-part></tp:taxon-name> of Japan (<tp:taxon-name><tp:taxon-name-part taxon-name-part-type="order">Coleoptera</tp:taxon-name-part></tp:taxon-name>). <tp:taxon-name><tp:taxon-name-part taxon-name-part-type="class">Insecta</tp:taxon-name-part></tp:taxon-name> Matsumurana (N. S.</article-title> <source>)</source> <volume>51</volume>: <fpage>1</fpage>–<lpage>238</lpage>.</mixed-citation></ref><ref id="B80"><mixed-citation xmlns:xlink="http://www.w3.org/1999/xlink" xlink:type="simple">
          <person-group><name name-style="western"><surname>Mazur</surname><given-names>S</given-names></name></person-group> (<year>2011</year>) A concise catalogue of the <tp:taxon-name><tp:taxon-name-part taxon-name-part-type="family">Histeridae</tp:taxon-name-part></tp:taxon-name> (<tp:taxon-name><tp:taxon-name-part taxon-name-part-type="order">Coleoptera</tp:taxon-name-part></tp:taxon-name>). Warsaw University of Life Sciences, SGGW Press, Warsaw 332 pp.</mixed-citation></ref><ref id="B39"><mixed-citation xmlns:xlink="http://www.w3.org/1999/xlink" xlink:type="simple">
          <person-group><name name-style="western"><surname>Kuschel</surname><given-names>G</given-names></name></person-group> (<year>1990</year>) <source>Beetles in suburban environment, a New Zealand case study. The identity and status of <tp:taxon-name><tp:taxon-name-part taxon-name-part-type="order">Coleoptera</tp:taxon-name-part></tp:taxon-name> in the natural and modified habitats of Lynfield, Auckland (1974–1989).</source> <publisher-name>DSIR Plant Protection Report</publisher-name>, <publisher-loc>DSIR Plant Protection publishing</publisher-loc>, <size units="page">118 pp</size>.</mixed-citation></ref><ref id="B43"><mixed-citation xmlns:xlink="http://www.w3.org/1999/xlink" xlink:type="simple">
          <person-group><name name-style="western"><surname>Lackner</surname><given-names>T</given-names></name></person-group> (<year>2010</year>) Review of the Palaearctic genera of <tp:taxon-name><tp:taxon-name-part taxon-name-part-type="subfamily">Saprininae</tp:taxon-name-part></tp:taxon-name> (<tp:taxon-name><tp:taxon-name-part taxon-name-part-type="order">Coleoptera</tp:taxon-name-part></tp:taxon-name>: <tp:taxon-name><tp:taxon-name-part taxon-name-part-type="family">Histeridae</tp:taxon-name-part></tp:taxon-name>). Acta Entomologica Musei Nationalis Pragae, 50 (Supplementum): 1–254.</mixed-citation></ref></ref-list></tp:taxon-treatment>
