# Supplementary material for: A monograph of the Australopacific Saprininae (Coleoptera, Histeridae)
Source: Zookeys. 2017 Aug 14;(689):1–263. doi: 10.3897/zookeys.689.12021 (PMC5672588; doi:10.3897/zookeys.689.12021)
Supplement: XML Treatment for Hypocacculus [file zookeys.689.12021-treatment12.xml]

<!DOCTYPE tp:taxon-treatment
  PUBLIC "-//TaxonX//DTD Taxonomic Treatment Publishing DTD v0 20100105//EN" "tax-treatment-NSO.dtd">
<tp:taxon-treatment xmlns:tp="http://www.plazi.org/taxpub"><tp:treatment-meta><kwd-group><label>Taxon classification</label><kwd><named-content xmlns:xlink="http://www.w3.org/1999/xlink" content-type="kingdom">Animalia</named-content></kwd><kwd><named-content xmlns:xlink="http://www.w3.org/1999/xlink" content-type="order">Coleoptera</named-content></kwd><kwd><named-content xmlns:xlink="http://www.w3.org/1999/xlink" content-type="family">Histeridae</named-content></kwd></kwd-group><mixed-citation publication-type="journal"><person-group><name><surname>Lackner</surname><given-names>Tomáš</given-names></name><name><surname>Leschen</surname><given-names>Richard A.B.</given-names></name></person-group><article-title>A monograph of the Australopacific <tp:taxon-name><tp:taxon-name-part taxon-name-part-type="subfamily">Saprininae</tp:taxon-name-part></tp:taxon-name> (<tp:taxon-name><tp:taxon-name-part taxon-name-part-type="order">Coleoptera</tp:taxon-name-part></tp:taxon-name>, <tp:taxon-name><tp:taxon-name-part taxon-name-part-type="family">Histeridae</tp:taxon-name-part></tp:taxon-name>)</article-title><source>Zookeys</source><day>14</day><month>8</month><year>2017</year><volume>2017</volume><issue>689</issue><fpage>1</fpage><lpage>263</lpage><pub-id pub-id-type="doi">10.3897/zookeys.689.12021</pub-id></mixed-citation></tp:treatment-meta><tp:nomenclature><label>Subgenus</label><tp:taxon-name>
              
              <tp:taxon-name-part taxon-name-part-type="subgenus" reg="Hypocacculus">Hypocacculus</tp:taxon-name-part>
            </tp:taxon-name><tp:taxon-authority>s.str.</tp:taxon-authority></tp:nomenclature><tp:treatment-sec sec-type="diagnosis" id="SECID0EYRCI"><title>Diagnosis.</title><p>See above for the diagnosis of <italic><tp:taxon-name><tp:taxon-name-part taxon-name-part-type="genus" reg="Hypocacculus">Hypocacculus</tp:taxon-name-part></tp:taxon-name></italic> s.l.</p></tp:treatment-sec><tp:treatment-sec sec-type="biology" id="SECID0EFSCI"><title>Biology.</title><p>See the biology of <italic><tp:taxon-name><tp:taxon-name-part taxon-name-part-type="genus" reg="Hypocacculus">Hypocacculus</tp:taxon-name-part></tp:taxon-name></italic> s.l.</p></tp:treatment-sec><tp:treatment-sec sec-type="distribution" id="SECID0ESSCI"><title>Distribution.</title><p>Members of this subgenus are spread in southern Palaearctic and Afrotropical Regions, with three species occurring also in the Oriental Region. Species <tp:taxon-name><tp:taxon-name-part taxon-name-part-type="genus" reg="Hypocaccus">H.</tp:taxon-name-part> (<tp:taxon-name-part taxon-name-part-type="subgenus" reg="Hypocaccus">H.</tp:taxon-name-part>) <tp:taxon-name-part taxon-name-part-type="species" reg="metallescens">metallescens</tp:taxon-name-part></tp:taxon-name> (Erichson, 1834) has been introduced to USA (Florida) (<xref ref-type="bibr" rid="B80">Mazur 2011</xref>). In the Australopacific Region, one species, <tp:taxon-name><tp:taxon-name-part taxon-name-part-type="genus" reg="Hypocacculus">H.</tp:taxon-name-part> (<tp:taxon-name-part taxon-name-part-type="subgenus" reg="Hypocacculus">H.</tp:taxon-name-part>) <tp:taxon-name-part taxon-name-part-type="species" reg="hyla">hyla</tp:taxon-name-part></tp:taxon-name>, is present and was described from New Guinea, and occurs also in Indonesia (Java and Sunda), Vietnam, and Myanmar (<xref ref-type="bibr" rid="B80">Mazur 2011</xref>). Newly reported from India (see below).</p></tp:treatment-sec><ref-list><ref id="B80"><mixed-citation xmlns:xlink="http://www.w3.org/1999/xlink" xlink:type="simple">
          <person-group><name name-style="western"><surname>Mazur</surname><given-names>S</given-names></name></person-group> (<year>2011</year>) A concise catalogue of the <tp:taxon-name><tp:taxon-name-part taxon-name-part-type="family">Histeridae</tp:taxon-name-part></tp:taxon-name> (<tp:taxon-name><tp:taxon-name-part taxon-name-part-type="order">Coleoptera</tp:taxon-name-part></tp:taxon-name>). Warsaw University of Life Sciences, SGGW Press, Warsaw 332 pp.</mixed-citation></ref></ref-list></tp:taxon-treatment>
