# Supplementary material for: A monograph of the Australopacific Saprininae (Coleoptera, Histeridae)
Source: Zookeys. 2017 Aug 14;(689):1–263. doi: 10.3897/zookeys.689.12021 (PMC5672588; doi:10.3897/zookeys.689.12021)
Supplement: XML Treatment for Nessus [file zookeys.689.12021-treatment15.xml]

<!DOCTYPE tp:taxon-treatment
  PUBLIC "-//TaxonX//DTD Taxonomic Treatment Publishing DTD v0 20100105//EN" "tax-treatment-NSO.dtd">
<tp:taxon-treatment xmlns:tp="http://www.plazi.org/taxpub"><tp:treatment-meta><kwd-group><label>Taxon classification</label><kwd><named-content xmlns:xlink="http://www.w3.org/1999/xlink" content-type="kingdom">Animalia</named-content></kwd><kwd><named-content xmlns:xlink="http://www.w3.org/1999/xlink" content-type="order">Coleoptera</named-content></kwd><kwd><named-content xmlns:xlink="http://www.w3.org/1999/xlink" content-type="family">Histeridae</named-content></kwd></kwd-group><mixed-citation publication-type="journal"><person-group><name><surname>Lackner</surname><given-names>Tomáš</given-names></name><name><surname>Leschen</surname><given-names>Richard A.B.</given-names></name></person-group><article-title>A monograph of the Australopacific <tp:taxon-name><tp:taxon-name-part taxon-name-part-type="subfamily">Saprininae</tp:taxon-name-part></tp:taxon-name> (<tp:taxon-name><tp:taxon-name-part taxon-name-part-type="order">Coleoptera</tp:taxon-name-part></tp:taxon-name>, <tp:taxon-name><tp:taxon-name-part taxon-name-part-type="family">Histeridae</tp:taxon-name-part></tp:taxon-name>)</article-title><source>Zookeys</source><day>14</day><month>8</month><year>2017</year><volume>2017</volume><issue>689</issue><fpage>1</fpage><lpage>263</lpage><pub-id pub-id-type="doi">10.3897/zookeys.689.12021</pub-id></mixed-citation></tp:treatment-meta><tp:nomenclature><label>Subgenus</label><tp:taxon-name>
              
              <tp:taxon-name-part taxon-name-part-type="subgenus" reg="Nessus">Nessus</tp:taxon-name-part>
            </tp:taxon-name><tp:taxon-authority>Reichardt, 1932</tp:taxon-authority><xref ref-type="fig" rid="F24">Figs 128</xref><xref ref-type="fig" rid="F25">, 129–134</xref><xref ref-type="fig" rid="F26">, 135–143</xref><xref ref-type="fig" rid="F132">, 753</xref><tp:nomenclature-citation-list><tp:nomenclature-citation><tp:taxon-name>
                  <tp:taxon-name-part taxon-name-part-type="genus" reg="Nessus">Nessus</tp:taxon-name-part>
                </tp:taxon-name><comment>Reichardt, 1932: 61. Type species <tp:taxon-name><tp:taxon-name-part taxon-name-part-type="genus" reg="Saprinus">Saprinus</tp:taxon-name-part> <tp:taxon-name-part taxon-name-part-type="species" reg="rubripes">rubripes</tp:taxon-name-part></tp:taxon-name> Erichson, 1834, original designation.</comment></tp:nomenclature-citation></tp:nomenclature-citation-list></tp:nomenclature><tp:treatment-sec sec-type="diagnosis" id="SECID0EESDI"><title>Diagnosis.</title><p>The single introduced Australian species of the subgenus, <tp:taxon-name><tp:taxon-name-part taxon-name-part-type="genus" reg="Hypocaccus">H.</tp:taxon-name-part> (<tp:taxon-name-part taxon-name-part-type="subgenus" reg="Nessus">N.</tp:taxon-name-part>) <tp:taxon-name-part taxon-name-part-type="species" reg="interpunctatus">interpunctatus</tp:taxon-name-part> <tp:taxon-name-part taxon-name-part-type="subspecies" reg="interpunctatus">interpunctatus</tp:taxon-name-part></tp:taxon-name> can easily be differentiated from the rest of the Australopacific <tp:taxon-name><tp:taxon-name-part taxon-name-part-type="subfamily">Saprininae</tp:taxon-name-part></tp:taxon-name> by its small size (1.70–2.20 mm), presence of well developed prosternal foveae and a characteristic ‘mirror’ (=polished area) found within the second elytral interval. From the other subgenera this species differs by smaller size and absence of several deep rugae on frontal disc.</p><fig id="F25" position="float" orientation="portrait"><label>Figures 129–134.</label><caption><p>
                  <bold>129</bold> <tp:taxon-name><tp:taxon-name-part taxon-name-part-type="genus" reg="Hypocaccus">Hypocaccus</tp:taxon-name-part> (<tp:taxon-name-part taxon-name-part-type="subgenus" reg="Nessus">Nessus</tp:taxon-name-part>) <tp:taxon-name-part taxon-name-part-type="species" reg="interpunctatus">interpunctatus</tp:taxon-name-part> <tp:taxon-name-part taxon-name-part-type="subspecies" reg="interpunctatus">interpunctatus</tp:taxon-name-part></tp:taxon-name> (Schmidt, 1885) head, dorsal view <bold>130</bold> antennal club, dorsal view <bold>131</bold> prosternum <bold>132</bold> mesoventrite <bold>133</bold> lateral disc of metaventrite + metepisternum, with visible mesotibia <bold>134</bold> metatibia, dorsal view.</p></caption><graphic xmlns:xlink="http://www.w3.org/1999/xlink" xlink:href="zookeys-689-001-g025.jpg" position="float" orientation="portrait" xlink:type="simple" id="oo_150086.jpg"/></fig></tp:treatment-sec><tp:treatment-sec sec-type="biology" id="SECID0EMUDI"><title>Biology.</title><p>
              <tp:taxon-name><tp:taxon-name-part taxon-name-part-type="genus" reg="Hypocaccus">Hypocaccus</tp:taxon-name-part> (<tp:taxon-name-part taxon-name-part-type="subgenus" reg="Nessus">Nessus</tp:taxon-name-part>) <tp:taxon-name-part taxon-name-part-type="species" reg="interpunctatus">interpunctatus</tp:taxon-name-part> <tp:taxon-name-part taxon-name-part-type="subspecies" reg="interpunctatus">interpunctatus</tp:taxon-name-part></tp:taxon-name> is found in decaying organic matter, most commonly dung or carrion. Often collected using pitfall traps; occasionally found also under stones on beaches.</p></tp:treatment-sec><tp:treatment-sec sec-type="distribution" id="SECID0EEVDI"><title>Distribution.</title><p>In the Australopacific Region there is a single introduced species, <tp:taxon-name><tp:taxon-name-part taxon-name-part-type="genus" reg="Hypocaccus">Hypocaccus</tp:taxon-name-part> (<tp:taxon-name-part taxon-name-part-type="subgenus" reg="Nessus">Nessus</tp:taxon-name-part>) <tp:taxon-name-part taxon-name-part-type="species" reg="interpunctatus">interpunctatus</tp:taxon-name-part> <tp:taxon-name-part taxon-name-part-type="subspecies" reg="interpunctatus">interpunctatus</tp:taxon-name-part></tp:taxon-name> recorded from Western Australia (Fig. <xref ref-type="fig" rid="F132">753</xref>). This species has a scattered distribution: Sicily, Tanzania, Syria, Eritrea, Mozambique, Republic of South Africa, Mongolia and Turkey (<xref ref-type="bibr" rid="B80">Mazur 2011</xref>).</p></tp:treatment-sec><tp:treatment-sec sec-type="remarks" id="SECID0EEWDI"><title>Remarks.</title><p>
              <xref ref-type="bibr" rid="B80">Mazur (2011)</xref> transferred the subgenus <tp:taxon-name><tp:taxon-name-part taxon-name-part-type="subgenus" reg="Nessus">Nessus</tp:taxon-name-part></tp:taxon-name> from <italic><tp:taxon-name><tp:taxon-name-part taxon-name-part-type="genus" reg="Hypocacculus">Hypocacculus</tp:taxon-name-part></tp:taxon-name></italic> to genus <italic><tp:taxon-name><tp:taxon-name-part taxon-name-part-type="genus" reg="Hypocaccus">Hypocaccus</tp:taxon-name-part></tp:taxon-name></italic> without comment.</p></tp:treatment-sec><tp:treatment-sec><!--Section generated to contain objects referenced in tp:taxon-treatment.--><fig id="F24" position="float" orientation="portrait"><label>Figure 128.</label><caption><p>
                  <tp:taxon-name><tp:taxon-name-part taxon-name-part-type="genus" reg="Hypocaccus">Hypocaccus</tp:taxon-name-part> (<tp:taxon-name-part taxon-name-part-type="subgenus" reg="Nessus">Nessus</tp:taxon-name-part>) <tp:taxon-name-part taxon-name-part-type="species" reg="interpunctatus">interpunctatus</tp:taxon-name-part> <tp:taxon-name-part taxon-name-part-type="subspecies" reg="interpunctatus">interpunctatus</tp:taxon-name-part></tp:taxon-name> (Schmidt, 1885) habitus, dorsal view.</p></caption><graphic xmlns:xlink="http://www.w3.org/1999/xlink" xlink:href="zookeys-689-001-g024.jpg" position="float" orientation="portrait" xlink:type="simple" id="oo_150085.jpg"/></fig><fig id="F26" position="float" orientation="portrait"><label>Figures 135–143.</label><caption><p>
                  <bold>135</bold> <tp:taxon-name><tp:taxon-name-part taxon-name-part-type="genus" reg="Hypocaccus">Hypocaccus</tp:taxon-name-part> (<tp:taxon-name-part taxon-name-part-type="subgenus" reg="Nessus">Nessus</tp:taxon-name-part>) <tp:taxon-name-part taxon-name-part-type="species" reg="interpunctatus">interpunctatus</tp:taxon-name-part> <tp:taxon-name-part taxon-name-part-type="subspecies" reg="interpunctatus">interpunctatus</tp:taxon-name-part></tp:taxon-name> (Schmidt, 1885) male terminalia: 8<sup>th</sup> sternite + 8<sup>th</sup> tergite, ventral view <bold>136</bold> ditto, dorsal view <bold>137</bold> ditto, lateral view <bold>138</bold> male terminalia: 9<sup>th</sup> + 10<sup>th</sup> tergites, dorsal view <bold>139</bold> ditto, lateral view <bold>140</bold> male terminalia: spiculum gastrale, ventral view <bold>141</bold> ditto, lateral view <bold>142</bold> male terminalia: aedeagus, dorsal view <bold>143</bold> ditto, lateral view.</p></caption><graphic xmlns:xlink="http://www.w3.org/1999/xlink" xlink:href="zookeys-689-001-g026.jpg" position="float" orientation="portrait" xlink:type="simple" id="oo_150087.jpg"/></fig><fig id="F132" position="float" orientation="portrait"><label>Figure 753.</label><caption><p>Distribution of four introduced <tp:taxon-name><tp:taxon-name-part taxon-name-part-type="subfamily">Saprininae</tp:taxon-name-part></tp:taxon-name> in Australia: <italic><tp:taxon-name><tp:taxon-name-part taxon-name-part-type="genus" reg="Chalcionellus">Chalcionellus</tp:taxon-name-part> <tp:taxon-name-part taxon-name-part-type="species" reg="aeneovirens">aeneovirens</tp:taxon-name-part></tp:taxon-name></italic> (Schmidt, 1890); <tp:taxon-name><tp:taxon-name-part taxon-name-part-type="genus" reg="Hypocaccus">Hypocaccus</tp:taxon-name-part> (<tp:taxon-name-part taxon-name-part-type="subgenus" reg="Nessus">Nessus</tp:taxon-name-part>) <tp:taxon-name-part taxon-name-part-type="species" reg="interpunctatus">interpunctatus</tp:taxon-name-part> <tp:taxon-name-part taxon-name-part-type="subspecies" reg="interpunctatus">interpunctatus</tp:taxon-name-part></tp:taxon-name> (Schmidt, 1885); <tp:taxon-name><tp:taxon-name-part taxon-name-part-type="genus" reg="Saprinus">Saprinus</tp:taxon-name-part> (<tp:taxon-name-part taxon-name-part-type="subgenus" reg="Saprinus">Saprinus</tp:taxon-name-part>) <tp:taxon-name-part taxon-name-part-type="species" reg="cupreus">cupreus</tp:taxon-name-part></tp:taxon-name> Erichson, 1834 and <tp:taxon-name><tp:taxon-name-part taxon-name-part-type="genus" reg="Saprinus">Saprinus</tp:taxon-name-part> (<tp:taxon-name-part taxon-name-part-type="subgenus" reg="Saprinus">Saprinus</tp:taxon-name-part>) <tp:taxon-name-part taxon-name-part-type="species" reg="chalcites">chalcites</tp:taxon-name-part></tp:taxon-name> (Illiger, 1807).</p></caption><graphic xmlns:xlink="http://www.w3.org/1999/xlink" xlink:href="zookeys-689-001-g132.jpg" position="float" orientation="portrait" xlink:type="simple" id="oo_150194.jpg"/></fig></tp:treatment-sec><ref-list><ref id="B80"><mixed-citation xmlns:xlink="http://www.w3.org/1999/xlink" xlink:type="simple">
          <person-group><name name-style="western"><surname>Mazur</surname><given-names>S</given-names></name></person-group> (<year>2011</year>) A concise catalogue of the <tp:taxon-name><tp:taxon-name-part taxon-name-part-type="family">Histeridae</tp:taxon-name-part></tp:taxon-name> (<tp:taxon-name><tp:taxon-name-part taxon-name-part-type="order">Coleoptera</tp:taxon-name-part></tp:taxon-name>). Warsaw University of Life Sciences, SGGW Press, Warsaw 332 pp.</mixed-citation></ref></ref-list></tp:taxon-treatment>
