# Supplementary material for: A monograph of the Australopacific Saprininae (Coleoptera, Histeridae)
Source: Zookeys. 2017 Aug 14;(689):1–263. doi: 10.3897/zookeys.689.12021 (PMC5672588; doi:10.3897/zookeys.689.12021)
Supplement: XML Treatment for Hypocaccus [file zookeys.689.12021-treatment17.xml]

<!DOCTYPE tp:taxon-treatment
  PUBLIC "-//TaxonX//DTD Taxonomic Treatment Publishing DTD v0 20100105//EN" "tax-treatment-NSO.dtd">
<tp:taxon-treatment xmlns:tp="http://www.plazi.org/taxpub"><tp:treatment-meta><kwd-group><label>Taxon classification</label><kwd><named-content xmlns:xlink="http://www.w3.org/1999/xlink" content-type="kingdom">Animalia</named-content></kwd><kwd><named-content xmlns:xlink="http://www.w3.org/1999/xlink" content-type="order">Coleoptera</named-content></kwd><kwd><named-content xmlns:xlink="http://www.w3.org/1999/xlink" content-type="family">Histeridae</named-content></kwd></kwd-group><mixed-citation publication-type="journal"><person-group><name><surname>Lackner</surname><given-names>Tomáš</given-names></name><name><surname>Leschen</surname><given-names>Richard A.B.</given-names></name></person-group><article-title>A monograph of the Australopacific <tp:taxon-name><tp:taxon-name-part taxon-name-part-type="subfamily">Saprininae</tp:taxon-name-part></tp:taxon-name> (<tp:taxon-name><tp:taxon-name-part taxon-name-part-type="order">Coleoptera</tp:taxon-name-part></tp:taxon-name>, <tp:taxon-name><tp:taxon-name-part taxon-name-part-type="family">Histeridae</tp:taxon-name-part></tp:taxon-name>)</article-title><source>Zookeys</source><day>14</day><month>8</month><year>2017</year><volume>2017</volume><issue>689</issue><fpage>1</fpage><lpage>263</lpage><pub-id pub-id-type="doi">10.3897/zookeys.689.12021</pub-id></mixed-citation></tp:treatment-meta><tp:nomenclature><label>Subgenus</label><tp:taxon-name>
              
              <tp:taxon-name-part taxon-name-part-type="subgenus" reg="Hypocaccus">Hypocaccus</tp:taxon-name-part>
            </tp:taxon-name><tp:taxon-authority>s.str.</tp:taxon-authority><xref ref-type="fig" rid="F27">Figs 144</xref><xref ref-type="fig" rid="F28">, 145–153</xref><xref ref-type="fig" rid="F29">, 154–160</xref><xref ref-type="fig" rid="F30">, 161</xref><xref ref-type="fig" rid="F31">, 162–173</xref><xref ref-type="fig" rid="F32">, 174–182</xref><xref ref-type="fig" rid="F134">, 755</xref><xref ref-type="fig" rid="F135">, 756</xref><xref ref-type="fig" rid="F139">, 760</xref></tp:nomenclature><tp:treatment-sec sec-type="diagnosis" id="SECID0EFLAK"><title>Diagnosis.</title><p>From the sole Australian representative of the subgenus <tp:taxon-name><tp:taxon-name-part taxon-name-part-type="subgenus" reg="Nessus">Nessus</tp:taxon-name-part></tp:taxon-name>, <tp:taxon-name><tp:taxon-name-part taxon-name-part-type="genus" reg="Hypocaccus">H.</tp:taxon-name-part> (<tp:taxon-name-part taxon-name-part-type="subgenus" reg="Nessus">N.</tp:taxon-name-part>) <tp:taxon-name-part taxon-name-part-type="species" reg="interpunctatus">interpunctatus</tp:taxon-name-part> <tp:taxon-name-part taxon-name-part-type="subspecies" reg="interpunctatus">interpunctatus</tp:taxon-name-part></tp:taxon-name>, members of the nominotypical subgenus differ by larger size and presence of several deep rugae on otherwise almost glabrous frontal disc. From the sole Australopacific member of the subgenus <tp:taxon-name><tp:taxon-name-part taxon-name-part-type="subgenus" reg="Baeckmanniolus">Baeckmanniolus</tp:taxon-name-part></tp:taxon-name>, <tp:taxon-name><tp:taxon-name-part taxon-name-part-type="genus" reg="Hypocaccus">H.</tp:taxon-name-part> (<tp:taxon-name-part taxon-name-part-type="subgenus" reg="Baeckmanniolus">B.</tp:taxon-name-part>) <tp:taxon-name-part taxon-name-part-type="species" reg="varians">varians</tp:taxon-name-part> <tp:taxon-name-part taxon-name-part-type="subspecies" reg="varians">varians</tp:taxon-name-part></tp:taxon-name>, the two species of the nominotypical subgenus are easily separated by the presence of punctation on the pronotum.</p><fig id="F27" position="float" orientation="portrait"><label>Figure 144.</label><caption><p>
                  <tp:taxon-name><tp:taxon-name-part taxon-name-part-type="genus" reg="Hypocaccus">Hypocaccus</tp:taxon-name-part> (<tp:taxon-name-part taxon-name-part-type="subgenus" reg="Hypocaccus">Hypocaccus</tp:taxon-name-part>) <tp:taxon-name-part taxon-name-part-type="species" reg="brasiliensis">brasiliensis</tp:taxon-name-part></tp:taxon-name> (Paykull, 1811) habitus, dorsal view.</p></caption><graphic xmlns:xlink="http://www.w3.org/1999/xlink" xlink:href="zookeys-689-001-g027.jpg" position="float" orientation="portrait" xlink:type="simple" id="oo_150088.jpg"/></fig></tp:treatment-sec><tp:treatment-sec sec-type="biology" id="SECID0E3NAK"><title>Biology.</title><p>Both species of the nominotypical subgenus that occur in Australopacific Region are littoral, occurring under wrack on beach, one specimen of <tp:taxon-name><tp:taxon-name-part taxon-name-part-type="genus" reg="Hypocaccus">H.</tp:taxon-name-part> (<tp:taxon-name-part taxon-name-part-type="subgenus" reg="Hypocaccus">H.</tp:taxon-name-part>) <tp:taxon-name-part taxon-name-part-type="species" reg="brasiliensis">brasiliensis</tp:taxon-name-part></tp:taxon-name> from Australia was also found on a riverbank.</p></tp:treatment-sec><tp:treatment-sec sec-type="distribution" id="SECID0EQOAK"><title>Distribution.</title><p>Two very similar littoral psammophilous species, <tp:taxon-name><tp:taxon-name-part taxon-name-part-type="genus" reg="Hypocaccus">H.</tp:taxon-name-part> (<tp:taxon-name-part taxon-name-part-type="subgenus" reg="Hypocaccus">H.</tp:taxon-name-part>) <tp:taxon-name-part taxon-name-part-type="species" reg="brasiliensis">brasiliensis</tp:taxon-name-part></tp:taxon-name> and <tp:taxon-name><tp:taxon-name-part taxon-name-part-type="genus" reg="Hypocaccus">H.</tp:taxon-name-part> (<tp:taxon-name-part taxon-name-part-type="subgenus" reg="Hypocaccus">H.</tp:taxon-name-part>) <tp:taxon-name-part taxon-name-part-type="species" reg="sinae">sinae</tp:taxon-name-part></tp:taxon-name> are present in Australopacific Region (Figs <xref ref-type="fig" rid="F134">755</xref>, <xref ref-type="fig" rid="F135">756</xref>, <xref ref-type="fig" rid="F139">760</xref>). Both species are most likely invaders from north (<italic>sensu</italic> <xref ref-type="bibr" rid="B75">Matthews and Bouchard 2008</xref>: 17), as they occur in the Palaearctic and Indo-Malaysian Regions and the genus <italic><tp:taxon-name><tp:taxon-name-part taxon-name-part-type="genus" reg="Hypocaccus">Hypocaccus</tp:taxon-name-part></tp:taxon-name></italic> is widely represented there too. The species <tp:taxon-name><tp:taxon-name-part taxon-name-part-type="genus" reg="Hypocaccus">H.</tp:taxon-name-part> (<tp:taxon-name-part taxon-name-part-type="subgenus" reg="Hypocaccus">H.</tp:taxon-name-part>) <tp:taxon-name-part taxon-name-part-type="species" reg="brasiliensis">brasiliensis</tp:taxon-name-part></tp:taxon-name> is tropicopolitan, distributed along beaches in all warmer regions around the globe (<xref ref-type="bibr" rid="B80">Mazur 2011</xref>); in Australia it was also found inland on a riverbank of the Colo River (Fig. <xref ref-type="fig" rid="F135">756</xref>).</p></tp:treatment-sec><tp:treatment-sec sec-type="remarks" id="SECID0EBRAK"><title>Remarks.</title><p>Regarding the differences between the nominotypical subgenus and subgenus <tp:taxon-name><tp:taxon-name-part taxon-name-part-type="subgenus" reg="Baeckmanniolus">Baeckmanniolus</tp:taxon-name-part></tp:taxon-name>, <xref ref-type="bibr" rid="B8">Bousquet and Laplante (2006</xref>: 80, 196) mention another character, the number of rows of denticles on the outer margin of metatibia (two in <tp:taxon-name><tp:taxon-name-part taxon-name-part-type="genus" reg="Hypocaccus">Hypocaccus</tp:taxon-name-part></tp:taxon-name> s. str. versus three in the subgenus <tp:taxon-name><tp:taxon-name-part taxon-name-part-type="subgenus" reg="Baeckmanniolus">Baeckmanniolus</tp:taxon-name-part></tp:taxon-name>) and treat the subgenus <tp:taxon-name><tp:taxon-name-part taxon-name-part-type="subgenus" reg="Baeckmanniolus">Baeckmanniolus</tp:taxon-name-part></tp:taxon-name> as a distinct genus. For more discussion see <xref ref-type="bibr" rid="B43">Lackner (2010</xref>: 145).</p></tp:treatment-sec><tp:treatment-sec sec-type="key" id="SECID0EQSAK"><title>Key to the species of the subgenus <tp:taxon-name><tp:taxon-name-part taxon-name-part-type="subgenus" reg="Hypocaccus">Hypocaccus</tp:taxon-name-part></tp:taxon-name> C. Thomson, 1867 of the genus <italic><tp:taxon-name><tp:taxon-name-part taxon-name-part-type="genus" reg="Hypocaccus">Hypocaccus</tp:taxon-name-part></tp:taxon-name></italic> C. Thomson, 1867 occuring in the Australopacific Region</title><table-wrap content-type="key" position="anchor" orientation="portrait"><table id="TID0EHOAI" rules="all"><tbody><tr><td rowspan="1" colspan="1">1</td><td rowspan="1" colspan="1">Elytral punctation with dense alutaceous microsculpture between punctures; elytral punctation sparser, puncures separated by more than their diameter (Fig. <xref ref-type="fig" rid="F27">144</xref>). Apex of eighth sternite of male genitalia without small setose velum (Fig. <xref ref-type="fig" rid="F29">154</xref>). Aedeagus gradually broadening apically (Fig. <xref ref-type="fig" rid="F29">159</xref>)</td><td rowspan="1" colspan="1">
                      <bold><tp:taxon-name><tp:taxon-name-part taxon-name-part-type="genus" reg="Hypocaccus">Hypocaccus</tp:taxon-name-part> (<tp:taxon-name-part taxon-name-part-type="subgenus" reg="Hypocaccus">Hypocaccus</tp:taxon-name-part>) <tp:taxon-name-part taxon-name-part-type="species" reg="brasiliensis">brasiliensis</tp:taxon-name-part></tp:taxon-name> (Paykull, 1811)</bold>
                    </td></tr><tr><td rowspan="1" colspan="1">–</td><td rowspan="1" colspan="1">Elytral punctation without dense alutaceous microsculpture between punctures; elytral punctation denser, punctures separated by less than their diameter (Fig. <xref ref-type="fig" rid="F30">161</xref>). Apex of eighth sternite of male genitalia with small setose velum (Fig. <xref ref-type="fig" rid="F32">174</xref>). Aedeagus tube-like, not particularly broadening apically (Fig. <xref ref-type="fig" rid="F32">181</xref>)</td><td rowspan="1" colspan="1">
                      <bold><tp:taxon-name><tp:taxon-name-part taxon-name-part-type="genus" reg="Hypocaccus">Hypocaccus</tp:taxon-name-part> (<tp:taxon-name-part taxon-name-part-type="subgenus" reg="Hypocaccus">Hypocaccus</tp:taxon-name-part>) <tp:taxon-name-part taxon-name-part-type="species" reg="sinae">sinae</tp:taxon-name-part></tp:taxon-name> (Marseul, 1862)</bold>
                    </td></tr><!--PageBreak--></tbody></table></table-wrap></tp:treatment-sec><tp:treatment-sec><!--Section generated to contain objects referenced in tp:taxon-treatment.--><fig id="F28" position="float" orientation="portrait"><label>Figures 145–153.</label><caption><p>
                  <bold>145</bold> <tp:taxon-name><tp:taxon-name-part taxon-name-part-type="genus" reg="Hypocaccus">Hypocaccus</tp:taxon-name-part> (<tp:taxon-name-part taxon-name-part-type="subgenus" reg="Hypocaccus">Hypocaccus</tp:taxon-name-part>) <tp:taxon-name-part taxon-name-part-type="species" reg="brasiliensis">brasiliensis</tp:taxon-name-part></tp:taxon-name> (Paykull, 1811) head, dorsal view <bold>146</bold> prosternum <bold>147</bold> mesoventrite <bold>148</bold> lateral disc of metaventrite + metepisternum <bold>149</bold> protibia, dorsal view <bold>150</bold> ditto, ventral view <bold>151</bold> propygidium + pygidium <bold>152</bold> metatibia, dorsal view <bold>153</bold> ditto, ventral view.</p></caption><graphic xmlns:xlink="http://www.w3.org/1999/xlink" xlink:href="zookeys-689-001-g028.jpg" position="float" orientation="portrait" xlink:type="simple" id="oo_150089.jpg"/></fig><fig id="F29" position="float" orientation="portrait"><label>Figures 154–160.</label><caption><p>
                  <bold>154</bold> <tp:taxon-name><tp:taxon-name-part taxon-name-part-type="genus" reg="Hypocaccus">Hypocaccus</tp:taxon-name-part> (<tp:taxon-name-part taxon-name-part-type="subgenus" reg="Hypocaccus">Hypocaccus</tp:taxon-name-part>) <tp:taxon-name-part taxon-name-part-type="species" reg="brasiliensis">brasiliensis</tp:taxon-name-part></tp:taxon-name> (Paykull, 1811) male terminalia: 8<sup>th</sup> sternite + 8<sup>th</sup> tergite, ventral view <bold>155</bold> ditto, dorsal view <bold>156</bold> ditto, lateral view <bold>157</bold> male terminalia: 9<sup>th</sup> + 10<sup>th</sup> tergites, dorsal view; spiculum gastrale, ventral view <bold>158</bold> male terminalia: 9<sup>th</sup> + 10<sup>th</sup> tergites; spiculum gastrale, lateral view <bold>159</bold> male terminalia: aedeagus, dorsal view <bold>160</bold> ditto, lateral view.</p></caption><graphic xmlns:xlink="http://www.w3.org/1999/xlink" xlink:href="zookeys-689-001-g029.jpg" position="float" orientation="portrait" xlink:type="simple" id="oo_150090.jpg"/></fig><fig id="F30" position="float" orientation="portrait"><label>Figure 161.</label><caption><p>
                  <tp:taxon-name><tp:taxon-name-part taxon-name-part-type="genus" reg="Hypocaccus">Hypocaccus</tp:taxon-name-part> (<tp:taxon-name-part taxon-name-part-type="subgenus" reg="Hypocaccus">Hypocaccus</tp:taxon-name-part>) <tp:taxon-name-part taxon-name-part-type="species" reg="sinae">sinae</tp:taxon-name-part></tp:taxon-name> (Marseul, 1862) habitus, dorsal view.</p></caption><graphic xmlns:xlink="http://www.w3.org/1999/xlink" xlink:href="zookeys-689-001-g030.jpg" position="float" orientation="portrait" xlink:type="simple" id="oo_150091.jpg"/></fig><fig id="F31" position="float" orientation="portrait"><label>Figures 162–173.</label><caption><p>
                  <bold>162</bold> <tp:taxon-name><tp:taxon-name-part taxon-name-part-type="genus" reg="Hypocaccus">Hypocaccus</tp:taxon-name-part> (<tp:taxon-name-part taxon-name-part-type="subgenus" reg="Hypocaccus">Hypocaccus</tp:taxon-name-part>) <tp:taxon-name-part taxon-name-part-type="species" reg="sinae">sinae</tp:taxon-name-part></tp:taxon-name> (Marseul, 1862) head, dorsal view <bold>163</bold> antennal club, dorsal view <bold>164</bold> ditto, ventral view <bold>165</bold> mentum, ventral view <bold>166</bold> propygidium + pygidium <bold>167</bold> prosternum <bold>168</bold> mesoventrite <bold>169</bold> lateral disc of metaventrite + metepisternum <bold>170</bold> protibia, dorsal view <bold>171</bold> ditto, ventral view <bold>172</bold> mesotibia, ventral view <bold>173</bold> metatibia, ventral view.</p></caption><graphic xmlns:xlink="http://www.w3.org/1999/xlink" xlink:href="zookeys-689-001-g031.jpg" position="float" orientation="portrait" xlink:type="simple" id="oo_150092.jpg"/></fig><fig id="F32" position="float" orientation="portrait"><label>Figures 174–182.</label><caption><p>
                  <bold>174</bold> <tp:taxon-name><tp:taxon-name-part taxon-name-part-type="genus" reg="Hypocaccus">Hypocaccus</tp:taxon-name-part> (<tp:taxon-name-part taxon-name-part-type="subgenus" reg="Hypocaccus">Hypocaccus</tp:taxon-name-part>) <tp:taxon-name-part taxon-name-part-type="species" reg="sinae">sinae</tp:taxon-name-part></tp:taxon-name> (Marseul, 1862) male terminalia: 8<sup>th</sup> sternite + 8<sup>th</sup> tergite, ventral view <bold>175</bold> ditto, dorsal view <bold>176</bold> ditto, lateral view <bold>177</bold> male terminalia: 9<sup>th</sup> + 10<sup>th</sup> tergites, dorsal view <bold>178</bold> ditto, lateral view <bold>179</bold> male terminalia: spiculum gastrale, ventral view <bold>180</bold> ditto, lateral view <bold>181</bold> male terminalia: aedeagus, dorsal view <bold>182</bold> ditto, lateral view.</p></caption><graphic xmlns:xlink="http://www.w3.org/1999/xlink" xlink:href="zookeys-689-001-g032.jpg" position="float" orientation="portrait" xlink:type="simple" id="oo_150093.jpg"/></fig><fig id="F134" position="float" orientation="portrait"><label>Figure 755.</label><caption><p>Distribution of <tp:taxon-name><tp:taxon-name-part taxon-name-part-type="subfamily">Saprininae</tp:taxon-name-part></tp:taxon-name> in New Guinea and Solomon Islands: <tp:taxon-name><tp:taxon-name-part taxon-name-part-type="genus" reg="Hypocacculus">Hypocacculus</tp:taxon-name-part> (<tp:taxon-name-part taxon-name-part-type="subgenus" reg="Hypocacculus">Hypocacculus</tp:taxon-name-part>) <tp:taxon-name-part taxon-name-part-type="species" reg="hyla">hyla</tp:taxon-name-part></tp:taxon-name> (Marseul, 1864) (New Guinea); <tp:taxon-name><tp:taxon-name-part taxon-name-part-type="genus" reg="Hypocaccus">Hypocaccus</tp:taxon-name-part> (<tp:taxon-name-part taxon-name-part-type="subgenus" reg="Hypocaccus">Hypocaccus</tp:taxon-name-part>) <tp:taxon-name-part taxon-name-part-type="species" reg="brasiliensis">brasiliensis</tp:taxon-name-part></tp:taxon-name> (Paykull, 1811) (New Guinea: New Britain); <tp:taxon-name><tp:taxon-name-part taxon-name-part-type="genus" reg="Saprinus">Saprinus</tp:taxon-name-part> (<tp:taxon-name-part taxon-name-part-type="subgenus" reg="Saprinus">Saprinus</tp:taxon-name-part>) <tp:taxon-name-part taxon-name-part-type="species" reg="cyaneus">cyaneus</tp:taxon-name-part> <tp:taxon-name-part taxon-name-part-type="subspecies" reg="cyaneus">cyaneus</tp:taxon-name-part></tp:taxon-name> (Fabricius, 1775) (New Guinea); <tp:taxon-name><tp:taxon-name-part taxon-name-part-type="genus" reg="Saprinus">Saprinus</tp:taxon-name-part> (<tp:taxon-name-part taxon-name-part-type="subgenus" reg="Saprinus">Saprinus</tp:taxon-name-part>) <tp:taxon-name-part taxon-name-part-type="species" reg="grandiclava">grandiclava</tp:taxon-name-part></tp:taxon-name> Kanaar, 1989 (New Guinea); <tp:taxon-name><tp:taxon-name-part taxon-name-part-type="genus" reg="Saprinus">Saprinus</tp:taxon-name-part> (<tp:taxon-name-part taxon-name-part-type="subgenus" reg="Saprinus">Saprinus</tp:taxon-name-part>) <tp:taxon-name-part taxon-name-part-type="species" reg="nitiduloides">nitiduloides</tp:taxon-name-part></tp:taxon-name> Fairmaire, 1883 (New Guinea: New Britain; Solomon Islands); <tp:taxon-name><tp:taxon-name-part taxon-name-part-type="genus" reg="Saprinus">Saprinus</tp:taxon-name-part> (<tp:taxon-name-part taxon-name-part-type="subgenus" reg="Saprinus">Saprinus</tp:taxon-name-part>) <tp:taxon-name-part taxon-name-part-type="species" reg="splendens">splendens</tp:taxon-name-part></tp:taxon-name> (Paykull, 1811) (New Guinea) and <italic><tp:taxon-name><tp:taxon-name-part taxon-name-part-type="genus" reg="Tomogenius">Tomogenius</tp:taxon-name-part> <tp:taxon-name-part taxon-name-part-type="species" reg="papuaensis">papuaensis</tp:taxon-name-part></tp:taxon-name></italic> Gomy, 2007 (New Guinea).</p></caption><graphic xmlns:xlink="http://www.w3.org/1999/xlink" xlink:href="zookeys-689-001-g134.jpg" position="float" orientation="portrait" xlink:type="simple" id="oo_150196.jpg"/></fig><fig id="F135" position="float" orientation="portrait"><label>Figure 756.</label><caption><p>Distribution of <italic><tp:taxon-name><tp:taxon-name-part taxon-name-part-type="genus" reg="Hypocaccus">Hypocaccus</tp:taxon-name-part></tp:taxon-name></italic> species in Australia: <tp:taxon-name><tp:taxon-name-part taxon-name-part-type="genus" reg="Hypocaccus">Hypocaccus</tp:taxon-name-part> (<tp:taxon-name-part taxon-name-part-type="subgenus" reg="Hypocaccus">Hypocaccus</tp:taxon-name-part>) <tp:taxon-name-part taxon-name-part-type="species" reg="brasiliensis">brasiliensis</tp:taxon-name-part></tp:taxon-name> (Paykull, 1811); <tp:taxon-name><tp:taxon-name-part taxon-name-part-type="genus" reg="Hypocaccus">Hypocaccus</tp:taxon-name-part> (<tp:taxon-name-part taxon-name-part-type="subgenus" reg="Hypocaccus">Hypocaccus</tp:taxon-name-part>) <tp:taxon-name-part taxon-name-part-type="species" reg="sinae">sinae</tp:taxon-name-part></tp:taxon-name> (Marseul, 1862) and <tp:taxon-name><tp:taxon-name-part taxon-name-part-type="genus" reg="Hypocaccus">Hypocaccus</tp:taxon-name-part> (<tp:taxon-name-part taxon-name-part-type="subgenus" reg="Baeckmanniolus">Baeckmanniolus</tp:taxon-name-part>) <tp:taxon-name-part taxon-name-part-type="species" reg="varians">varians</tp:taxon-name-part> <tp:taxon-name-part taxon-name-part-type="subspecies" reg="varians">varians</tp:taxon-name-part></tp:taxon-name> (Schmidt, 1890).</p></caption><graphic xmlns:xlink="http://www.w3.org/1999/xlink" xlink:href="zookeys-689-001-g135.jpg" position="float" orientation="portrait" xlink:type="simple" id="oo_150197.jpg"/></fig><fig id="F139" position="float" orientation="portrait"><label>Figure 760.</label><caption><p>Distribution of <tp:taxon-name><tp:taxon-name-part taxon-name-part-type="subfamily">Saprininae</tp:taxon-name-part></tp:taxon-name> on New Caledonia: <tp:taxon-name><tp:taxon-name-part taxon-name-part-type="genus" reg="Saprinus">Saprinus</tp:taxon-name-part> (<tp:taxon-name-part taxon-name-part-type="subgenus" reg="Saprinus">Saprinus</tp:taxon-name-part>) <tp:taxon-name-part taxon-name-part-type="species" reg="cyaneus">cyaneus</tp:taxon-name-part> <tp:taxon-name-part taxon-name-part-type="subspecies" reg="cyaneus">cyaneus</tp:taxon-name-part></tp:taxon-name> (Fabricius, 1775); <tp:taxon-name><tp:taxon-name-part taxon-name-part-type="genus" reg="Saprinus">Saprinus</tp:taxon-name-part> (<tp:taxon-name-part taxon-name-part-type="subgenus" reg="Saprinus">Saprinus</tp:taxon-name-part>) <tp:taxon-name-part taxon-name-part-type="species" reg="artensis">artensis</tp:taxon-name-part></tp:taxon-name> Marseul, 1862 and <tp:taxon-name><tp:taxon-name-part taxon-name-part-type="genus" reg="Hypocaccus">Hypocaccus</tp:taxon-name-part> (<tp:taxon-name-part taxon-name-part-type="subgenus" reg="Hypocaccus">Hypocaccus</tp:taxon-name-part>) <tp:taxon-name-part taxon-name-part-type="species" reg="brasiliensis">brasiliensis</tp:taxon-name-part></tp:taxon-name> (Paykull, 1811).</p></caption><graphic xmlns:xlink="http://www.w3.org/1999/xlink" xlink:href="zookeys-689-001-g139.jpg" position="float" orientation="portrait" xlink:type="simple" id="oo_150201.jpg"/></fig></tp:treatment-sec><ref-list><ref id="B75"><mixed-citation xmlns:xlink="http://www.w3.org/1999/xlink" xlink:type="simple">
          <person-group><name name-style="western"><surname>Matthews</surname><given-names>EG</given-names></name><name name-style="western"><surname>Bouchard</surname><given-names>P</given-names></name></person-group> (<year>2008</year>) <source>Tenebrionid Beetles of Australia: Descriptions of Tribes, Keys to Genera, Catalogue of Species.</source> <publisher-name>Australian Biological Resources Study</publisher-name>, <publisher-loc>Canberra</publisher-loc>, <size units="page">398 pp</size>.</mixed-citation></ref><ref id="B80"><mixed-citation xmlns:xlink="http://www.w3.org/1999/xlink" xlink:type="simple">
          <person-group><name name-style="western"><surname>Mazur</surname><given-names>S</given-names></name></person-group> (<year>2011</year>) A concise catalogue of the <tp:taxon-name><tp:taxon-name-part taxon-name-part-type="family">Histeridae</tp:taxon-name-part></tp:taxon-name> (<tp:taxon-name><tp:taxon-name-part taxon-name-part-type="order">Coleoptera</tp:taxon-name-part></tp:taxon-name>). Warsaw University of Life Sciences, SGGW Press, Warsaw 332 pp.</mixed-citation></ref><ref id="B8"><mixed-citation xmlns:xlink="http://www.w3.org/1999/xlink" xlink:type="simple">
          <person-group><name name-style="western"><surname>Bousquet</surname><given-names>Y</given-names></name><name name-style="western"><surname>Laplante</surname><given-names>S</given-names></name></person-group> (<year>2006</year>) <source>The Insects and Arachnids of Canada. Part 24. <tp:taxon-name><tp:taxon-name-part taxon-name-part-type="order">Coleoptera</tp:taxon-name-part></tp:taxon-name><tp:taxon-name><tp:taxon-name-part taxon-name-part-type="family">Histeridae</tp:taxon-name-part></tp:taxon-name>.</source> <publisher-name>NRC Research Press</publisher-name>, <publisher-loc>Ottawa, Ontario, Canada</publisher-loc>, <size units="page">485 pp</size>.</mixed-citation></ref><ref id="B43"><mixed-citation xmlns:xlink="http://www.w3.org/1999/xlink" xlink:type="simple">
          <person-group><name name-style="western"><surname>Lackner</surname><given-names>T</given-names></name></person-group> (<year>2010</year>) Review of the Palaearctic genera of <tp:taxon-name><tp:taxon-name-part taxon-name-part-type="subfamily">Saprininae</tp:taxon-name-part></tp:taxon-name> (<tp:taxon-name><tp:taxon-name-part taxon-name-part-type="order">Coleoptera</tp:taxon-name-part></tp:taxon-name>: <tp:taxon-name><tp:taxon-name-part taxon-name-part-type="family">Histeridae</tp:taxon-name-part></tp:taxon-name>). Acta Entomologica Musei Nationalis Pragae, 50 (Supplementum): 1–254.</mixed-citation></ref></ref-list></tp:taxon-treatment>
