# Supplementary material for: A monograph of the Australopacific Saprininae (Coleoptera, Histeridae)
Source: Zookeys. 2017 Aug 14;(689):1–263. doi: 10.3897/zookeys.689.12021 (PMC5672588; doi:10.3897/zookeys.689.12021)
Supplement: XML Treatment for Hypocaccus (Hypocaccus) brasiliensis [file zookeys.689.12021-treatment18.xml]

<!DOCTYPE tp:taxon-treatment
  PUBLIC "-//TaxonX//DTD Taxonomic Treatment Publishing DTD v0 20100105//EN" "tax-treatment-NSO.dtd">
<tp:taxon-treatment xmlns:tp="http://www.plazi.org/taxpub"><tp:treatment-meta><kwd-group><label>Taxon classification</label><kwd><named-content xmlns:xlink="http://www.w3.org/1999/xlink" content-type="kingdom">Animalia</named-content></kwd><kwd><named-content xmlns:xlink="http://www.w3.org/1999/xlink" content-type="order">Coleoptera</named-content></kwd><kwd><named-content xmlns:xlink="http://www.w3.org/1999/xlink" content-type="family">Histeridae</named-content></kwd></kwd-group><mixed-citation publication-type="journal"><person-group><name><surname>Lackner</surname><given-names>Tomáš</given-names></name><name><surname>Leschen</surname><given-names>Richard A.B.</given-names></name></person-group><article-title>A monograph of the Australopacific <tp:taxon-name><tp:taxon-name-part taxon-name-part-type="subfamily">Saprininae</tp:taxon-name-part></tp:taxon-name> (<tp:taxon-name><tp:taxon-name-part taxon-name-part-type="order">Coleoptera</tp:taxon-name-part></tp:taxon-name>, <tp:taxon-name><tp:taxon-name-part taxon-name-part-type="family">Histeridae</tp:taxon-name-part></tp:taxon-name>)</article-title><source>Zookeys</source><day>14</day><month>8</month><year>2017</year><volume>2017</volume><issue>689</issue><fpage>1</fpage><lpage>263</lpage><pub-id pub-id-type="doi">10.3897/zookeys.689.12021</pub-id></mixed-citation></tp:treatment-meta><tp:nomenclature><tp:taxon-name>
              <tp:taxon-name-part taxon-name-part-type="genus" reg="Hypocaccus">Hypocaccus</tp:taxon-name-part> (<tp:taxon-name-part taxon-name-part-type="subgenus" reg="Hypocaccus">Hypocaccus</tp:taxon-name-part>) <tp:taxon-name-part taxon-name-part-type="species" reg="brasiliensis">brasiliensis</tp:taxon-name-part></tp:taxon-name><tp:taxon-authority>(Paykull, 1811)</tp:taxon-authority><xref ref-type="fig" rid="F27">Figs 144</xref><xref ref-type="fig" rid="F28">, 145–153</xref><xref ref-type="fig" rid="F29">, 154–160</xref><xref ref-type="fig" rid="F134">, 755</xref><xref ref-type="fig" rid="F135">, 756</xref><xref ref-type="fig" rid="F139">, 760</xref><tp:nomenclature-citation-list><tp:nomenclature-citation><tp:taxon-name>
                  <tp:taxon-name-part taxon-name-part-type="genus" reg="Hister">Hister</tp:taxon-name-part> <tp:taxon-name-part taxon-name-part-type="species" reg="brasiliensis">brasiliensis</tp:taxon-name-part></tp:taxon-name><comment>Paykull, 1811: 66.</comment></tp:nomenclature-citation><tp:nomenclature-citation><tp:taxon-name>
                  <tp:taxon-name-part taxon-name-part-type="genus" reg="Saprinus">Saprinus</tp:taxon-name-part> <tp:taxon-name-part taxon-name-part-type="species" reg="apricarius">apricarius</tp:taxon-name-part></tp:taxon-name><comment>Erichson, 1834: 194 – Synonymized by Bickhardt (1910): 225.</comment></tp:nomenclature-citation><tp:nomenclature-citation><tp:taxon-name>
                  <tp:taxon-name-part taxon-name-part-type="genus" reg="Saprinus">Saprinus</tp:taxon-name-part> <tp:taxon-name-part taxon-name-part-type="species" reg="bistrigifrons">bistrigifrons</tp:taxon-name-part></tp:taxon-name><comment>Marseul, 1855: 729 – Synonymized by <xref ref-type="bibr" rid="B77">Mazur (1987)</xref>: 32.</comment></tp:nomenclature-citation><tp:nomenclature-citation><tp:taxon-name>
                  <tp:taxon-name-part taxon-name-part-type="genus" reg="Saprinus">Saprinus</tp:taxon-name-part> <tp:taxon-name-part taxon-name-part-type="species" reg="dentipes">dentipes</tp:taxon-name-part></tp:taxon-name><comment>Marseul, 1855: 728 – Synonymized by <xref ref-type="bibr" rid="B77">Mazur (1987)</xref>: 32.</comment></tp:nomenclature-citation><tp:nomenclature-citation><tp:taxon-name>
                  <tp:taxon-name-part taxon-name-part-type="genus" reg="Saprinus">Saprinus</tp:taxon-name-part> <tp:taxon-name-part taxon-name-part-type="species" reg="piscarius">piscarius</tp:taxon-name-part></tp:taxon-name><comment>Blackburn, 1903: 108 – Synonymized by <xref ref-type="bibr" rid="B77">Mazur (1987)</xref>: 32.</comment></tp:nomenclature-citation></tp:nomenclature-citation-list></tp:nomenclature><tp:treatment-sec sec-type="type locality" id="SECID0EL1AK"><title>Type locality.</title><p>Brazil.</p></tp:treatment-sec><tp:treatment-sec sec-type="type material" id="SECID0EQ1AK"><title>Type material examined.</title><p>
              <italic><tp:taxon-name><tp:taxon-name-part taxon-name-part-type="genus" reg="Hister">Hister</tp:taxon-name-part> <tp:taxon-name-part taxon-name-part-type="species" reg="brasiliensis">brasiliensis</tp:taxon-name-part></tp:taxon-name></italic> Paykull, 1811: Lectotype, ♀, designated by Dahlgren in 1968, together with extracted genitalia glued to a rectangular mounting card, right foreleg missing, right elytron missing, right metatibia broken off, glued next to the specimen, with the following labels: “24” (pencil-written); followed by: “Uppsala Univ. Zool. Mus. / Gyllenhals saml. TYP nr. / 1153” (red label, printed); followed by: “LECTOTYP / HYPOCACCUS / BRASILIENSIS / PAYK. G. DAHL- / GREN 27.II.1968” (written in black ink) (<named-content xmlns:xlink="http://www.w3.org/1999/xlink" content-type="dwc:institutional_code" xlink:type="simple">UUZM</named-content>).</p><fig id="F28" position="float" orientation="portrait"><label>Figures 145–153.</label><caption><p>
                  <bold>145</bold> <tp:taxon-name><tp:taxon-name-part taxon-name-part-type="genus" reg="Hypocaccus">Hypocaccus</tp:taxon-name-part> (<tp:taxon-name-part taxon-name-part-type="subgenus" reg="Hypocaccus">Hypocaccus</tp:taxon-name-part>) <tp:taxon-name-part taxon-name-part-type="species" reg="brasiliensis">brasiliensis</tp:taxon-name-part></tp:taxon-name> (Paykull, 1811) head, dorsal view <bold>146</bold> prosternum <bold>147</bold> mesoventrite <bold>148</bold> lateral disc of metaventrite + metepisternum <bold>149</bold> protibia, dorsal view <bold>150</bold> ditto, ventral view <bold>151</bold> propygidium + pygidium <bold>152</bold> metatibia, dorsal view <bold>153</bold> ditto, ventral view.</p></caption><graphic xmlns:xlink="http://www.w3.org/1999/xlink" xlink:href="zookeys-689-001-g028.jpg" position="float" orientation="portrait" xlink:type="simple" id="oo_150089.jpg"/></fig><p>
              <italic><tp:taxon-name><tp:taxon-name-part taxon-name-part-type="genus" reg="Saprinus">Saprinus</tp:taxon-name-part> <tp:taxon-name-part taxon-name-part-type="species" reg="apricarius">apricarius</tp:taxon-name-part></tp:taxon-name></italic> Erichson, 1834: Lectotype, present designation: most likely a ♀, pinned, left hind leg missing, with the following labels: “Aegypt / xxxxiv Er.(?)” (dark green label, written); followed by: “49233” (printed); followed by: “Hist. -Coll. (<tp:taxon-name><tp:taxon-name-part taxon-name-part-type="order">Coleoptera</tp:taxon-name-part></tp:taxon-name>) / Nr. 49233 / <tp:taxon-name><tp:taxon-name-part taxon-name-part-type="genus" reg="Saprinus">Saprinus</tp:taxon-name-part> <tp:taxon-name-part taxon-name-part-type="species" reg="apricarius">apricarius</tp:taxon-name-part></tp:taxon-name> Er. x / Aegypt., Ehrenberg / Zool. Mus. Berlin” (black-framed label, printed); followed by: “<tp:taxon-name><tp:taxon-name-part taxon-name-part-type="genus" reg="Saprinus">Saprinus</tp:taxon-name-part></tp:taxon-name> / <tp:taxon-name><tp:taxon-name-part taxon-name-part-type="species" reg="apricarius">apricarius</tp:taxon-name-part></tp:taxon-name> / Erichson, 1834 / LECTOTYPE 2014 / des. T. Lackner” (red label, written) (<named-content xmlns:xlink="http://www.w3.org/1999/xlink" content-type="dwc:institutional_code" xlink:type="simple">ZMHUB</named-content>). Paralectotypes, present designation: 1 spec., possibly a ♀, pinned, with the following label: “Hist. -Coll. (<tp:taxon-name><tp:taxon-name-part taxon-name-part-type="order">Coleoptera</tp:taxon-name-part></tp:taxon-name>) / Nr. 49233 / <tp:taxon-name><tp:taxon-name-part taxon-name-part-type="genus" reg="Saprinus">Saprinus</tp:taxon-name-part> <tp:taxon-name-part taxon-name-part-type="species" reg="apricarius">apricarius</tp:taxon-name-part></tp:taxon-name> Er. x / Aegypt., Ehrenberg / Zool. Mus. Berlin” (black-framed label, printed); followed by: “<tp:taxon-name><tp:taxon-name-part taxon-name-part-type="genus" reg="Saprinus">Saprinus</tp:taxon-name-part></tp:taxon-name> / <tp:taxon-name><tp:taxon-name-part taxon-name-part-type="species" reg="apricarius">apricarius</tp:taxon-name-part></tp:taxon-name> / Erichson, 1834 / PARALECTOTYPE 2014 / des. T. Lackner” (red label, written) (<named-content xmlns:xlink="http://www.w3.org/1999/xlink" content-type="dwc:institutional_code" xlink:type="simple">ZMHUB</named-content>). 1 spec., possibly a ♀, pinned, with the following labels: “49233” (printed); followed by: “Hist. -Coll. (<tp:taxon-name><tp:taxon-name-part taxon-name-part-type="order">Coleoptera</tp:taxon-name-part></tp:taxon-name>) / Nr. 49233 / <tp:taxon-name><tp:taxon-name-part taxon-name-part-type="genus" reg="Saprinus">Saprinus</tp:taxon-name-part> <tp:taxon-name-part taxon-name-part-type="species" reg="apricarius">apricarius</tp:taxon-name-part></tp:taxon-name> Er. x / Sicil, Dahl / Zool. Mus. Berlin” (black-framed label, printed); followed by: “<tp:taxon-name><tp:taxon-name-part taxon-name-part-type="species" reg="apricarius">apricarius</tp:taxon-name-part></tp:taxon-name> / Er. / Sicil. Dahl.” (black-framed label, written); followed by: “<tp:taxon-name><tp:taxon-name-part taxon-name-part-type="genus" reg="Saprinus">Saprinus</tp:taxon-name-part></tp:taxon-name> / <tp:taxon-name><tp:taxon-name-part taxon-name-part-type="species" reg="apricarius">apricarius</tp:taxon-name-part></tp:taxon-name> / Erichson, 1834 / PARALECTOTYPE 2014 / des. T. Lackner” (red label, written) (<named-content xmlns:xlink="http://www.w3.org/1999/xlink" content-type="dwc:institutional_code" xlink:type="simple">ZMHUB</named-content>). 1 spec., possibly a ♀, pinned, with the following labels: “47”; followed by: “Hist. -Coll. (<tp:taxon-name><tp:taxon-name-part taxon-name-part-type="order">Coleoptera</tp:taxon-name-part></tp:taxon-name>) / Nr. 49233 / <tp:taxon-name><tp:taxon-name-part taxon-name-part-type="genus" reg="Saprinus">Saprinus</tp:taxon-name-part> <tp:taxon-name-part taxon-name-part-type="species" reg="apricarius">apricarius</tp:taxon-name-part></tp:taxon-name> Er. x / Sicil, Dahl / Zool. Mus. Berlin” (black-framed label, printed); followed by: “<tp:taxon-name><tp:taxon-name-part taxon-name-part-type="species" reg="apricarius">apricarius</tp:taxon-name-part></tp:taxon-name> / Er. / Sicil. Dahl.” (black-framed label, written); followed by: “<tp:taxon-name><tp:taxon-name-part taxon-name-part-type="genus" reg="Saprinus">Saprinus</tp:taxon-name-part></tp:taxon-name> / <tp:taxon-name><tp:taxon-name-part taxon-name-part-type="species" reg="apricarius">apricarius</tp:taxon-name-part></tp:taxon-name> / Erichson, 1834 / PARALECTOTYPE 2014 / des. T. Lackner” (red label, written) (<named-content xmlns:xlink="http://www.w3.org/1999/xlink" content-type="dwc:institutional_code" xlink:type="simple">ZMHUB</named-content>). 1 spec., pinned, with the following labels: “54”; followed by: “Hist. -Coll. (<tp:taxon-name><tp:taxon-name-part taxon-name-part-type="order">Coleoptera</tp:taxon-name-part></tp:taxon-name>) / Nr. 49233 / <tp:taxon-name><tp:taxon-name-part taxon-name-part-type="genus" reg="Saprinus">Saprinus</tp:taxon-name-part> <tp:taxon-name-part taxon-name-part-type="species" reg="apricarius">apricarius</tp:taxon-name-part></tp:taxon-name> Er. x / Sicil, Dahl / Zool. Mus. Berlin” (black-framed label, printed); followed by: “<tp:taxon-name><tp:taxon-name-part taxon-name-part-type="species" reg="apricarius">apricarius</tp:taxon-name-part></tp:taxon-name> / Er. / Sicil. Dahl.” (black-framed label, written); followed by: “<tp:taxon-name><tp:taxon-name-part taxon-name-part-type="genus" reg="Saprinus">Saprinus</tp:taxon-name-part></tp:taxon-name> / <tp:taxon-name><tp:taxon-name-part taxon-name-part-type="species" reg="apricarius">apricarius</tp:taxon-name-part></tp:taxon-name> / Erichson, 1834 / PARALECTOTYPE 2014 / des. T. Lackner” (red label, written) (<named-content xmlns:xlink="http://www.w3.org/1999/xlink" content-type="dwc:institutional_code" xlink:type="simple">ZMHUB</named-content>). 2 specs., pinned, with the following labels: “Hist. -Coll. (<tp:taxon-name><tp:taxon-name-part taxon-name-part-type="order">Coleoptera</tp:taxon-name-part></tp:taxon-name>) / Nr. 49233 / <tp:taxon-name><tp:taxon-name-part taxon-name-part-type="genus" reg="Saprinus">Saprinus</tp:taxon-name-part> <tp:taxon-name-part taxon-name-part-type="species" reg="apricarius">apricarius</tp:taxon-name-part></tp:taxon-name> Er. x / Sicil, Dahl / Zool. Mus. Berlin” (black-framed label, printed); followed by: “<tp:taxon-name><tp:taxon-name-part taxon-name-part-type="species" reg="apricarius">apricarius</tp:taxon-name-part></tp:taxon-name> / Er. / Sicil. Dahl.” (black-framed label, written); followed by: “<tp:taxon-name><tp:taxon-name-part taxon-name-part-type="genus" reg="Saprinus">Saprinus</tp:taxon-name-part></tp:taxon-name> / <tp:taxon-name><tp:taxon-name-part taxon-name-part-type="species" reg="apricarius">apricarius</tp:taxon-name-part></tp:taxon-name> / Erichson, 1834 / PARALECTOTYPE 2014 / des. T. Lackner” (red label, written) (<named-content xmlns:xlink="http://www.w3.org/1999/xlink" content-type="dwc:institutional_code" xlink:type="simple">ZMHUB</named-content>). This species has been described from both Sicily and Egypt, among the type series we designate a single female specimen from Egypt as lectotype to fix the taxonomic identity of the species.</p><p>
              <italic><tp:taxon-name><tp:taxon-name-part taxon-name-part-type="genus" reg="Saprinus">Saprinus</tp:taxon-name-part> <tp:taxon-name-part taxon-name-part-type="species" reg="bistrigifrons">bistrigifrons</tp:taxon-name-part></tp:taxon-name></italic> Marseul, 1855: Lectotype, present designation: ♂, pinned, right mesotarsus missing, with following labels: tiny pink label, followed by: “161 / <tp:taxon-name><tp:taxon-name-part taxon-name-part-type="genus" reg="Saprinus">Saprinus</tp:taxon-name-part></tp:taxon-name> / <tp:taxon-name><tp:taxon-name-part taxon-name-part-type="species" reg="bistrigifrons">bistrigifrons</tp:taxon-name-part></tp:taxon-name> / m. / Mexique / illegible text” (green, round label, written); followed by: “MUSEUM PARIS / COLL. / DE MARSEUL 1890” (green, printed label); followed by: “TYPE” (red-printed label); followed by: “<tp:taxon-name><tp:taxon-name-part taxon-name-part-type="genus" reg="Saprinus">Saprinus</tp:taxon-name-part></tp:taxon-name> / <tp:taxon-name><tp:taxon-name-part taxon-name-part-type="species" reg="bistrigifrons">bistrigifrons</tp:taxon-name-part></tp:taxon-name> / Marseul, 1855 / LECTOTYPE 2014 / des. T. Lackner” (red label, written) (<named-content xmlns:xlink="http://www.w3.org/1999/xlink" content-type="dwc:institutional_code" xlink:type="simple">MNHN</named-content>). This species has been described from unknown number of specimens and the lectotype designation fixes the species identity.</p><!--PageBreak--><p>
              <italic><tp:taxon-name><tp:taxon-name-part taxon-name-part-type="genus" reg="Saprinus">Saprinus</tp:taxon-name-part> <tp:taxon-name-part taxon-name-part-type="species" reg="dentipes">dentipes</tp:taxon-name-part></tp:taxon-name></italic> Marseul, 1855: Lectotype, present designation: probably a ♂, pinned, left metatarsus and right hind leg missing, with the following labels: “160 / <tp:taxon-name><tp:taxon-name-part taxon-name-part-type="genus" reg="Saprinus">Saprinus</tp:taxon-name-part></tp:taxon-name> / <tp:taxon-name><tp:taxon-name-part taxon-name-part-type="species" reg="dentipes">dentipes</tp:taxon-name-part></tp:taxon-name> / illegible text / Mexique / illegible text” (round, green label, written); followed by: “MUSEUM PARIS / COLL. / DE MARSEUL 1890” (green, printed label); followed by: “TYPE” (red-printed label); followed by: “<tp:taxon-name><tp:taxon-name-part taxon-name-part-type="genus" reg="Saprinus">Saprinus</tp:taxon-name-part> <tp:taxon-name-part taxon-name-part-type="species" reg="dentipes">dentipes</tp:taxon-name-part></tp:taxon-name> / Marseul, 1855 / LECTOTYPE 2014 / des. T. Lackner” (red label, written) (<named-content xmlns:xlink="http://www.w3.org/1999/xlink" content-type="dwc:institutional_code" xlink:type="simple">MNHN</named-content>). This species has been described from unknown number of specimens and the lectotype designation fixes the species identity.</p><p>
              <italic><tp:taxon-name><tp:taxon-name-part taxon-name-part-type="genus" reg="Saprinus">Saprinus</tp:taxon-name-part> <tp:taxon-name-part taxon-name-part-type="species" reg="piscarius">piscarius</tp:taxon-name-part></tp:taxon-name></italic> Blackburn, 1903: Cotype, sex unidentified, with printed label: “Australia / Blackb’s Coll” (printed), followed by “<italic><tp:taxon-name><tp:taxon-name-part taxon-name-part-type="genus" reg="Hypocaccus">Hypocaccus</tp:taxon-name-part></tp:taxon-name></italic> / <italic><tp:taxon-name><tp:taxon-name-part taxon-name-part-type="species" reg="vernulus">vernulus</tp:taxon-name-part></tp:taxon-name></italic> Blackb” (written), followed by “<italic><tp:taxon-name><tp:taxon-name-part taxon-name-part-type="species" reg="piscarius">piscarius</tp:taxon-name-part></tp:taxon-name></italic> Bl. Cot. / <italic><tp:taxon-name><tp:taxon-name-part taxon-name-part-type="species" reg="vernulus">vernulus</tp:taxon-name-part></tp:taxon-name></italic> placed with Cotype / <italic><tp:taxon-name><tp:taxon-name-part taxon-name-part-type="species" reg="piscarius">piscarius</tp:taxon-name-part></tp:taxon-name></italic> in the Bl. Coll” (written), followed by “<named-content xmlns:xlink="http://www.w3.org/1999/xlink" content-type="dwc:institutional_code" xlink:type="simple">SAMA</named-content> Database / No. 25-029592” (printed); 1 spec., “<italic><tp:taxon-name><tp:taxon-name-part taxon-name-part-type="genus" reg="Hypocaccus">Hypo.</tp:taxon-name-part> <tp:taxon-name-part taxon-name-part-type="species" reg="piscarius">piscarius</tp:taxon-name-part></tp:taxon-name></italic> / co-type” (written), followed by “<named-content xmlns:xlink="http://www.w3.org/1999/xlink" content-type="dwc:institutional_code" xlink:type="simple">SAMA</named-content> Database / No. 25-029591 (printed)”; 1 spec., “<italic><tp:taxon-name><tp:taxon-name-part taxon-name-part-type="genus" reg="Saprinus">Saprinus</tp:taxon-name-part></tp:taxon-name></italic> / <italic><tp:taxon-name><tp:taxon-name-part taxon-name-part-type="species" reg="piscarius">piscarius</tp:taxon-name-part></tp:taxon-name></italic> / Cotype” (written), followed by “<named-content xmlns:xlink="http://www.w3.org/1999/xlink" content-type="dwc:institutional_code" xlink:type="simple">SAMA</named-content> Database / No. 25-029590” (written) (<named-content xmlns:xlink="http://www.w3.org/1999/xlink" content-type="dwc:institutional_code" xlink:type="simple">SAMA</named-content>). This species was described from ‘near Adelaide’, as well as ‘Also from Victoria (Frankston, Mr. Kershaw)’ (Blackburn, 1903: 108). Because of the ambiguous label data (see above) as well as no locality indication of the cotype we decided not to designate a lectotype of this species.</p><fig id="F29" position="float" orientation="portrait"><label>Figures 154–160.</label><caption><p>
                  <bold>154</bold> <tp:taxon-name><tp:taxon-name-part taxon-name-part-type="genus" reg="Hypocaccus">Hypocaccus</tp:taxon-name-part> (<tp:taxon-name-part taxon-name-part-type="subgenus" reg="Hypocaccus">Hypocaccus</tp:taxon-name-part>) <tp:taxon-name-part taxon-name-part-type="species" reg="brasiliensis">brasiliensis</tp:taxon-name-part></tp:taxon-name> (Paykull, 1811) male terminalia: 8<sup>th</sup> sternite + 8<sup>th</sup> tergite, ventral view <bold>155</bold> ditto, dorsal view <bold>156</bold> ditto, lateral view <bold>157</bold> male terminalia: 9<sup>th</sup> + 10<sup>th</sup> tergites, dorsal view; spiculum gastrale, ventral view <bold>158</bold> male terminalia: 9<sup>th</sup> + 10<sup>th</sup> tergites; spiculum gastrale, lateral view <bold>159</bold> male terminalia: aedeagus, dorsal view <bold>160</bold> ditto, lateral view.</p></caption><graphic xmlns:xlink="http://www.w3.org/1999/xlink" xlink:href="zookeys-689-001-g029.jpg" position="float" orientation="portrait" xlink:type="simple" id="oo_150090.jpg"/></fig></tp:treatment-sec><tp:treatment-sec sec-type="material" id="SECID0EVMBK"><title>Additional material examined.</title><p>NEW CALEDONIA. 1 ♂ &amp; 4 specs., Isle Atire, 1.ix.1982, T. Lovegrove (ex dead white-capped noddy) (<named-content xmlns:xlink="http://www.w3.org/1999/xlink" content-type="dwc:institutional_code" xlink:type="simple">AMNZ</named-content>).</p><!--PageBreak--><p>New Guinea. New Britain: 12 specs., Ralum, F. Dahl S. (<named-content xmlns:xlink="http://www.w3.org/1999/xlink" content-type="dwc:institutional_code" xlink:type="simple">ZMHUB</named-content>; 2 specs. in coll <abbrev xmlns:xlink="http://www.w3.org/1999/xlink" xlink:title="T. Lackner’s private collection, temporarily housed at ZSM" id="ABBRID0EUNBK" xlink:type="simple">TLAN</abbrev>).</p><p>AUSTRALIA. New South Wales: 2 specs., Tomakin, 35.49S 150.11E, 25.xii.1988, W. Dressler (ex dead shark head) (<named-content xmlns:xlink="http://www.w3.org/1999/xlink" content-type="dwc:institutional_code" xlink:type="simple">ANIC</named-content>); 1 spec., Colo River, Near Colo, 8.xii.1979, D.P. Came (on river sands) (<named-content xmlns:xlink="http://www.w3.org/1999/xlink" content-type="dwc:institutional_code" xlink:type="simple">ANIC</named-content>); 2 specs., Sydney, K.K. Spence (<named-content xmlns:xlink="http://www.w3.org/1999/xlink" content-type="dwc:institutional_code" xlink:type="simple">ANIC</named-content>); 1 spec., Sydney, Lea (<named-content xmlns:xlink="http://www.w3.org/1999/xlink" content-type="dwc:institutional_code" xlink:type="simple">SAMA</named-content>). South Australia: 4 specs., Adelaide, Griffith (<named-content xmlns:xlink="http://www.w3.org/1999/xlink" content-type="dwc:institutional_code" xlink:type="simple">SAMA</named-content>); 1 spec., Marino Rook: Spelhore, 4.–5.i.1978, G. Szelényi leg. (HMNH). Western Australia: 2 specs., Geraldton (<named-content xmlns:xlink="http://www.w3.org/1999/xlink" content-type="dwc:institutional_code" xlink:type="simple">SAMA</named-content>).</p></tp:treatment-sec><tp:treatment-sec sec-type="remarks" id="SECID0EYOBK"><title>Remarks.</title><p>
              <italic><tp:taxon-name><tp:taxon-name-part taxon-name-part-type="genus" reg="Saprinus">Saprinus</tp:taxon-name-part> <tp:taxon-name-part taxon-name-part-type="species" reg="dentipes">dentipes</tp:taxon-name-part></tp:taxon-name></italic> has been synonymized with <tp:taxon-name><tp:taxon-name-part taxon-name-part-type="genus" reg="Hypocaccus">H.</tp:taxon-name-part> (<tp:taxon-name-part taxon-name-part-type="subgenus" reg="Hypocaccus">H.</tp:taxon-name-part>) <tp:taxon-name-part taxon-name-part-type="species" reg="brasiliensis">brasiliensis</tp:taxon-name-part></tp:taxon-name> by <xref ref-type="bibr" rid="B77">Mazur (1987)</xref>. However, upon inspecting its type specimen we conclude that it is not synonymous with <tp:taxon-name><tp:taxon-name-part taxon-name-part-type="genus" reg="Hypocaccus">H.</tp:taxon-name-part> (<tp:taxon-name-part taxon-name-part-type="subgenus" reg="Hypocaccus">H.</tp:taxon-name-part>) <tp:taxon-name-part taxon-name-part-type="species" reg="brasiliensis">brasiliensis</tp:taxon-name-part></tp:taxon-name>, but with the species <tp:taxon-name><tp:taxon-name-part taxon-name-part-type="genus" reg="Hypocaccus">Hypocaccus</tp:taxon-name-part> (<tp:taxon-name-part taxon-name-part-type="subgenus" reg="Baeckmanniolus">Baeckmanniolus</tp:taxon-name-part>) <tp:taxon-name-part taxon-name-part-type="species" reg="gaudens">gaudens</tp:taxon-name-part></tp:taxon-name> (J.L. LeConte, 1851) instead. Thus <italic><tp:taxon-name><tp:taxon-name-part taxon-name-part-type="genus" reg="Saprinus">Saprinus</tp:taxon-name-part> <tp:taxon-name-part taxon-name-part-type="species" reg="dentipes">dentipes</tp:taxon-name-part></tp:taxon-name></italic> Marseul, 1855 = <tp:taxon-name><tp:taxon-name-part taxon-name-part-type="genus" reg="Hypocaccus">Hypocaccus</tp:taxon-name-part> (<tp:taxon-name-part taxon-name-part-type="subgenus" reg="Baeckmanniolus">Baeckmanniolus</tp:taxon-name-part>) <tp:taxon-name-part taxon-name-part-type="species" reg="gaudens">gaudens</tp:taxon-name-part></tp:taxon-name> (J.L. LeConte, 1851) syn. n. <tp:taxon-name><tp:taxon-name-part taxon-name-part-type="genus" reg="Hypocaccus">H.</tp:taxon-name-part> (<tp:taxon-name-part taxon-name-part-type="subgenus" reg="Hypocaccus">H.</tp:taxon-name-part>) <tp:taxon-name-part taxon-name-part-type="species" reg="brasiliensis">brasiliensis</tp:taxon-name-part></tp:taxon-name> is a widespread and variable species with variable dorsal punctation. The taxonomic status of both <tp:taxon-name><tp:taxon-name-part taxon-name-part-type="genus" reg="Hypocaccus">H.</tp:taxon-name-part> (<tp:taxon-name-part taxon-name-part-type="subgenus" reg="Hypocaccus">H.</tp:taxon-name-part>) <tp:taxon-name-part taxon-name-part-type="species" reg="brasiliensis">brasiliensis</tp:taxon-name-part></tp:taxon-name> and the following <tp:taxon-name><tp:taxon-name-part taxon-name-part-type="genus" reg="Hypocaccus">H.</tp:taxon-name-part> (<tp:taxon-name-part taxon-name-part-type="subgenus" reg="Hypocaccus">H.</tp:taxon-name-part>) <tp:taxon-name-part taxon-name-part-type="species" reg="sinae">sinae</tp:taxon-name-part></tp:taxon-name> requires further clarification, especially with respect to their rather similar genitalia and minimal differences in dorsal sculpture. <tp:taxon-name><tp:taxon-name-part taxon-name-part-type="genus" reg="Hypocaccus">Hypocaccus</tp:taxon-name-part> (<tp:taxon-name-part taxon-name-part-type="subgenus" reg="Hypocaccus">H.</tp:taxon-name-part>) <tp:taxon-name-part taxon-name-part-type="species" reg="brasiliensis">brasiliensis</tp:taxon-name-part></tp:taxon-name> is above included in the key to the Australopacific species of <italic><tp:taxon-name><tp:taxon-name-part taxon-name-part-type="genus" reg="Hypocaccus">Hypocaccus</tp:taxon-name-part></tp:taxon-name></italic> that separates it from the related <tp:taxon-name><tp:taxon-name-part taxon-name-part-type="genus" reg="Hypocaccus">Hypocaccus</tp:taxon-name-part> (<tp:taxon-name-part taxon-name-part-type="subgenus" reg="Hypocaccus">H.</tp:taxon-name-part>) <tp:taxon-name-part taxon-name-part-type="species" reg="sinae">sinae</tp:taxon-name-part></tp:taxon-name>. We chose not to fully re-describe <tp:taxon-name><tp:taxon-name-part taxon-name-part-type="genus" reg="Hypocaccus">Hypocaccus</tp:taxon-name-part> (<tp:taxon-name-part taxon-name-part-type="subgenus" reg="Hypocaccus">H.</tp:taxon-name-part>) <tp:taxon-name-part taxon-name-part-type="species" reg="brasiliensis">brasiliensis</tp:taxon-name-part></tp:taxon-name> here, leaving its re-description to the revision of the genus <italic><tp:taxon-name><tp:taxon-name-part taxon-name-part-type="genus" reg="Hypocaccus">Hypocaccus</tp:taxon-name-part></tp:taxon-name></italic>. For the sake of the better species recognition, however, we decided to depict it here, including its male terminalia.</p></tp:treatment-sec><tp:treatment-sec><!--Section generated to contain objects referenced in tp:taxon-treatment.--><fig id="F27" position="float" orientation="portrait"><label>Figure 144.</label><caption><p>
                  <tp:taxon-name><tp:taxon-name-part taxon-name-part-type="genus" reg="Hypocaccus">Hypocaccus</tp:taxon-name-part> (<tp:taxon-name-part taxon-name-part-type="subgenus" reg="Hypocaccus">Hypocaccus</tp:taxon-name-part>) <tp:taxon-name-part taxon-name-part-type="species" reg="brasiliensis">brasiliensis</tp:taxon-name-part></tp:taxon-name> (Paykull, 1811) habitus, dorsal view.</p></caption><graphic xmlns:xlink="http://www.w3.org/1999/xlink" xlink:href="zookeys-689-001-g027.jpg" position="float" orientation="portrait" xlink:type="simple" id="oo_150088.jpg"/></fig><fig id="F134" position="float" orientation="portrait"><label>Figure 755.</label><caption><p>Distribution of <tp:taxon-name><tp:taxon-name-part taxon-name-part-type="subfamily">Saprininae</tp:taxon-name-part></tp:taxon-name> in New Guinea and Solomon Islands: <tp:taxon-name><tp:taxon-name-part taxon-name-part-type="genus" reg="Hypocacculus">Hypocacculus</tp:taxon-name-part> (<tp:taxon-name-part taxon-name-part-type="subgenus" reg="Hypocacculus">Hypocacculus</tp:taxon-name-part>) <tp:taxon-name-part taxon-name-part-type="species" reg="hyla">hyla</tp:taxon-name-part></tp:taxon-name> (Marseul, 1864) (New Guinea); <tp:taxon-name><tp:taxon-name-part taxon-name-part-type="genus" reg="Hypocaccus">Hypocaccus</tp:taxon-name-part> (<tp:taxon-name-part taxon-name-part-type="subgenus" reg="Hypocaccus">Hypocaccus</tp:taxon-name-part>) <tp:taxon-name-part taxon-name-part-type="species" reg="brasiliensis">brasiliensis</tp:taxon-name-part></tp:taxon-name> (Paykull, 1811) (New Guinea: New Britain); <tp:taxon-name><tp:taxon-name-part taxon-name-part-type="genus" reg="Saprinus">Saprinus</tp:taxon-name-part> (<tp:taxon-name-part taxon-name-part-type="subgenus" reg="Saprinus">Saprinus</tp:taxon-name-part>) <tp:taxon-name-part taxon-name-part-type="species" reg="cyaneus">cyaneus</tp:taxon-name-part> <tp:taxon-name-part taxon-name-part-type="subspecies" reg="cyaneus">cyaneus</tp:taxon-name-part></tp:taxon-name> (Fabricius, 1775) (New Guinea); <tp:taxon-name><tp:taxon-name-part taxon-name-part-type="genus" reg="Saprinus">Saprinus</tp:taxon-name-part> (<tp:taxon-name-part taxon-name-part-type="subgenus" reg="Saprinus">Saprinus</tp:taxon-name-part>) <tp:taxon-name-part taxon-name-part-type="species" reg="grandiclava">grandiclava</tp:taxon-name-part></tp:taxon-name> Kanaar, 1989 (New Guinea); <tp:taxon-name><tp:taxon-name-part taxon-name-part-type="genus" reg="Saprinus">Saprinus</tp:taxon-name-part> (<tp:taxon-name-part taxon-name-part-type="subgenus" reg="Saprinus">Saprinus</tp:taxon-name-part>) <tp:taxon-name-part taxon-name-part-type="species" reg="nitiduloides">nitiduloides</tp:taxon-name-part></tp:taxon-name> Fairmaire, 1883 (New Guinea: New Britain; Solomon Islands); <tp:taxon-name><tp:taxon-name-part taxon-name-part-type="genus" reg="Saprinus">Saprinus</tp:taxon-name-part> (<tp:taxon-name-part taxon-name-part-type="subgenus" reg="Saprinus">Saprinus</tp:taxon-name-part>) <tp:taxon-name-part taxon-name-part-type="species" reg="splendens">splendens</tp:taxon-name-part></tp:taxon-name> (Paykull, 1811) (New Guinea) and <italic><tp:taxon-name><tp:taxon-name-part taxon-name-part-type="genus" reg="Tomogenius">Tomogenius</tp:taxon-name-part> <tp:taxon-name-part taxon-name-part-type="species" reg="papuaensis">papuaensis</tp:taxon-name-part></tp:taxon-name></italic> Gomy, 2007 (New Guinea).</p></caption><graphic xmlns:xlink="http://www.w3.org/1999/xlink" xlink:href="zookeys-689-001-g134.jpg" position="float" orientation="portrait" xlink:type="simple" id="oo_150196.jpg"/></fig><fig id="F135" position="float" orientation="portrait"><label>Figure 756.</label><caption><p>Distribution of <italic><tp:taxon-name><tp:taxon-name-part taxon-name-part-type="genus" reg="Hypocaccus">Hypocaccus</tp:taxon-name-part></tp:taxon-name></italic> species in Australia: <tp:taxon-name><tp:taxon-name-part taxon-name-part-type="genus" reg="Hypocaccus">Hypocaccus</tp:taxon-name-part> (<tp:taxon-name-part taxon-name-part-type="subgenus" reg="Hypocaccus">Hypocaccus</tp:taxon-name-part>) <tp:taxon-name-part taxon-name-part-type="species" reg="brasiliensis">brasiliensis</tp:taxon-name-part></tp:taxon-name> (Paykull, 1811); <tp:taxon-name><tp:taxon-name-part taxon-name-part-type="genus" reg="Hypocaccus">Hypocaccus</tp:taxon-name-part> (<tp:taxon-name-part taxon-name-part-type="subgenus" reg="Hypocaccus">Hypocaccus</tp:taxon-name-part>) <tp:taxon-name-part taxon-name-part-type="species" reg="sinae">sinae</tp:taxon-name-part></tp:taxon-name> (Marseul, 1862) and <tp:taxon-name><tp:taxon-name-part taxon-name-part-type="genus" reg="Hypocaccus">Hypocaccus</tp:taxon-name-part> (<tp:taxon-name-part taxon-name-part-type="subgenus" reg="Baeckmanniolus">Baeckmanniolus</tp:taxon-name-part>) <tp:taxon-name-part taxon-name-part-type="species" reg="varians">varians</tp:taxon-name-part> <tp:taxon-name-part taxon-name-part-type="subspecies" reg="varians">varians</tp:taxon-name-part></tp:taxon-name> (Schmidt, 1890).</p></caption><graphic xmlns:xlink="http://www.w3.org/1999/xlink" xlink:href="zookeys-689-001-g135.jpg" position="float" orientation="portrait" xlink:type="simple" id="oo_150197.jpg"/></fig><fig id="F139" position="float" orientation="portrait"><label>Figure 760.</label><caption><p>Distribution of <tp:taxon-name><tp:taxon-name-part taxon-name-part-type="subfamily">Saprininae</tp:taxon-name-part></tp:taxon-name> on New Caledonia: <tp:taxon-name><tp:taxon-name-part taxon-name-part-type="genus" reg="Saprinus">Saprinus</tp:taxon-name-part> (<tp:taxon-name-part taxon-name-part-type="subgenus" reg="Saprinus">Saprinus</tp:taxon-name-part>) <tp:taxon-name-part taxon-name-part-type="species" reg="cyaneus">cyaneus</tp:taxon-name-part> <tp:taxon-name-part taxon-name-part-type="subspecies" reg="cyaneus">cyaneus</tp:taxon-name-part></tp:taxon-name> (Fabricius, 1775); <tp:taxon-name><tp:taxon-name-part taxon-name-part-type="genus" reg="Saprinus">Saprinus</tp:taxon-name-part> (<tp:taxon-name-part taxon-name-part-type="subgenus" reg="Saprinus">Saprinus</tp:taxon-name-part>) <tp:taxon-name-part taxon-name-part-type="species" reg="artensis">artensis</tp:taxon-name-part></tp:taxon-name> Marseul, 1862 and <tp:taxon-name><tp:taxon-name-part taxon-name-part-type="genus" reg="Hypocaccus">Hypocaccus</tp:taxon-name-part> (<tp:taxon-name-part taxon-name-part-type="subgenus" reg="Hypocaccus">Hypocaccus</tp:taxon-name-part>) <tp:taxon-name-part taxon-name-part-type="species" reg="brasiliensis">brasiliensis</tp:taxon-name-part></tp:taxon-name> (Paykull, 1811).</p></caption><graphic xmlns:xlink="http://www.w3.org/1999/xlink" xlink:href="zookeys-689-001-g139.jpg" position="float" orientation="portrait" xlink:type="simple" id="oo_150201.jpg"/></fig></tp:treatment-sec><ref-list><ref id="B77"><mixed-citation xmlns:xlink="http://www.w3.org/1999/xlink" xlink:type="simple">
          <person-group><name name-style="western"><surname>Mazur</surname><given-names>S</given-names></name></person-group> (<year>1987</year>) <article-title>Description of a new <italic><tp:taxon-name><tp:taxon-name-part taxon-name-part-type="genus">Pholioxenus</tp:taxon-name-part></tp:taxon-name></italic> from Morocco with additional histerid notes (Col., <tp:taxon-name><tp:taxon-name-part taxon-name-part-type="family">Histeridae</tp:taxon-name-part></tp:taxon-name>).</article-title> <source>Entomologische Blätter</source> <volume>83</volume>: <fpage>28</fpage>–<lpage>32</lpage>.</mixed-citation></ref></ref-list></tp:taxon-treatment>
