# Supplementary material for: A monograph of the Australopacific Saprininae (Coleoptera, Histeridae)
Source: Zookeys. 2017 Aug 14;(689):1–263. doi: 10.3897/zookeys.689.12021 (PMC5672588; doi:10.3897/zookeys.689.12021)
Supplement: XML Treatment for Hypocaccus (Hypocaccus) sinae [file zookeys.689.12021-treatment19.xml]

<!DOCTYPE tp:taxon-treatment
  PUBLIC "-//TaxonX//DTD Taxonomic Treatment Publishing DTD v0 20100105//EN" "tax-treatment-NSO.dtd">
<tp:taxon-treatment xmlns:tp="http://www.plazi.org/taxpub"><tp:treatment-meta><kwd-group><label>Taxon classification</label><kwd><named-content xmlns:xlink="http://www.w3.org/1999/xlink" content-type="kingdom">Animalia</named-content></kwd><kwd><named-content xmlns:xlink="http://www.w3.org/1999/xlink" content-type="order">Coleoptera</named-content></kwd><kwd><named-content xmlns:xlink="http://www.w3.org/1999/xlink" content-type="family">Histeridae</named-content></kwd></kwd-group><mixed-citation publication-type="journal"><person-group><name><surname>Lackner</surname><given-names>Tomáš</given-names></name><name><surname>Leschen</surname><given-names>Richard A.B.</given-names></name></person-group><article-title>A monograph of the Australopacific <tp:taxon-name><tp:taxon-name-part taxon-name-part-type="subfamily">Saprininae</tp:taxon-name-part></tp:taxon-name> (<tp:taxon-name><tp:taxon-name-part taxon-name-part-type="order">Coleoptera</tp:taxon-name-part></tp:taxon-name>, <tp:taxon-name><tp:taxon-name-part taxon-name-part-type="family">Histeridae</tp:taxon-name-part></tp:taxon-name>)</article-title><source>Zookeys</source><day>14</day><month>8</month><year>2017</year><volume>2017</volume><issue>689</issue><fpage>1</fpage><lpage>263</lpage><pub-id pub-id-type="doi">10.3897/zookeys.689.12021</pub-id></mixed-citation></tp:treatment-meta><tp:nomenclature><tp:taxon-name>
              <tp:taxon-name-part taxon-name-part-type="genus" reg="Hypocaccus">Hypocaccus</tp:taxon-name-part> (<tp:taxon-name-part taxon-name-part-type="subgenus" reg="Hypocaccus">Hypocaccus</tp:taxon-name-part>) <tp:taxon-name-part taxon-name-part-type="species" reg="sinae">sinae</tp:taxon-name-part></tp:taxon-name><tp:taxon-authority>(Marseul, 1862)</tp:taxon-authority><xref ref-type="fig" rid="F30">Figs 161</xref><xref ref-type="fig" rid="F31">, 162–173</xref><xref ref-type="fig" rid="F32">, 174–182</xref><xref ref-type="fig" rid="F135">, 756</xref><!--PageBreak--><tp:nomenclature-citation-list><tp:nomenclature-citation><tp:taxon-name>
                  <tp:taxon-name-part taxon-name-part-type="genus" reg="Saprinus">Saprinus</tp:taxon-name-part> <tp:taxon-name-part taxon-name-part-type="species" reg="sinae">sinae</tp:taxon-name-part></tp:taxon-name><comment>Marseul, 1862: 496.</comment></tp:nomenclature-citation><tp:nomenclature-citation><tp:taxon-name>
                  <tp:taxon-name-part taxon-name-part-type="genus" reg="Saprinus">Saprinus</tp:taxon-name-part> <tp:taxon-name-part taxon-name-part-type="species" reg="vernulus">vernulus</tp:taxon-name-part></tp:taxon-name><comment>Blackburn, 1903: 108 – <bold>syn. n.</bold></comment></tp:nomenclature-citation></tp:nomenclature-citation-list></tp:nomenclature><tp:treatment-sec sec-type="type locality" id="SECID0EFXBK"><title>Type locality.</title><p>China: Shanghai.</p><fig id="F30" position="float" orientation="portrait"><label>Figure 161.</label><caption><p>
                  <tp:taxon-name><tp:taxon-name-part taxon-name-part-type="genus" reg="Hypocaccus">Hypocaccus</tp:taxon-name-part> (<tp:taxon-name-part taxon-name-part-type="subgenus" reg="Hypocaccus">Hypocaccus</tp:taxon-name-part>) <tp:taxon-name-part taxon-name-part-type="species" reg="sinae">sinae</tp:taxon-name-part></tp:taxon-name> (Marseul, 1862) habitus, dorsal view.</p></caption><graphic xmlns:xlink="http://www.w3.org/1999/xlink" xlink:href="zookeys-689-001-g030.jpg" position="float" orientation="portrait" xlink:type="simple" id="oo_150091.jpg"/></fig></tp:treatment-sec><tp:treatment-sec sec-type="type material" id="SECID0EFYBK"><title>Type material examined.</title><p>
              <italic><tp:taxon-name><tp:taxon-name-part taxon-name-part-type="genus" reg="Saprinus">Saprinus</tp:taxon-name-part> <tp:taxon-name-part taxon-name-part-type="species" reg="sinae">sinae</tp:taxon-name-part></tp:taxon-name></italic> Marseul, 1862: Lectotype, present designation: ♂, mounted on tip of mounting card, with genitalia extracted, dismembered and placed in a separate plastic slide under the specimen, right antennal club, right protarsus and right hind-leg missing, with the following labels: tiny, dark blue rectangular label, followed by: “<tp:taxon-name><tp:taxon-name-part taxon-name-part-type="genus" reg="Saprinus">Saprinus</tp:taxon-name-part></tp:taxon-name> / <tp:taxon-name><tp:taxon-name-part taxon-name-part-type="species">Sinae</tp:taxon-name-part></tp:taxon-name> m. / Shanghai / Dej. 63” (round, yellow label, written); followed by: “Shanghai” (written); followed by: “52 (158a) <tp:taxon-name><tp:taxon-name-part taxon-name-part-type="genus" reg="Saprinus">Saprinus</tp:taxon-name-part></tp:taxon-name> / <tp:taxon-name><tp:taxon-name-part taxon-name-part-type="species">Sinae</tp:taxon-name-part></tp:taxon-name> m.60 / Shanghai” (written); followed by: “MUSEUM PARIS / COLL. / DE MARSEUL 1890” (printed); followed by: “TYPE” (red-printed label); followed by: “<tp:taxon-name><tp:taxon-name-part taxon-name-part-type="genus" reg="Saprinus">Saprinus</tp:taxon-name-part> <tp:taxon-name-part taxon-name-part-type="species" reg="sinae">sinae</tp:taxon-name-part></tp:taxon-name> / Marseul, 1862 / LECTOTYPE 2014 / des. T. Lackner” (red label, written) (<named-content xmlns:xlink="http://www.w3.org/1999/xlink" content-type="dwc:institutional_code" xlink:type="simple">MNHN</named-content>). This species was described from unknown number of specimens and the lectotype designation fixes the identity of the species.</p><fig id="F31" position="float" orientation="portrait"><label>Figures 162–173.</label><caption><p>
                  <bold>162</bold> <tp:taxon-name><tp:taxon-name-part taxon-name-part-type="genus" reg="Hypocaccus">Hypocaccus</tp:taxon-name-part> (<tp:taxon-name-part taxon-name-part-type="subgenus" reg="Hypocaccus">Hypocaccus</tp:taxon-name-part>) <tp:taxon-name-part taxon-name-part-type="species" reg="sinae">sinae</tp:taxon-name-part></tp:taxon-name> (Marseul, 1862) head, dorsal view <bold>163</bold> antennal club, dorsal view <bold>164</bold> ditto, ventral view <bold>165</bold> mentum, ventral view <bold>166</bold> propygidium + pygidium <bold>167</bold> prosternum <bold>168</bold> mesoventrite <bold>169</bold> lateral disc of metaventrite + metepisternum <bold>170</bold> protibia, dorsal view <bold>171</bold> ditto, ventral view <bold>172</bold> mesotibia, ventral view <bold>173</bold> metatibia, ventral view.</p></caption><graphic xmlns:xlink="http://www.w3.org/1999/xlink" xlink:href="zookeys-689-001-g031.jpg" position="float" orientation="portrait" xlink:type="simple" id="oo_150092.jpg"/></fig><!--PageBreak--><p>
              <italic><tp:taxon-name><tp:taxon-name-part taxon-name-part-type="genus" reg="Saprinus">Saprinus</tp:taxon-name-part> <tp:taxon-name-part taxon-name-part-type="species" reg="vernulus">vernulus</tp:taxon-name-part></tp:taxon-name></italic> Blackburn, 1903: Lectotype, present designantion: ♀, mounted on a card with “♀” (printed), followed by: “7249” (mount card with a red number, printed); followed by: “N.S. Wales” (printed); followed by: “K. 270214” (printed); followed by: “<italic><tp:taxon-name><tp:taxon-name-part taxon-name-part-type="genus" reg="Hypocaccus">Hypocaccus</tp:taxon-name-part></tp:taxon-name></italic> / <italic><tp:taxon-name><tp:taxon-name-part taxon-name-part-type="species" reg="vernulus">vernulus</tp:taxon-name-part></tp:taxon-name></italic> / Cotype” (written); followed by: “<italic><tp:taxon-name><tp:taxon-name-part taxon-name-part-type="genus" reg="Hypocaccus">Hypocaccus</tp:taxon-name-part></tp:taxon-name></italic> / <italic><tp:taxon-name><tp:taxon-name-part taxon-name-part-type="species" reg="vernulus">vernulus</tp:taxon-name-part></tp:taxon-name></italic> Bl.” (written); followed by: “SYNTYPE” (yellow label, written); followed by: “<tp:taxon-name><tp:taxon-name-part taxon-name-part-type="genus" reg="Saprinus">Saprinus</tp:taxon-name-part> <tp:taxon-name-part taxon-name-part-type="species" reg="vernulus">vernulus</tp:taxon-name-part></tp:taxon-name> / Blackburn, 1903 / LECTOTYPE des. / T. Lackner 2016” (red label, written) (<named-content xmlns:xlink="http://www.w3.org/1999/xlink" content-type="dwc:institutional_code" xlink:type="simple">AMS</named-content>). This specimen has been described based on unknown number of specimens and the lectotype designation fixes the identity of the species.</p><fig id="F32" position="float" orientation="portrait"><label>Figures 174–182.</label><caption><p>
                  <bold>174</bold> <tp:taxon-name><tp:taxon-name-part taxon-name-part-type="genus" reg="Hypocaccus">Hypocaccus</tp:taxon-name-part> (<tp:taxon-name-part taxon-name-part-type="subgenus" reg="Hypocaccus">Hypocaccus</tp:taxon-name-part>) <tp:taxon-name-part taxon-name-part-type="species" reg="sinae">sinae</tp:taxon-name-part></tp:taxon-name> (Marseul, 1862) male terminalia: 8<sup>th</sup> sternite + 8<sup>th</sup> tergite, ventral view <bold>175</bold> ditto, dorsal view <bold>176</bold> ditto, lateral view <bold>177</bold> male terminalia: 9<sup>th</sup> + 10<sup>th</sup> tergites, dorsal view <bold>178</bold> ditto, lateral view <bold>179</bold> male terminalia: spiculum gastrale, ventral view <bold>180</bold> ditto, lateral view <bold>181</bold> male terminalia: aedeagus, dorsal view <bold>182</bold> ditto, lateral view.</p></caption><graphic xmlns:xlink="http://www.w3.org/1999/xlink" xlink:href="zookeys-689-001-g032.jpg" position="float" orientation="portrait" xlink:type="simple" id="oo_150093.jpg"/></fig></tp:treatment-sec><tp:treatment-sec sec-type="material" id="SECID0EO6BK"><title>Additional material examined.</title><p>AUSTRALIA. New South Wales: 2 specs., re-mounted on a single pin, with the same labels as the lectotype, (and certainly from the same collection – D. Smith pers. comm.) except the original mount with red number “7248” instead of “7249” and with “K270229” instead of “K. 270214” of the lecto<!--PageBreak-->type (<named-content xmlns:xlink="http://www.w3.org/1999/xlink" content-type="dwc:institutional_code" xlink:type="simple">AMS</named-content>). 2 ♂♂, without further data (<named-content xmlns:xlink="http://www.w3.org/1999/xlink" content-type="dwc:institutional_code" xlink:type="simple">MAMU</named-content>); 9 specs., New South Wales, without further data (<named-content xmlns:xlink="http://www.w3.org/1999/xlink" content-type="dwc:institutional_code" xlink:type="simple">SAMA</named-content>); 3 specs., Sydney, Lea (<named-content xmlns:xlink="http://www.w3.org/1999/xlink" content-type="dwc:institutional_code" xlink:type="simple">SAMA</named-content>). South Australia: 3 specs., Adelaide, Griffith (<named-content xmlns:xlink="http://www.w3.org/1999/xlink" content-type="dwc:institutional_code" xlink:type="simple">SAMA</named-content>).</p></tp:treatment-sec><tp:treatment-sec sec-type="biology" id="SECID0EPACK"><title>Biology.</title><p>A typical littoral psammophile found on beaches.</p><!--PageBreak--></tp:treatment-sec><tp:treatment-sec sec-type="distribution" id="SECID0EVACK"><title>Distribution.</title><p>Described from Shanghai (China), distributed along the coasts of China, Indonesia, Russian Far East, Thailand, Vietnam, Cambodia, Myanmar, Japan, Korea, Malaysia, Australia (<xref ref-type="bibr" rid="B80">Mazur 2011</xref>; present paper). Reported also from Afghanistan by <xref ref-type="bibr" rid="B89">Thérond (1969)</xref> together with the preceding species. From the Australopacific Region found only in Australia (New South Wales and South Australia; Fig. <xref ref-type="fig" rid="F135">756</xref>).</p><!--PageBreak--></tp:treatment-sec><tp:treatment-sec sec-type="remarks" id="SECID0EIBCK"><title>Remarks.</title><p>
              <xref ref-type="bibr" rid="B6">Blackburn (1903</xref>: 108) mentioned ‘distinctly green colour in combination with elytra having a very strong external subhumeral stria’ as the main distinguishing characters between <italic><tp:taxon-name><tp:taxon-name-part taxon-name-part-type="genus" reg="Hypocaccus">H.</tp:taxon-name-part> <tp:taxon-name-part taxon-name-part-type="species" reg="vernulus">vernulus</tp:taxon-name-part></tp:taxon-name></italic> and <italic><tp:taxon-name><tp:taxon-name-part taxon-name-part-type="genus" reg="Hypocaccus">H.</tp:taxon-name-part> <tp:taxon-name-part taxon-name-part-type="species" reg="sinae">sinae</tp:taxon-name-part></tp:taxon-name></italic>. Since the external morphological characters of many <tp:taxon-name><tp:taxon-name-part taxon-name-part-type="subfamily">Saprininae</tp:taxon-name-part></tp:taxon-name> species are known to be intra-specifically rather variable, we assign the characters used by Blackburn for the separation of <italic><tp:taxon-name><tp:taxon-name-part taxon-name-part-type="genus" reg="Hypocaccus">H.</tp:taxon-name-part> <tp:taxon-name-part taxon-name-part-type="species" reg="vernulus">vernulus</tp:taxon-name-part></tp:taxon-name></italic> from <italic><tp:taxon-name><tp:taxon-name-part taxon-name-part-type="genus" reg="Hypocaccus">H.</tp:taxon-name-part> <tp:taxon-name-part taxon-name-part-type="species" reg="sinae">sinae</tp:taxon-name-part></tp:taxon-name></italic> as intra-specific variation and synonymize the two species. A single syntype of <italic><tp:taxon-name><tp:taxon-name-part taxon-name-part-type="genus" reg="Saprinus">Saprinus</tp:taxon-name-part> <tp:taxon-name-part taxon-name-part-type="species" reg="vernulus">vernulus</tp:taxon-name-part></tp:taxon-name></italic> Blackburn, 1903 (currently <tp:taxon-name><tp:taxon-name-part taxon-name-part-type="genus" reg="Hypocaccus">Hypocaccus</tp:taxon-name-part> (<tp:taxon-name-part taxon-name-part-type="subgenus" reg="Hypocaccus">Hypocaccus</tp:taxon-name-part>) <tp:taxon-name-part taxon-name-part-type="species" reg="vernulus">vernulus</tp:taxon-name-part></tp:taxon-name>) housed at <named-content xmlns:xlink="http://www.w3.org/1999/xlink" content-type="dwc:institutional_code" xlink:type="simple">ANIC</named-content> has been inspected and we can herewith conclude that it is conspecific with the species <tp:taxon-name><tp:taxon-name-part taxon-name-part-type="genus" reg="Hypocaccus">Hypocaccus</tp:taxon-name-part> (<tp:taxon-name-part taxon-name-part-type="subgenus" reg="Hypocaccus">Hypocaccus</tp:taxon-name-part>) <tp:taxon-name-part taxon-name-part-type="species" reg="sinae">sinae</tp:taxon-name-part></tp:taxon-name> (Marseul, 1862); thus <tp:taxon-name><tp:taxon-name-part taxon-name-part-type="genus" reg="Hypocaccus">Hypocaccus</tp:taxon-name-part> (<tp:taxon-name-part taxon-name-part-type="subgenus" reg="Hypocaccus">Hypocaccus</tp:taxon-name-part>) <tp:taxon-name-part taxon-name-part-type="species" reg="vernulus">vernulus</tp:taxon-name-part></tp:taxon-name> Blackburn, 1903 = <tp:taxon-name><tp:taxon-name-part taxon-name-part-type="genus" reg="Hypocaccus">Hypocaccus</tp:taxon-name-part> (<tp:taxon-name-part taxon-name-part-type="subgenus" reg="Hypocaccus">Hypocaccus</tp:taxon-name-part>) <tp:taxon-name-part taxon-name-part-type="species" reg="sinae">sinae</tp:taxon-name-part></tp:taxon-name> (Marseul, 1862) syn. n. <tp:taxon-name><tp:taxon-name-part taxon-name-part-type="genus" reg="Hypocaccus">Hypocaccus</tp:taxon-name-part> (<tp:taxon-name-part taxon-name-part-type="subgenus" reg="Hypocaccus">H.</tp:taxon-name-part>) <tp:taxon-name-part taxon-name-part-type="species" reg="sinae">sinae</tp:taxon-name-part></tp:taxon-name> is above included in the key to the Australopacific species of <italic><tp:taxon-name><tp:taxon-name-part taxon-name-part-type="genus" reg="Hypocaccus">Hypocaccus</tp:taxon-name-part></tp:taxon-name></italic> that separates it from the related <tp:taxon-name><tp:taxon-name-part taxon-name-part-type="genus" reg="Hypocaccus">Hypocaccus</tp:taxon-name-part> (<tp:taxon-name-part taxon-name-part-type="subgenus" reg="Hypocaccus">H.</tp:taxon-name-part>) <tp:taxon-name-part taxon-name-part-type="species" reg="brasiliensis">brasiliensis</tp:taxon-name-part></tp:taxon-name>. We chose not to fully re-describe <tp:taxon-name><tp:taxon-name-part taxon-name-part-type="genus" reg="Hypocaccus">Hypocaccus</tp:taxon-name-part> (<tp:taxon-name-part taxon-name-part-type="subgenus" reg="Hypocaccus">H.</tp:taxon-name-part>) <tp:taxon-name-part taxon-name-part-type="species" reg="sinae">sinae</tp:taxon-name-part></tp:taxon-name> here, leaving its re-description to the revision of the genus <italic><tp:taxon-name><tp:taxon-name-part taxon-name-part-type="genus" reg="Hypocaccus">Hypocaccus</tp:taxon-name-part></tp:taxon-name></italic>. For the sake of the better species recognition, however, we decided to depict it here, including its male terminalia.</p></tp:treatment-sec><tp:treatment-sec><!--Section generated to contain objects referenced in tp:taxon-treatment.--><fig id="F135" position="float" orientation="portrait"><label>Figure 756.</label><caption><p>Distribution of <italic><tp:taxon-name><tp:taxon-name-part taxon-name-part-type="genus" reg="Hypocaccus">Hypocaccus</tp:taxon-name-part></tp:taxon-name></italic> species in Australia: <tp:taxon-name><tp:taxon-name-part taxon-name-part-type="genus" reg="Hypocaccus">Hypocaccus</tp:taxon-name-part> (<tp:taxon-name-part taxon-name-part-type="subgenus" reg="Hypocaccus">Hypocaccus</tp:taxon-name-part>) <tp:taxon-name-part taxon-name-part-type="species" reg="brasiliensis">brasiliensis</tp:taxon-name-part></tp:taxon-name> (Paykull, 1811); <tp:taxon-name><tp:taxon-name-part taxon-name-part-type="genus" reg="Hypocaccus">Hypocaccus</tp:taxon-name-part> (<tp:taxon-name-part taxon-name-part-type="subgenus" reg="Hypocaccus">Hypocaccus</tp:taxon-name-part>) <tp:taxon-name-part taxon-name-part-type="species" reg="sinae">sinae</tp:taxon-name-part></tp:taxon-name> (Marseul, 1862) and <tp:taxon-name><tp:taxon-name-part taxon-name-part-type="genus" reg="Hypocaccus">Hypocaccus</tp:taxon-name-part> (<tp:taxon-name-part taxon-name-part-type="subgenus" reg="Baeckmanniolus">Baeckmanniolus</tp:taxon-name-part>) <tp:taxon-name-part taxon-name-part-type="species" reg="varians">varians</tp:taxon-name-part> <tp:taxon-name-part taxon-name-part-type="subspecies" reg="varians">varians</tp:taxon-name-part></tp:taxon-name> (Schmidt, 1890).</p></caption><graphic xmlns:xlink="http://www.w3.org/1999/xlink" xlink:href="zookeys-689-001-g135.jpg" position="float" orientation="portrait" xlink:type="simple" id="oo_150197.jpg"/></fig></tp:treatment-sec><ref-list><ref id="B80"><mixed-citation xmlns:xlink="http://www.w3.org/1999/xlink" xlink:type="simple">
          <person-group><name name-style="western"><surname>Mazur</surname><given-names>S</given-names></name></person-group> (<year>2011</year>) A concise catalogue of the <tp:taxon-name><tp:taxon-name-part taxon-name-part-type="family">Histeridae</tp:taxon-name-part></tp:taxon-name> (<tp:taxon-name><tp:taxon-name-part taxon-name-part-type="order">Coleoptera</tp:taxon-name-part></tp:taxon-name>). Warsaw University of Life Sciences, SGGW Press, Warsaw 332 pp.</mixed-citation></ref><ref id="B89"><mixed-citation xmlns:xlink="http://www.w3.org/1999/xlink" xlink:type="simple">
          <person-group><name name-style="western"><surname>Thérond</surname><given-names>J</given-names></name></person-group> (<year>1969</year>) <article-title>Contribution à la connaissance de la faune de l’Afghanistan. 54. <tp:taxon-name><tp:taxon-name-part taxon-name-part-type="order">Coleoptera</tp:taxon-name-part></tp:taxon-name> – <tp:taxon-name><tp:taxon-name-part taxon-name-part-type="family">Histeridae</tp:taxon-name-part></tp:taxon-name>.</article-title> <source>Revue Francaise d’Entomologie</source> <volume>29</volume>: <fpage>62</fpage>–<lpage>65</lpage>.</mixed-citation></ref><ref id="B6"><mixed-citation xmlns:xlink="http://www.w3.org/1999/xlink" xlink:type="simple">
          <person-group><name name-style="western"><surname>Blackburn</surname><given-names>T</given-names></name></person-group> (<year>1903</year>) <article-title>Further notes on Australian <tp:taxon-name><tp:taxon-name-part taxon-name-part-type="order">Coleoptera</tp:taxon-name-part></tp:taxon-name>, with descriptions of new genera and species.</article-title> <source>Transactions and proceedings of the Royal Society of South Australia</source> <volume>27</volume>: <fpage>91</fpage>–<lpage>182</lpage>.</mixed-citation></ref></ref-list></tp:taxon-treatment>
