# Supplementary material for: A monograph of the Australopacific Saprininae (Coleoptera, Histeridae)
Source: Zookeys. 2017 Aug 14;(689):1–263. doi: 10.3897/zookeys.689.12021 (PMC5672588; doi:10.3897/zookeys.689.12021)
Supplement: XML Treatment for Hypocaccus (Baeckmanniolus) variansvarians [file zookeys.689.12021-treatment21.xml]

<!DOCTYPE tp:taxon-treatment
  PUBLIC "-//TaxonX//DTD Taxonomic Treatment Publishing DTD v0 20100105//EN" "tax-treatment-NSO.dtd">
<tp:taxon-treatment xmlns:tp="http://www.plazi.org/taxpub"><tp:treatment-meta><kwd-group><label>Taxon classification</label><kwd><named-content xmlns:xlink="http://www.w3.org/1999/xlink" content-type="kingdom">Animalia</named-content></kwd><kwd><named-content xmlns:xlink="http://www.w3.org/1999/xlink" content-type="order">Coleoptera</named-content></kwd><kwd><named-content xmlns:xlink="http://www.w3.org/1999/xlink" content-type="family">Histeridae</named-content></kwd></kwd-group><mixed-citation publication-type="journal"><person-group><name><surname>Lackner</surname><given-names>Tomáš</given-names></name><name><surname>Leschen</surname><given-names>Richard A.B.</given-names></name></person-group><article-title>A monograph of the Australopacific <tp:taxon-name><tp:taxon-name-part taxon-name-part-type="subfamily">Saprininae</tp:taxon-name-part></tp:taxon-name> (<tp:taxon-name><tp:taxon-name-part taxon-name-part-type="order">Coleoptera</tp:taxon-name-part></tp:taxon-name>, <tp:taxon-name><tp:taxon-name-part taxon-name-part-type="family">Histeridae</tp:taxon-name-part></tp:taxon-name>)</article-title><source>Zookeys</source><day>14</day><month>8</month><year>2017</year><volume>2017</volume><issue>689</issue><fpage>1</fpage><lpage>263</lpage><pub-id pub-id-type="doi">10.3897/zookeys.689.12021</pub-id></mixed-citation></tp:treatment-meta><tp:nomenclature><tp:taxon-name>
              <tp:taxon-name-part taxon-name-part-type="genus" reg="Hypocaccus">Hypocaccus</tp:taxon-name-part> (<tp:taxon-name-part taxon-name-part-type="subgenus" reg="Baeckmanniolus">Baeckmanniolus</tp:taxon-name-part>) <tp:taxon-name-part taxon-name-part-type="species" reg="varians">varians</tp:taxon-name-part><tp:taxon-name-part taxon-name-part-type="subspecies" reg="varians">varians</tp:taxon-name-part></tp:taxon-name><tp:taxon-authority>(Schmidt, 1890)</tp:taxon-authority><xref ref-type="fig" rid="F33">Figs 183</xref><xref ref-type="fig" rid="F34">, 184–192</xref><xref ref-type="fig" rid="F35">, 193–201</xref><xref ref-type="fig" rid="F135">, 756</xref><tp:nomenclature-citation-list><tp:nomenclature-citation><tp:taxon-name>
                  <tp:taxon-name-part taxon-name-part-type="genus" reg="Saprinus">Saprinus</tp:taxon-name-part> <tp:taxon-name-part taxon-name-part-type="species" reg="varians">varians</tp:taxon-name-part></tp:taxon-name><comment>Schmidt, 1890: 55.</comment></tp:nomenclature-citation></tp:nomenclature-citation-list></tp:nomenclature><tp:treatment-sec sec-type="type locality" id="SECID0E2OCK"><title>Type locality.</title><p>Japan.</p></tp:treatment-sec><tp:treatment-sec sec-type="type material" id="SECID0EAPCK"><title>Type material examined.</title><p>
              <italic><tp:taxon-name><tp:taxon-name-part taxon-name-part-type="genus" reg="Saprinus">Saprinus</tp:taxon-name-part> <tp:taxon-name-part taxon-name-part-type="species" reg="varians">varians</tp:taxon-name-part></tp:taxon-name></italic> Schmidt, 1890: Lectotype, present designation: ♂, glued on the mounting card, with the following labels: “Japan” (written); followed by: “Type” (brick-red label, printed); followed by: “coll. J. Schmidt” (printed); followed by: “<tp:taxon-name><tp:taxon-name-part taxon-name-part-type="species" reg="varians">varians</tp:taxon-name-part></tp:taxon-name> / m.” (black-yellow margined label, written); followed by: “<tp:taxon-name><tp:taxon-name-part taxon-name-part-type="genus" reg="Saprinus">Saprinus</tp:taxon-name-part></tp:taxon-name> / <tp:taxon-name><tp:taxon-name-part taxon-name-part-type="species" reg="varians">varians</tp:taxon-name-part></tp:taxon-name> Schmidt / Coll. Schmidt-Bickhardt” (printed); followed by: “<tp:taxon-name><tp:taxon-name-part taxon-name-part-type="genus" reg="Saprinus">Saprinus</tp:taxon-name-part> <tp:taxon-name-part taxon-name-part-type="species" reg="varians">varians</tp:taxon-name-part></tp:taxon-name> / Schmidt, 1890 / LECTOTYPE 2014 / des. Lackner &amp; Leschen” (red label, written) (<named-content xmlns:xlink="http://www.w3.org/1999/xlink" content-type="dwc:institutional_code" xlink:type="simple">ZMHUB</named-content>). Paralectotypes, present designation: 4 specs., probably ♀♀, carrying the same hand-written labels “Japan” and “Type” and the printed label “<tp:taxon-name><tp:taxon-name-part taxon-name-part-type="genus" reg="Saprinus">Saprinus</tp:taxon-name-part></tp:taxon-name> / <tp:taxon-name><tp:taxon-name-part taxon-name-part-type="species" reg="varians">varians</tp:taxon-name-part></tp:taxon-name> Schmidt / Coll. Schmidt-Bickhardt”, followed by the paralectotype labels identical to that of the lectotype (<named-content xmlns:xlink="http://www.w3.org/1999/xlink" content-type="dwc:institutional_code" xlink:type="simple">ZMHUB</named-content>). This species has been described from unknown number of specimens and the lectotype designation fixes the taxonomic identity of the species.</p><fig id="F34" position="float" orientation="portrait"><label>Figures 184–192.</label><caption><p>
                  <bold>184</bold> <tp:taxon-name><tp:taxon-name-part taxon-name-part-type="genus" reg="Hypocaccus">Hypocaccus</tp:taxon-name-part> (<tp:taxon-name-part taxon-name-part-type="subgenus" reg="Baeckmanniolus">Baeckmanniolus</tp:taxon-name-part>) <tp:taxon-name-part taxon-name-part-type="species" reg="varians">varians</tp:taxon-name-part> <tp:taxon-name-part taxon-name-part-type="subspecies" reg="varians">varians</tp:taxon-name-part></tp:taxon-name> (Schmidt, 1890) head, dorsal view <bold>185</bold> antennal club, ventral view <bold>186</bold> mentum, ventral view <bold>187</bold> propygidium + pygidium <bold>188</bold> prosternum <bold>189</bold> mesoventrite <bold>190</bold> lateral disc of metaventrite + metepisternum <bold>191</bold> protibia, dorsal view <bold>192</bold> ditto, ventral view.</p></caption><graphic xmlns:xlink="http://www.w3.org/1999/xlink" xlink:href="zookeys-689-001-g034.jpg" position="float" orientation="portrait" xlink:type="simple" id="oo_150095.jpg"/></fig><!--PageBreak--></tp:treatment-sec><tp:treatment-sec sec-type="material" id="SECID0E5SCK"><title>Additional material examined.</title><p>AUSTRALIA. Western Australia: 1 spec., Monte Bello Island (<named-content xmlns:xlink="http://www.w3.org/1999/xlink" content-type="dwc:institutional_code" xlink:type="simple">ANIC</named-content>). Northern Territory: 1 ♂ &amp; 1 ♀, Groote Eylandt, N.B. Tindale (<named-content xmlns:xlink="http://www.w3.org/1999/xlink" content-type="dwc:institutional_code" xlink:type="simple">SAMA</named-content>). Queensland: 1 ♀, Cairns (<named-content xmlns:xlink="http://www.w3.org/1999/xlink" content-type="dwc:institutional_code" xlink:type="simple">SAMA</named-content>).</p></tp:treatment-sec><tp:treatment-sec sec-type="biology" id="SECID0ETTCK"><title>Biology.</title><p>See above.</p><fig id="F35" position="float" orientation="portrait"><label>Figures 193–201.</label><caption><p>
                  <bold>193</bold> <tp:taxon-name><tp:taxon-name-part taxon-name-part-type="genus" reg="Hypocaccus">Hypocaccus</tp:taxon-name-part> (<tp:taxon-name-part taxon-name-part-type="subgenus" reg="Baeckmanniolus">Baeckmanniolus</tp:taxon-name-part>) <tp:taxon-name-part taxon-name-part-type="species" reg="varians">varians</tp:taxon-name-part> <tp:taxon-name-part taxon-name-part-type="subspecies" reg="varians">varians</tp:taxon-name-part></tp:taxon-name> (Schmidt, 1890) male terminalia: 8<sup>th</sup> sternite + 8<sup>th</sup> tergite, ventral view <bold>194</bold> ditto, dorsal view <bold>195</bold> ditto, lateral view <bold>196</bold> male terminalia: 9<sup>th</sup> + 10<sup>th</sup> tergites, dorsal view <bold>197</bold> ditto, lateral view <bold>198</bold> male terminalia: spiculum gastrale, ventral view <bold>199</bold> ditto, lateral view <bold>200</bold> male terminalia: aedeagus, dorsal view <bold>201</bold> ditto, lateral view.</p></caption><graphic xmlns:xlink="http://www.w3.org/1999/xlink" xlink:href="zookeys-689-001-g035.jpg" position="float" orientation="portrait" xlink:type="simple" id="oo_150096.jpg"/></fig></tp:treatment-sec><tp:treatment-sec sec-type="distribution" id="SECID0ERVCK"><title>Distribution.</title><p>Described from Japan, the nominotypical subspecies is found also on Sakhalin Island, Taiwan, Philippines, Vietnam, Sri Lanka, and Australia. The two other subspecies are <tp:taxon-name><tp:taxon-name-part taxon-name-part-type="genus" reg="Hypocaccus">H.</tp:taxon-name-part> (<tp:taxon-name-part taxon-name-part-type="subgenus" reg="Baeckmanniolus">B.</tp:taxon-name-part>) <tp:taxon-name-part taxon-name-part-type="species" reg="varians">varians</tp:taxon-name-part> <tp:taxon-name-part taxon-name-part-type="subspecies" reg="hatsune">hatsune</tp:taxon-name-part></tp:taxon-name> Nakane, 1977, described from the Ogasawara Islands (southern Japan) and <tp:taxon-name><tp:taxon-name-part taxon-name-part-type="genus" reg="Hypocaccus">H.</tp:taxon-name-part> (<tp:taxon-name-part taxon-name-part-type="subgenus" reg="Baeckmanniolus">B.</tp:taxon-name-part>) <tp:taxon-name-part taxon-name-part-type="species" reg="varians">varians</tp:taxon-name-part> <tp:taxon-name-part taxon-name-part-type="subspecies" reg="continentalis">continentalis</tp:taxon-name-part></tp:taxon-name> Reichardt, 1941 described from Russian Far East (Primorsky Kray) and found also in eastern China (Shandong) (<xref ref-type="bibr" rid="B80">Mazur 2011</xref>).</p></tp:treatment-sec><tp:treatment-sec sec-type="remarks" id="SECID0E6WCK"><title>Remarks.</title><p>The species <tp:taxon-name><tp:taxon-name-part taxon-name-part-type="genus" reg="Hypocaccus">H.</tp:taxon-name-part> (<tp:taxon-name-part taxon-name-part-type="subgenus" reg="Baeckmanniolus">B.</tp:taxon-name-part>) <tp:taxon-name-part taxon-name-part-type="species" reg="varians">varians</tp:taxon-name-part></tp:taxon-name> has a faint pronotal punctation indicating that it should be transferred into the nominotypical subgenus <tp:taxon-name><tp:taxon-name-part taxon-name-part-type="subgenus" reg="Hypocaccus">Hypocaccus</tp:taxon-name-part></tp:taxon-name>. According to <xref ref-type="bibr" rid="B8">Bousquet and Laplante (2006</xref>; see above) the outer margin of metatibia of the subgenus <tp:taxon-name><tp:taxon-name-part taxon-name-part-type="subgenus" reg="Baeckmanniolus">Baeckmanniolus</tp:taxon-name-part></tp:taxon-name> has three rows of denticles instead of two rows present in <italic><tp:taxon-name><tp:taxon-name-part taxon-name-part-type="genus" reg="Hypocaccus">Hypocaccus</tp:taxon-name-part></tp:taxon-name></italic>. The metatibia of <tp:taxon-name><tp:taxon-name-part taxon-name-part-type="genus" reg="Hypocaccus">Hypocaccus</tp:taxon-name-part> (<tp:taxon-name-part taxon-name-part-type="subgenus" reg="Baeckmanniolus">B.</tp:taxon-name-part>) <tp:taxon-name-part taxon-name-part-type="species" reg="varians">varians</tp:taxon-name-part></tp:taxon-name> possesses two rows on the metatibia supplemented by another 2 (occasionally 3) denticles between the two rows. The presence of vague and weakened pronotal punctation and by possessing denticles between the two rows on the outer margin of metatibia, this species represents a transitional form between the two subgenera and its exact taxonomic position should be determined by a thorough morphological study of all known species of <italic><tp:taxon-name><tp:taxon-name-part taxon-name-part-type="genus" reg="Hypocaccus">Hypocaccus</tp:taxon-name-part></tp:taxon-name></italic> s. l. <tp:taxon-name><tp:taxon-name-part taxon-name-part-type="genus" reg="Hypocaccus">Hypocaccus</tp:taxon-name-part> (<tp:taxon-name-part taxon-name-part-type="subgenus" reg="Baeckmanniolus">B.</tp:taxon-name-part>) <tp:taxon-name-part taxon-name-part-type="species" reg="varians">varians</tp:taxon-name-part> <tp:taxon-name-part taxon-name-part-type="subspecies" reg="varians">varians</tp:taxon-name-part></tp:taxon-name> is diagnosed above, as well as provided with a differential diagnosis that separates it from other Australopacific taxa. Most important differences between the members of the genus <italic><tp:taxon-name><tp:taxon-name-part taxon-name-part-type="genus" reg="Hypocaccus">Hypocaccus</tp:taxon-name-part></tp:taxon-name></italic> are outlined in the key to the subgenera above. We chose not to fully re-describe <tp:taxon-name><tp:taxon-name-part taxon-name-part-type="genus" reg="Hypocaccus">Hypocaccus</tp:taxon-name-part> (<tp:taxon-name-part taxon-name-part-type="subgenus" reg="Baeckmanniolus">B.</tp:taxon-name-part>) <tp:taxon-name-part taxon-name-part-type="species" reg="varians">varians</tp:taxon-name-part> <tp:taxon-name-part taxon-name-part-type="subspecies" reg="varians">varians</tp:taxon-name-part></tp:taxon-name> here, leaving its re-description to the revision of the genus <italic><tp:taxon-name><tp:taxon-name-part taxon-name-part-type="genus" reg="Hypocaccus">Hypocaccus</tp:taxon-name-part></tp:taxon-name></italic>. For the sake of the better species recognition, however, we decided to depict it here, including its male terminalia.</p></tp:treatment-sec><tp:treatment-sec><!--Section generated to contain objects referenced in tp:taxon-treatment.--><fig id="F33" position="float" orientation="portrait"><label>Figure 183.</label><caption><p>
                  <tp:taxon-name><tp:taxon-name-part taxon-name-part-type="genus" reg="Hypocaccus">Hypocaccus</tp:taxon-name-part> (<tp:taxon-name-part taxon-name-part-type="subgenus" reg="Baeckmanniolus">Baeckmanniolus</tp:taxon-name-part>) <tp:taxon-name-part taxon-name-part-type="species" reg="varians">varians</tp:taxon-name-part> <tp:taxon-name-part taxon-name-part-type="subspecies" reg="varians">varians</tp:taxon-name-part></tp:taxon-name> (Schmidt, 1890) habitus, dorsal view.</p></caption><graphic xmlns:xlink="http://www.w3.org/1999/xlink" xlink:href="zookeys-689-001-g033.jpg" position="float" orientation="portrait" xlink:type="simple" id="oo_150094.jpg"/></fig><fig id="F135" position="float" orientation="portrait"><label>Figure 756.</label><caption><p>Distribution of <italic><tp:taxon-name><tp:taxon-name-part taxon-name-part-type="genus" reg="Hypocaccus">Hypocaccus</tp:taxon-name-part></tp:taxon-name></italic> species in Australia: <tp:taxon-name><tp:taxon-name-part taxon-name-part-type="genus" reg="Hypocaccus">Hypocaccus</tp:taxon-name-part> (<tp:taxon-name-part taxon-name-part-type="subgenus" reg="Hypocaccus">Hypocaccus</tp:taxon-name-part>) <tp:taxon-name-part taxon-name-part-type="species" reg="brasiliensis">brasiliensis</tp:taxon-name-part></tp:taxon-name> (Paykull, 1811); <tp:taxon-name><tp:taxon-name-part taxon-name-part-type="genus" reg="Hypocaccus">Hypocaccus</tp:taxon-name-part> (<tp:taxon-name-part taxon-name-part-type="subgenus" reg="Hypocaccus">Hypocaccus</tp:taxon-name-part>) <tp:taxon-name-part taxon-name-part-type="species" reg="sinae">sinae</tp:taxon-name-part></tp:taxon-name> (Marseul, 1862) and <tp:taxon-name><tp:taxon-name-part taxon-name-part-type="genus" reg="Hypocaccus">Hypocaccus</tp:taxon-name-part> (<tp:taxon-name-part taxon-name-part-type="subgenus" reg="Baeckmanniolus">Baeckmanniolus</tp:taxon-name-part>) <tp:taxon-name-part taxon-name-part-type="species" reg="varians">varians</tp:taxon-name-part> <tp:taxon-name-part taxon-name-part-type="subspecies" reg="varians">varians</tp:taxon-name-part></tp:taxon-name> (Schmidt, 1890).</p></caption><graphic xmlns:xlink="http://www.w3.org/1999/xlink" xlink:href="zookeys-689-001-g135.jpg" position="float" orientation="portrait" xlink:type="simple" id="oo_150197.jpg"/></fig></tp:treatment-sec><ref-list><ref id="B80"><mixed-citation xmlns:xlink="http://www.w3.org/1999/xlink" xlink:type="simple">
          <person-group><name name-style="western"><surname>Mazur</surname><given-names>S</given-names></name></person-group> (<year>2011</year>) A concise catalogue of the <tp:taxon-name><tp:taxon-name-part taxon-name-part-type="family">Histeridae</tp:taxon-name-part></tp:taxon-name> (<tp:taxon-name><tp:taxon-name-part taxon-name-part-type="order">Coleoptera</tp:taxon-name-part></tp:taxon-name>). Warsaw University of Life Sciences, SGGW Press, Warsaw 332 pp.</mixed-citation></ref><ref id="B8"><mixed-citation xmlns:xlink="http://www.w3.org/1999/xlink" xlink:type="simple">
          <person-group><name name-style="western"><surname>Bousquet</surname><given-names>Y</given-names></name><name name-style="western"><surname>Laplante</surname><given-names>S</given-names></name></person-group> (<year>2006</year>) <source>The Insects and Arachnids of Canada. Part 24. <tp:taxon-name><tp:taxon-name-part taxon-name-part-type="order">Coleoptera</tp:taxon-name-part></tp:taxon-name><tp:taxon-name><tp:taxon-name-part taxon-name-part-type="family">Histeridae</tp:taxon-name-part></tp:taxon-name>.</source> <publisher-name>NRC Research Press</publisher-name>, <publisher-loc>Ottawa, Ontario, Canada</publisher-loc>, <size units="page">485 pp</size>.</mixed-citation></ref></ref-list></tp:taxon-treatment>
