# Supplementary material for: A monograph of the Australopacific Saprininae (Coleoptera, Histeridae)
Source: Zookeys. 2017 Aug 14;(689):1–263. doi: 10.3897/zookeys.689.12021 (PMC5672588; doi:10.3897/zookeys.689.12021)
Supplement: XML Treatment for Iridoprinus [file zookeys.689.12021-treatment22.xml]

<!DOCTYPE tp:taxon-treatment
  PUBLIC "-//TaxonX//DTD Taxonomic Treatment Publishing DTD v0 20100105//EN" "tax-treatment-NSO.dtd">
<tp:taxon-treatment xmlns:tp="http://www.plazi.org/taxpub"><tp:treatment-meta><kwd-group><label>Taxon classification</label><kwd><named-content xmlns:xlink="http://www.w3.org/1999/xlink" content-type="kingdom">Animalia</named-content></kwd><kwd><named-content xmlns:xlink="http://www.w3.org/1999/xlink" content-type="order">Coleoptera</named-content></kwd><kwd><named-content xmlns:xlink="http://www.w3.org/1999/xlink" content-type="family">Histeridae</named-content></kwd></kwd-group><mixed-citation publication-type="journal"><person-group><name><surname>Lackner</surname><given-names>Tomáš</given-names></name><name><surname>Leschen</surname><given-names>Richard A.B.</given-names></name></person-group><article-title>A monograph of the Australopacific <tp:taxon-name><tp:taxon-name-part taxon-name-part-type="subfamily">Saprininae</tp:taxon-name-part></tp:taxon-name> (<tp:taxon-name><tp:taxon-name-part taxon-name-part-type="order">Coleoptera</tp:taxon-name-part></tp:taxon-name>, <tp:taxon-name><tp:taxon-name-part taxon-name-part-type="family">Histeridae</tp:taxon-name-part></tp:taxon-name>)</article-title><source>Zookeys</source><day>14</day><month>8</month><year>2017</year><volume>2017</volume><issue>689</issue><fpage>1</fpage><lpage>263</lpage><pub-id pub-id-type="doi">10.3897/zookeys.689.12021</pub-id></mixed-citation></tp:treatment-meta><tp:nomenclature><tp:taxon-name>
              <tp:taxon-name-part taxon-name-part-type="genus" reg="Iridoprinus">Iridoprinus</tp:taxon-name-part>
              <object-id xmlns:xlink="http://www.w3.org/1999/xlink" content-type="zoobank" xlink:type="simple">http://zoobank.org/EB713AF8-076C-4EBD-B299-7B1932618AF8</object-id>
            </tp:taxon-name><tp:taxon-status xmlns:xlink="http://www.w3.org/1999/xlink" xlink:type="simple">gen. n.</tp:taxon-status><xref ref-type="fig" rid="F36">Figs 202</xref><xref ref-type="fig" rid="F37">, 203–211</xref><xref ref-type="fig" rid="F38">, 212–218</xref><xref ref-type="fig" rid="F136">, 757</xref><!--PageBreak--></tp:nomenclature><tp:treatment-sec sec-type="type species" id="SECID0EM3CK"><title>Type species.</title><p>
              <italic><tp:taxon-name><tp:taxon-name-part taxon-name-part-type="genus" reg="Iridoprinus">Iridoprinus</tp:taxon-name-part> <tp:taxon-name-part taxon-name-part-type="species" reg="myrmecophilus">myrmecophilus</tp:taxon-name-part></tp:taxon-name></italic> sp. n.</p><fig id="F36" position="float" orientation="portrait"><label>Figure 202.</label><caption><p>
                  <italic><tp:taxon-name><tp:taxon-name-part taxon-name-part-type="genus" reg="Iridoprinus">Iridoprinus</tp:taxon-name-part> <tp:taxon-name-part taxon-name-part-type="species" reg="myrmecophilus">myrmecophilus</tp:taxon-name-part></tp:taxon-name></italic> sp. n., habitus, dorsal view.</p></caption><graphic xmlns:xlink="http://www.w3.org/1999/xlink" xlink:href="zookeys-689-001-g036.jpg" position="float" orientation="portrait" xlink:type="simple" id="oo_150097.jpg"/></fig></tp:treatment-sec><tp:treatment-sec sec-type="diagnosis" id="SECID0EV4CK"><title>Diagnosis.</title><p>Cuticle light brown, elytra with strong blue iridescent metallic luster; frontal stria prolonged far onto clypeus; antennal club large, oval and depressed dorso-ventrally; pronotal disc on apical two-thirds coriarious-punctate, punctures forming elongate wrinkles, confluent; elytra densely imbricate-punctate, punctures with microscopic setae; five dorsal elytral striae present, curved and carinate; inner subhumeral and sutural elytral striae absent; abdominal segments dorsally with microscopic setae; prosternal foveae absent; metepisternum with deep elongate groove for reposing mesotarsus; pro- and mesotibiae slightly dilated.</p></tp:treatment-sec><tp:treatment-sec sec-type="biology" id="SECID0E14CK"><title>Biology.</title><p>The paratype has been collected in the nest of Meat Ant <italic><tp:taxon-name><tp:taxon-name-part taxon-name-part-type="genus" reg="Iridomyrmex">Iridomyrmex</tp:taxon-name-part> <tp:taxon-name-part taxon-name-part-type="species" reg="purpureus">purpureus</tp:taxon-name-part></tp:taxon-name></italic> (Smith, 1858). Based on the collecting circumstances of the paratype, as well as its morphological characters (dilated tibiae, metepisternum with groove for reposing mesotarsus) we presume that the newly described taxon is a myrmecophile.</p></tp:treatment-sec><tp:treatment-sec sec-type="distribution" id="SECID0EL5CK"><title>Distribution.</title><p>Endemic to Australia; known from Northern Territory and New South Wales (Fig. <xref ref-type="fig" rid="F136">757</xref>).</p></tp:treatment-sec><tp:treatment-sec sec-type="etymology" id="SECID0EV5CK"><title>Etymology.</title><p>The generic epithet is created by combining part of the name of the host ant ‘<italic><tp:taxon-name><tp:taxon-name-part taxon-name-part-type="genus" reg="Iridomyrmex">Iridomyrmex</tp:taxon-name-part></tp:taxon-name></italic>’ with part of the word <italic><tp:taxon-name><tp:taxon-name-part taxon-name-part-type="genus" reg="Saprinus">Saprinus</tp:taxon-name-part></tp:taxon-name></italic> (- <italic>prinus</italic>); the specific epithet of this new taxon relates to its apparently myrmecophilous biology.</p></tp:treatment-sec><tp:treatment-sec sec-type="remarks" id="SECID0EL6CK"><title>Remarks.</title><p>By the presence of five strongly curved and carinate dorsal elytral striae and absence of inner subhumeral and sutural striae and presence of peculiar deep longitudinal groove on the metepisternum for the accommodation of mesotarsus, this myrmecophilous Australian genus cannot be confused with any other currently known higher taxon of <tp:taxon-name><tp:taxon-name-part taxon-name-part-type="subfamily">Saprininae</tp:taxon-name-part></tp:taxon-name>. This is a highly autapomorphic genus (<xref ref-type="bibr" rid="B53">Lackner 2014d</xref>), though, due to the paucity of material, critical characters from the antenna and mouthparts were not examined. However, this is the only <tp:taxon-name><tp:taxon-name-part taxon-name-part-type="subfamily">Saprininae</tp:taxon-name-part></tp:taxon-name> from the Australopacific and Indo-Malayan Regions collected from ant nests, indicating that it may be an obligate myrmecophile (for the outline of ant-inquilinous <tp:taxon-name><tp:taxon-name-part taxon-name-part-type="subfamily">Saprininae</tp:taxon-name-part></tp:taxon-name> see <xref ref-type="bibr" rid="B57">Lackner 2017</xref>). The deep longitudinal groove of the metepisternum to accommodate the mesotarsus while retracted as well as setose body (the micro<!--PageBreak-->setae are presumed to exude appeasing liquid substances which are licked by ants), dilated tibiae that probably serve to cover larger space of the venter when retracted, are possible adaptations to life inside ant nests. Its role inside the ant community is unknown, and it does not have obvious trichomes as in other obligate inquilines such as <tp:taxon-name><tp:taxon-name-part taxon-name-part-type="subfamily">Chlamydopsinae</tp:taxon-name-part></tp:taxon-name>. This taxon was included in the published phylogeny of the subfamily by the senior author (<xref ref-type="bibr" rid="B53">Lackner 2014d</xref>) under the name ‘<tp:taxon-name><tp:taxon-name-part taxon-name-part-type="subfamily">Saprininae</tp:taxon-name-part></tp:taxon-name> gen. n. (Australia)’. In the published cladogram it was recovered as sister to another Australian taxon of unknown biology (<italic><tp:taxon-name><tp:taxon-name-part taxon-name-part-type="genus" reg="Saprinodes">Saprinodes</tp:taxon-name-part> <tp:taxon-name-part taxon-name-part-type="species" reg="falcifer">falcifer</tp:taxon-name-part></tp:taxon-name></italic> Lewis, 1891); this relationship was supported by one ‘strong’ and two ‘weaker’ synapomorphies. It is interesting to note that another apparent myrmecophile, <tp:taxon-name><tp:taxon-name-part taxon-name-part-type="genus" reg="Euspilotus">Euspilotus</tp:taxon-name-part> (<tp:taxon-name-part taxon-name-part-type="subgenus" reg="Platysaprinus">Platysaprinus</tp:taxon-name-part>) <tp:taxon-name-part taxon-name-part-type="species" reg="latimanus">latimanus</tp:taxon-name-part></tp:taxon-name> (Schmidt, 1890) has been recovered sister to this clade, but this purported monophyly should be regarded as spurious since it might be based on homoplasy rather than homology (the characters supporting this triad are among the ‘weak’ synapomorphies and the resolution of the tree is rather low).</p></tp:treatment-sec><tp:treatment-sec><!--Section generated to contain objects referenced in tp:taxon-treatment.--><fig id="F37" position="float" orientation="portrait"><label>Figures 203–211.</label><caption><p>
                  <bold>203</bold> <italic><tp:taxon-name><tp:taxon-name-part taxon-name-part-type="genus" reg="Iridoprinus">Iridoprinus</tp:taxon-name-part> <tp:taxon-name-part taxon-name-part-type="species" reg="myrmecophilus">myrmecophilus</tp:taxon-name-part></tp:taxon-name></italic> sp. n. head, dorsal view <bold>204</bold> antennal club, dorsal view <bold>205</bold> propygidium + pygidium <bold>206</bold> prosternum <bold>207</bold> mesoventrite <bold>208</bold> lateral disc of metaventrite + metepisternum <bold>209</bold> protibia, dorsal view <bold>210</bold> ditto, ventral view <bold>211</bold> mesotibia, ventral view.</p></caption><graphic xmlns:xlink="http://www.w3.org/1999/xlink" xlink:href="zookeys-689-001-g037.jpg" position="float" orientation="portrait" xlink:type="simple" id="oo_150098.jpg"/></fig><fig id="F38" position="float" orientation="portrait"><label>Figures 212–218.</label><caption><p>
                  <bold>212</bold> <italic><tp:taxon-name><tp:taxon-name-part taxon-name-part-type="genus" reg="Iridoprinus">Iridoprinus</tp:taxon-name-part> <tp:taxon-name-part taxon-name-part-type="species" reg="myrmecophilus">myrmecophilus</tp:taxon-name-part></tp:taxon-name></italic> sp. n. male terminalia: 8<sup>th</sup> sternite + 8<sup>th</sup> tergite, ventral view <bold>213</bold> ditto, dorsal view <bold>214</bold> ditto, lateral view <bold>215</bold> male terminalia: 9<sup>th</sup> + 10<sup>th</sup> tergites, dorsal view; spiculum gastrale, ventral view <bold>216</bold> male terminalia: 9<sup>th</sup> + 10<sup>th</sup> tergites; spiculum gastrale, lateral view <bold>217</bold> aedeagus, dorsal view <bold>218</bold> ditto, lateral view.</p></caption><graphic xmlns:xlink="http://www.w3.org/1999/xlink" xlink:href="zookeys-689-001-g038.jpg" position="float" orientation="portrait" xlink:type="simple" id="oo_150099.jpg"/></fig><fig id="F136" position="float" orientation="portrait"><label>Figure 757.</label><caption><p>Distribution of <italic><tp:taxon-name><tp:taxon-name-part taxon-name-part-type="genus" reg="Iridoprinus">Iridoprinus</tp:taxon-name-part> <tp:taxon-name-part taxon-name-part-type="species" reg="myrmecophilus">myrmecophilus</tp:taxon-name-part></tp:taxon-name></italic> gen. &amp; sp. n. and <italic><tp:taxon-name><tp:taxon-name-part taxon-name-part-type="genus" reg="Notosaprinus">Notosaprinus</tp:taxon-name-part> <tp:taxon-name-part taxon-name-part-type="species" reg="irinus">irinus</tp:taxon-name-part></tp:taxon-name></italic> (Marseul, 1862) in Australia.</p></caption><graphic xmlns:xlink="http://www.w3.org/1999/xlink" xlink:href="zookeys-689-001-g136.jpg" position="float" orientation="portrait" xlink:type="simple" id="oo_150198.jpg"/></fig></tp:treatment-sec><ref-list><ref id="B53"><mixed-citation xmlns:xlink="http://www.w3.org/1999/xlink" xlink:type="simple">
          <person-group><name name-style="western"><surname>Lackner</surname><given-names>T</given-names></name></person-group> (<year>2014d</year>) <article-title>Phylogeny of the <tp:taxon-name><tp:taxon-name-part taxon-name-part-type="subfamily">Saprininae</tp:taxon-name-part></tp:taxon-name> subfamily reveals interesting ecological shifts in the history of the subfamily (<tp:taxon-name><tp:taxon-name-part taxon-name-part-type="order">Coleoptera</tp:taxon-name-part></tp:taxon-name>: <tp:taxon-name><tp:taxon-name-part taxon-name-part-type="family">Histeridae</tp:taxon-name-part></tp:taxon-name>).</article-title> <source>Zoological Journal of the Linnean Society</source> <volume>172</volume>: <fpage>521</fpage>–<lpage>555</lpage>. <ext-link xlink:type="simple" ext-link-type="doi" xlink:href="10.1111/zoj.12182">http://dx.doi.org/10.1111/zoj.12182</ext-link></mixed-citation></ref><ref id="B57"><mixed-citation xmlns:xlink="http://www.w3.org/1999/xlink" xlink:type="simple">
          <person-group><name name-style="western"><surname>Lackner</surname><given-names>T</given-names></name></person-group> (<year>2017</year>) <article-title>Redescription of the enigmatic neotropical inquiline <italic><tp:taxon-name><tp:taxon-name-part taxon-name-part-type="genus">Paramyrmetes</tp:taxon-name-part> <tp:taxon-name-part taxon-name-part-type="species">foveipennis</tp:taxon-name-part></tp:taxon-name></italic> Bruch, 1929 (<tp:taxon-name><tp:taxon-name-part taxon-name-part-type="order">Coleoptera</tp:taxon-name-part></tp:taxon-name>: <tp:taxon-name><tp:taxon-name-part taxon-name-part-type="family">Histeridae</tp:taxon-name-part></tp:taxon-name>) with notes on myrmecophily in the <tp:taxon-name><tp:taxon-name-part taxon-name-part-type="subfamily">Saprininae</tp:taxon-name-part></tp:taxon-name> subfamily</article-title>. <source>ZooKeys</source> <volume>675</volume>: 57–63. <ext-link xlink:type="simple" ext-link-type="uri" xlink:href="http://dx.doi.org.10.3897/zookeys.675.12690">http://dx.doi.org.10.3897/zookeys.675.12690</ext-link></mixed-citation></ref></ref-list></tp:taxon-treatment>
