# Supplementary material for: A monograph of the Australopacific Saprininae (Coleoptera, Histeridae)
Source: Zookeys. 2017 Aug 14;(689):1–263. doi: 10.3897/zookeys.689.12021 (PMC5672588; doi:10.3897/zookeys.689.12021)
Supplement: XML Treatment for Notosaprinus [file zookeys.689.12021-treatment24.xml]

<!DOCTYPE tp:taxon-treatment
  PUBLIC "-//TaxonX//DTD Taxonomic Treatment Publishing DTD v0 20100105//EN" "tax-treatment-NSO.dtd">
<tp:taxon-treatment xmlns:tp="http://www.plazi.org/taxpub"><tp:treatment-meta><kwd-group><label>Taxon classification</label><kwd><named-content xmlns:xlink="http://www.w3.org/1999/xlink" content-type="kingdom">Animalia</named-content></kwd><kwd><named-content xmlns:xlink="http://www.w3.org/1999/xlink" content-type="order">Coleoptera</named-content></kwd><kwd><named-content xmlns:xlink="http://www.w3.org/1999/xlink" content-type="family">Histeridae</named-content></kwd></kwd-group><mixed-citation publication-type="journal"><person-group><name><surname>Lackner</surname><given-names>Tomáš</given-names></name><name><surname>Leschen</surname><given-names>Richard A.B.</given-names></name></person-group><article-title>A monograph of the Australopacific <tp:taxon-name><tp:taxon-name-part taxon-name-part-type="subfamily">Saprininae</tp:taxon-name-part></tp:taxon-name> (<tp:taxon-name><tp:taxon-name-part taxon-name-part-type="order">Coleoptera</tp:taxon-name-part></tp:taxon-name>, <tp:taxon-name><tp:taxon-name-part taxon-name-part-type="family">Histeridae</tp:taxon-name-part></tp:taxon-name>)</article-title><source>Zookeys</source><day>14</day><month>8</month><year>2017</year><volume>2017</volume><issue>689</issue><fpage>1</fpage><lpage>263</lpage><pub-id pub-id-type="doi">10.3897/zookeys.689.12021</pub-id></mixed-citation></tp:treatment-meta><tp:nomenclature><tp:taxon-name>
              <tp:taxon-name-part taxon-name-part-type="genus" reg="Notosaprinus">Notosaprinus</tp:taxon-name-part>
            </tp:taxon-name><tp:taxon-authority>Kryzhanovskij, 1972</tp:taxon-authority><xref ref-type="fig" rid="F39">Figs 219</xref><xref ref-type="fig" rid="F40">, 220–227</xref><xref ref-type="fig" rid="F41">, 228–230</xref><xref ref-type="fig" rid="F42">, 231–239</xref><xref ref-type="fig" rid="F136">, 757</xref><!--PageBreak--><tp:nomenclature-citation-list><tp:nomenclature-citation><tp:taxon-name>
                  <tp:taxon-name-part taxon-name-part-type="genus" reg="Notosaprinus">Notosaprinus</tp:taxon-name-part>
                </tp:taxon-name><comment>Kryzhanovskij, 1972: 20. Type species <tp:taxon-name><tp:taxon-name-part taxon-name-part-type="genus" reg="Saprinus">Saprinus</tp:taxon-name-part> <tp:taxon-name-part taxon-name-part-type="species" reg="irinus">irinus</tp:taxon-name-part></tp:taxon-name> Marseul, 1862, original designation.</comment></tp:nomenclature-citation></tp:nomenclature-citation-list></tp:nomenclature><tp:treatment-sec sec-type="diagnosis" id="SECID0EVPDK"><title>Diagnosis.</title><p>Body comparatively large; pronotum with bronze luster, elytra with blue metallic luster (old specimens can be dark brown to black without luster); labrum in males with large median projection (Fig. <xref ref-type="fig" rid="F41">229</xref>); labral pits with a single labral seta; dorsal elytral striae reduced, usually only fourth dorsal elytral stria discernible; supraorbital stria absent; frontal stria prolonged onto clypeus; both sets of prosternal striae absent; metepisternum comparatively widened; sixth abdominal ventrite of male with conspicuous semicircular median elevation; pygidium laterally carinate; metatibia in male more strongly curved than in female; remaining characters as in <italic><tp:taxon-name><tp:taxon-name-part taxon-name-part-type="genus" reg="Saprinus">Saprinus</tp:taxon-name-part></tp:taxon-name></italic>.</p><fig id="F39" position="float" orientation="portrait"><label>Figure 219.</label><caption><p>
                  <italic><tp:taxon-name><tp:taxon-name-part taxon-name-part-type="genus" reg="Notosaprinus">Notosaprinus</tp:taxon-name-part> <tp:taxon-name-part taxon-name-part-type="species" reg="irinus">irinus</tp:taxon-name-part></tp:taxon-name></italic> (Marseul, 1862) habitus, dorsal view.</p></caption><graphic xmlns:xlink="http://www.w3.org/1999/xlink" xlink:href="zookeys-689-001-g039.jpg" position="float" orientation="portrait" xlink:type="simple" id="oo_150100.jpg"/></fig></tp:treatment-sec><tp:treatment-sec sec-type="biology" id="SECID0E5QDK"><title>Biology.</title><p>This is a typical saprobiont of the open landscapes and forest openings, mostly collected on carrion, where it presumably preys on fly larvae. Some specimens have been collected in pitfall and flight intercept traps.</p></tp:treatment-sec><tp:treatment-sec sec-type="distribution" id="SECID0EDRDK"><title>Distribution.</title><p>
              <italic><tp:taxon-name><tp:taxon-name-part taxon-name-part-type="genus" reg="Notosaprinus">Notosaprinus</tp:taxon-name-part></tp:taxon-name></italic> is a monotypic genus endemic to Australia: most records are from coastal areas of Queensland and New South Wales with a dubious record from Western Australia, see below (Fig. <xref ref-type="fig" rid="F136">757</xref>).</p></tp:treatment-sec><tp:treatment-sec sec-type="remarks" id="SECID0EURDK"><title>Remarks.</title><p>
              <italic><tp:taxon-name><tp:taxon-name-part taxon-name-part-type="genus" reg="Notosaprinus">Notosaprinus</tp:taxon-name-part></tp:taxon-name></italic> is most similar to species of the genus <italic><tp:taxon-name><tp:taxon-name-part taxon-name-part-type="genus" reg="Saprinus">Saprinus</tp:taxon-name-part></tp:taxon-name></italic>, differing from them chiefly by the absence of both sets of prosternal striae. The median elevation present on the sixth abdominal ventrite in males and sexually dimorphic labrum with single labral seta and absent supraorbital striae could be additional autapomorphies for this genus, however these features must be verified by extensive study of <italic><tp:taxon-name><tp:taxon-name-part taxon-name-part-type="genus" reg="Saprinus">Saprinus</tp:taxon-name-part></tp:taxon-name></italic> species. In the phylogenetic study by <xref ref-type="bibr" rid="B53">Lackner (2014d)</xref>, <italic><tp:taxon-name><tp:taxon-name-part taxon-name-part-type="genus" reg="Notosaprinus">Notosaprinus</tp:taxon-name-part> <tp:taxon-name-part taxon-name-part-type="species" reg="irinus">irinus</tp:taxon-name-part></tp:taxon-name></italic> was recovered as sister taxon to <tp:taxon-name><tp:taxon-name-part taxon-name-part-type="genus" reg="Saprinus">Saprinus</tp:taxon-name-part> (<tp:taxon-name-part taxon-name-part-type="subgenus" reg="Saprinus">Saprinus</tp:taxon-name-part>) <tp:taxon-name-part taxon-name-part-type="species" reg="semistriatus">semistriatus</tp:taxon-name-part></tp:taxon-name> (Scriba, 1790), the type species of the species-rich genus <italic><tp:taxon-name><tp:taxon-name-part taxon-name-part-type="genus" reg="Saprinus">Saprinus</tp:taxon-name-part></tp:taxon-name></italic>; albeit this relationship received only low support. The clade containing <tp:taxon-name><tp:taxon-name-part taxon-name-part-type="genus" reg="Saprinus">S.</tp:taxon-name-part> (<tp:taxon-name-part taxon-name-part-type="subgenus" reg="Saprinus">S.</tp:taxon-name-part>) <tp:taxon-name-part taxon-name-part-type="species" reg="semistriatus">semistriatus</tp:taxon-name-part></tp:taxon-name> and <italic><tp:taxon-name><tp:taxon-name-part taxon-name-part-type="genus" reg="Notosaprinus">N.</tp:taxon-name-part> <tp:taxon-name-part taxon-name-part-type="species" reg="irinus">irinus</tp:taxon-name-part></tp:taxon-name></italic> was recovered sister to other higher taxa: type species of the genera <italic><tp:taxon-name><tp:taxon-name-part taxon-name-part-type="genus" reg="Xerosaprinus">Xerosaprinus</tp:taxon-name-part></tp:taxon-name></italic> Wenzel, 1962, <italic><tp:taxon-name><tp:taxon-name-part taxon-name-part-type="genus" reg="Hemisaprinus">Hemisaprinus</tp:taxon-name-part></tp:taxon-name></italic> Kryzhanovskij, 1976, <italic><tp:taxon-name><tp:taxon-name-part taxon-name-part-type="genus" reg="Styphrus">Styphrus</tp:taxon-name-part></tp:taxon-name></italic> Motschulsky, 1845, <italic><tp:taxon-name><tp:taxon-name-part taxon-name-part-type="genus" reg="Paraphilothis">Paraphilothis</tp:taxon-name-part></tp:taxon-name></italic> Vienna, 1994, and <italic><tp:taxon-name><tp:taxon-name-part taxon-name-part-type="genus" reg="Pilisaprinus">Pilisaprinus</tp:taxon-name-part></tp:taxon-name></italic> Kanaar, 1996. Apart from the absence of both sets of prosternal striae, <italic><tp:taxon-name><tp:taxon-name-part taxon-name-part-type="genus" reg="Notosaprinus">Notosaprinus</tp:taxon-name-part></tp:taxon-name></italic> might be a member <italic><tp:taxon-name><tp:taxon-name-part taxon-name-part-type="genus" reg="Saprinus">Saprinus</tp:taxon-name-part></tp:taxon-name></italic>, for it shares most of other synapomorphies with members of that genus. However, because there was only moderate statistical support for the phylogenetic placement, we maintain these taxa as separate genera.</p></tp:treatment-sec><tp:treatment-sec><!--Section generated to contain objects referenced in tp:taxon-treatment.--><fig id="F40" position="float" orientation="portrait"><label>Figures 220–227.</label><caption><p>
                  <bold>220</bold> <italic><tp:taxon-name><tp:taxon-name-part taxon-name-part-type="genus" reg="Notosaprinus">Notosaprinus</tp:taxon-name-part> <tp:taxon-name-part taxon-name-part-type="species" reg="irinus">irinus</tp:taxon-name-part></tp:taxon-name></italic> (Marseul, 1862) head, dorsal view <bold>221</bold> antennal club, dorsal view <bold>222</bold> mentum, ventral view <bold>223</bold> propygidium + pygidium <bold>224</bold> prosternum <bold>225</bold> lateral disc of metaventrite + metepisternum <bold>226</bold> protibia, dorsal view <bold>227</bold> ditto, ventral view.</p></caption><graphic xmlns:xlink="http://www.w3.org/1999/xlink" xlink:href="zookeys-689-001-g040.jpg" position="float" orientation="portrait" xlink:type="simple" id="oo_150101.jpg"/></fig><fig id="F41" position="float" orientation="portrait"><label>Figures 228–230.</label><caption><p>
                  <bold>228</bold> <italic><tp:taxon-name><tp:taxon-name-part taxon-name-part-type="genus" reg="Notosaprinus">Notosaprinus</tp:taxon-name-part> <tp:taxon-name-part taxon-name-part-type="species" reg="irinus">irinus</tp:taxon-name-part></tp:taxon-name></italic> (Marseul, 1862) mandibles, dorsal view <bold>229</bold> male labrum: left half depicting dorsal view and right half depicting epipharynx <bold>230</bold> antennal club, ventral view showing sensory structures of the antenna.</p></caption><graphic xmlns:xlink="http://www.w3.org/1999/xlink" xlink:href="zookeys-689-001-g041.jpg" position="float" orientation="portrait" xlink:type="simple" id="oo_150102.jpg"/></fig><fig id="F42" position="float" orientation="portrait"><label>Figures 231–239.</label><caption><p>
                  <bold>231</bold> <italic><tp:taxon-name><tp:taxon-name-part taxon-name-part-type="genus" reg="Notosaprinus">Notosaprinus</tp:taxon-name-part> <tp:taxon-name-part taxon-name-part-type="species" reg="irinus">irinus</tp:taxon-name-part></tp:taxon-name></italic> (Marseul, 1862) male terminalia: 8<sup>th</sup> sternite + 8<sup>th</sup> tergite, ventral view <bold>232</bold> ditto, dorsal view <bold>233</bold> ditto, lateral view <bold>234</bold> male terminalia: 9<sup>th</sup> + 10<sup>th</sup> tergites, dorsal view <bold>235</bold> ditto, lateral view <bold>236</bold> male terminalia: spiculum gastrale, ventral view <bold>237</bold> ditto, lateral view <bold>238</bold> aedeagus, dorsal view <bold>239</bold> ditto, lateral view.</p></caption><graphic xmlns:xlink="http://www.w3.org/1999/xlink" xlink:href="zookeys-689-001-g042.jpg" position="float" orientation="portrait" xlink:type="simple" id="oo_150103.jpg"/></fig><fig id="F136" position="float" orientation="portrait"><label>Figure 757.</label><caption><p>Distribution of <italic><tp:taxon-name><tp:taxon-name-part taxon-name-part-type="genus" reg="Iridoprinus">Iridoprinus</tp:taxon-name-part> <tp:taxon-name-part taxon-name-part-type="species" reg="myrmecophilus">myrmecophilus</tp:taxon-name-part></tp:taxon-name></italic> gen. &amp; sp. n. and <italic><tp:taxon-name><tp:taxon-name-part taxon-name-part-type="genus" reg="Notosaprinus">Notosaprinus</tp:taxon-name-part> <tp:taxon-name-part taxon-name-part-type="species" reg="irinus">irinus</tp:taxon-name-part></tp:taxon-name></italic> (Marseul, 1862) in Australia.</p></caption><graphic xmlns:xlink="http://www.w3.org/1999/xlink" xlink:href="zookeys-689-001-g136.jpg" position="float" orientation="portrait" xlink:type="simple" id="oo_150198.jpg"/></fig></tp:treatment-sec><ref-list><ref id="B53"><mixed-citation xmlns:xlink="http://www.w3.org/1999/xlink" xlink:type="simple">
          <person-group><name name-style="western"><surname>Lackner</surname><given-names>T</given-names></name></person-group> (<year>2014d</year>) <article-title>Phylogeny of the <tp:taxon-name><tp:taxon-name-part taxon-name-part-type="subfamily">Saprininae</tp:taxon-name-part></tp:taxon-name> subfamily reveals interesting ecological shifts in the history of the subfamily (<tp:taxon-name><tp:taxon-name-part taxon-name-part-type="order">Coleoptera</tp:taxon-name-part></tp:taxon-name>: <tp:taxon-name><tp:taxon-name-part taxon-name-part-type="family">Histeridae</tp:taxon-name-part></tp:taxon-name>).</article-title> <source>Zoological Journal of the Linnean Society</source> <volume>172</volume>: <fpage>521</fpage>–<lpage>555</lpage>. <ext-link xlink:type="simple" ext-link-type="doi" xlink:href="10.1111/zoj.12182">http://dx.doi.org/10.1111/zoj.12182</ext-link></mixed-citation></ref></ref-list></tp:taxon-treatment>
