# Supplementary material for: A monograph of the Australopacific Saprininae (Coleoptera, Histeridae)
Source: Zookeys. 2017 Aug 14;(689):1–263. doi: 10.3897/zookeys.689.12021 (PMC5672588; doi:10.3897/zookeys.689.12021)
Supplement: XML Treatment for Notosaprinus irinus [file zookeys.689.12021-treatment25.xml]

<!DOCTYPE tp:taxon-treatment
  PUBLIC "-//TaxonX//DTD Taxonomic Treatment Publishing DTD v0 20100105//EN" "tax-treatment-NSO.dtd">
<tp:taxon-treatment xmlns:tp="http://www.plazi.org/taxpub"><tp:treatment-meta><kwd-group><label>Taxon classification</label><kwd><named-content xmlns:xlink="http://www.w3.org/1999/xlink" content-type="kingdom">Animalia</named-content></kwd><kwd><named-content xmlns:xlink="http://www.w3.org/1999/xlink" content-type="order">Coleoptera</named-content></kwd><kwd><named-content xmlns:xlink="http://www.w3.org/1999/xlink" content-type="family">Histeridae</named-content></kwd></kwd-group><mixed-citation publication-type="journal"><person-group><name><surname>Lackner</surname><given-names>Tomáš</given-names></name><name><surname>Leschen</surname><given-names>Richard A.B.</given-names></name></person-group><article-title>A monograph of the Australopacific <tp:taxon-name><tp:taxon-name-part taxon-name-part-type="subfamily">Saprininae</tp:taxon-name-part></tp:taxon-name> (<tp:taxon-name><tp:taxon-name-part taxon-name-part-type="order">Coleoptera</tp:taxon-name-part></tp:taxon-name>, <tp:taxon-name><tp:taxon-name-part taxon-name-part-type="family">Histeridae</tp:taxon-name-part></tp:taxon-name>)</article-title><source>Zookeys</source><day>14</day><month>8</month><year>2017</year><volume>2017</volume><issue>689</issue><fpage>1</fpage><lpage>263</lpage><pub-id pub-id-type="doi">10.3897/zookeys.689.12021</pub-id></mixed-citation></tp:treatment-meta><tp:nomenclature><tp:taxon-name>
              <tp:taxon-name-part taxon-name-part-type="genus" reg="Notosaprinus">Notosaprinus</tp:taxon-name-part>
              <tp:taxon-name-part taxon-name-part-type="species" reg="irinus">irinus</tp:taxon-name-part>
            </tp:taxon-name><tp:taxon-authority>(Marseul, 1862)</tp:taxon-authority><xref ref-type="fig" rid="F39">Figs 219</xref><xref ref-type="fig" rid="F40">, 220–227</xref><xref ref-type="fig" rid="F41">, 228–230</xref><xref ref-type="fig" rid="F42">, 231–239</xref><xref ref-type="fig" rid="F136">, 757</xref><tp:nomenclature-citation-list><tp:nomenclature-citation><tp:taxon-name>
                  <tp:taxon-name-part taxon-name-part-type="genus" reg="Saprinus">Saprinus</tp:taxon-name-part> <tp:taxon-name-part taxon-name-part-type="species" reg="irinus">irinus</tp:taxon-name-part></tp:taxon-name><comment>Marseul, 1862: 443.</comment></tp:nomenclature-citation></tp:nomenclature-citation-list></tp:nomenclature><tp:treatment-sec sec-type="type locality" id="SECID0ECYDK"><title>Type locality.</title><p>Australia.</p></tp:treatment-sec><tp:treatment-sec sec-type="type material" id="SECID0EHYDK"><title>Type material examined.</title><p>
              <italic><tp:taxon-name><tp:taxon-name-part taxon-name-part-type="genus" reg="Saprinus">Saprinus</tp:taxon-name-part> <tp:taxon-name-part taxon-name-part-type="species" reg="irinus">irinus</tp:taxon-name-part></tp:taxon-name></italic> Marseul, 1862: Lectotype, present designation: ♀, (genitalia extracted and lost; specimen’s mounting card was pencil-marked with a female sign; probably not the original mounting card of Marseul), side-mounted, both protarsi, right mesotarsus, left metatibia and right metatarsus missing, with the following labels: “22a / <tp:taxon-name><tp:taxon-name-part taxon-name-part-type="genus" reg="Saprinus">Saprinus</tp:taxon-name-part> <tp:taxon-name-part taxon-name-part-type="species" reg="irinus">irinus</tp:taxon-name-part></tp:taxon-name> m. / N. Holl. / T. Dré” (pink, round label, written); followed by one more identical label; followed by: “MUSEUM PARIS / <tp:taxon-name><tp:taxon-name-part taxon-name-part-type="species" reg="irinus">irinus</tp:taxon-name-part></tp:taxon-name> / COLL. / De MARSEUL 1890” (pink label, printed-written); followed by: “TYPE” (red-printed rectangular label); followed by: “<tp:taxon-name><tp:taxon-name-part taxon-name-part-type="genus" reg="Saprinus">Saprinus</tp:taxon-name-part> <tp:taxon-name-part taxon-name-part-type="species" reg="irinus">irinus</tp:taxon-name-part></tp:taxon-name> / Marseul, 1862 / LECTOTYPE / des. T. Lackner 2014” (red label, written) (<named-content xmlns:xlink="http://www.w3.org/1999/xlink" content-type="dwc:institutional_code" xlink:type="simple">MNHN</named-content>). This species has been described from an unknown number of specimens and the lectotype designation fixes the identity of the species.</p></tp:treatment-sec><tp:treatment-sec sec-type="material" id="SECID0E1ZDK"><title>Additional material examined.</title><p>AUSTRALIA. New South Wales: 3 ♀♀, Richmond River, 1909, collector unknown (<named-content xmlns:xlink="http://www.w3.org/1999/xlink" content-type="dwc:institutional_code" xlink:type="simple">BMNH</named-content>); 2 ♂♂, Richmond River, without further data, Coll Van de Poll (<named-content xmlns:xlink="http://www.w3.org/1999/xlink" content-type="dwc:institutional_code" xlink:type="simple">MNHN</named-content>); 1 ♀, Gerroa, 29.xii.1974, H. &amp; A. Howden (<named-content xmlns:xlink="http://www.w3.org/1999/xlink" content-type="dwc:institutional_code" xlink:type="simple">MNHN</named-content>); 1 ♀, Sydney, without further data (<named-content xmlns:xlink="http://www.w3.org/1999/xlink" content-type="dwc:institutional_code" xlink:type="simple">MNHN</named-content>); 2 specs., N.S. Wales, without further data (<named-content xmlns:xlink="http://www.w3.org/1999/xlink" content-type="dwc:institutional_code" xlink:type="simple">MNHN</named-content>); 1 spec., Chichester S.F., Allyn River, 32.08S 151.27E, T. Weir <!--PageBreak-->leg. (<named-content xmlns:xlink="http://www.w3.org/1999/xlink" content-type="dwc:institutional_code" xlink:type="simple">ANIC</named-content>); 3 ♀♀ &amp; 2 ♂♂, Lots, Caparra, 14.iii.1993, S. Watkins leg., under dead cat (<named-content xmlns:xlink="http://www.w3.org/1999/xlink" content-type="dwc:institutional_code" xlink:type="simple">ANIC</named-content>); 1 spec., Mosgeil, without further data (<named-content xmlns:xlink="http://www.w3.org/1999/xlink" content-type="dwc:institutional_code" xlink:type="simple">MAMU</named-content>); 1 spec, Route: Sydney to Mt. Abundance, thence to Maranoa and the Warrego; from there to Nivelle river, back to the Warrego (S., Centr. and W. Queensland, Hely’s Expedition 1852) (<named-content xmlns:xlink="http://www.w3.org/1999/xlink" content-type="dwc:institutional_code" xlink:type="simple">MAMU</named-content>); 1 ♀ &amp; 1 spec., Sydney, without further data, Griffith (<named-content xmlns:xlink="http://www.w3.org/1999/xlink" content-type="dwc:institutional_code" xlink:type="simple">SAMA</named-content>). Queensland: 1 spec., Cairns, 7.ii.1927, no collector (<named-content xmlns:xlink="http://www.w3.org/1999/xlink" content-type="dwc:institutional_code" xlink:type="simple">BPBM</named-content>); 1 spec., Queensland, Challenger exp., no further data (<named-content xmlns:xlink="http://www.w3.org/1999/xlink" content-type="dwc:institutional_code" xlink:type="simple">BMNH</named-content>); 3 ♀♀, Mackay, Queensland, Turner, no further data (<named-content xmlns:xlink="http://www.w3.org/1999/xlink" content-type="dwc:institutional_code" xlink:type="simple">BMNH</named-content>); 3 specs., Ewan Road, 8 miles W of Poluna, 18.i.1970, J.G. Brooks leg., fish lure (<named-content xmlns:xlink="http://www.w3.org/1999/xlink" content-type="dwc:institutional_code" xlink:type="simple">ANIC</named-content>); 1 spec., Atherton, 26.iii.1965, Bornemisza leg. (<named-content xmlns:xlink="http://www.w3.org/1999/xlink" content-type="dwc:institutional_code" xlink:type="simple">ANIC</named-content>); 1 spec., Thorton Range, Daintree, 12.–18.vii.1982, S. &amp; J. Peck leg. (<named-content xmlns:xlink="http://www.w3.org/1999/xlink" content-type="dwc:institutional_code" xlink:type="simple">ANIC</named-content>); 2 specs., Cape Tribulation, 40 km N of Daintree, 10 m, 18.vii.1982, S. &amp; J. Peck leg. (<named-content xmlns:xlink="http://www.w3.org/1999/xlink" content-type="dwc:institutional_code" xlink:type="simple">ANIC</named-content>); 2 specs., Kuranda St. For, 360 m, 27.–31.vii.1982, S. &amp; J. Peck leg. (<named-content xmlns:xlink="http://www.w3.org/1999/xlink" content-type="dwc:institutional_code" xlink:type="simple">ANIC</named-content>); 3 specs., Mount Mee, 7.5 km SW, <named-content xmlns:xlink="http://www.w3.org/1999/xlink" content-type="dwc:verbatimCoordinates" xlink:type="simple"><named-content content-type="geo-json" specific-use="{&#34;type&#34;:&#34;Point&#34;,&#34;coordinates&#34;:[152.700000,-27.083333]}" id="NCID0ET6DK" xlink:type="simple">27°05'S, 152°42'E</named-content></named-content>, 12.x.1991, Tom Gush leg., under dead snake on the road (<named-content xmlns:xlink="http://www.w3.org/1999/xlink" content-type="dwc:institutional_code" xlink:type="simple">ANIC</named-content>); 4 ♂♂ &amp; 7 ♀♀, Mt. Gavial, 3 km SSW, 18.xii.–14.iii.1999, <named-content xmlns:xlink="http://www.w3.org/1999/xlink" content-type="dwc:verbatimCoordinates" xlink:type="simple"><named-content content-type="geo-json" specific-use="{&#34;type&#34;:&#34;Point&#34;,&#34;coordinates&#34;:[150.466667,-23.616667]}" id="NCID0EAAEK" xlink:type="simple">23°37'S, 150°28'E</named-content></named-content>, D.J. Cook leg., vine forest 320 m, intercept trap (<named-content xmlns:xlink="http://www.w3.org/1999/xlink" content-type="dwc:institutional_code" xlink:type="simple">QM</named-content>); 1 ♀, Tallebudgera Valley, 420 m, 4.–28.iv.1997, <named-content xmlns:xlink="http://www.w3.org/1999/xlink" content-type="dwc:verbatimCoordinates" xlink:type="simple"><named-content content-type="geo-json" specific-use="{&#34;type&#34;:&#34;Point&#34;,&#34;coordinates&#34;:[153.300000,-28.233333]}" id="NCID0ENAEK" xlink:type="simple">153°18'E 28°14'S</named-content></named-content>, D. Cook leg., carrion baited pitfall (<named-content xmlns:xlink="http://www.w3.org/1999/xlink" content-type="dwc:institutional_code" xlink:type="simple">QM</named-content>); 2 specs., Brisbane valley, near Ravensbourne Nat. Park, 25.xi.1973, K. McDonald leg. (<named-content xmlns:xlink="http://www.w3.org/1999/xlink" content-type="dwc:institutional_code" xlink:type="simple">QM</named-content>); 3 ♀♀, 2 ♂♂ and 3 specs., Baily Knob summit, 6.xii.1998–6.ii.1999, <named-content xmlns:xlink="http://www.w3.org/1999/xlink" content-type="dwc:verbatimCoordinates" xlink:type="simple"><named-content content-type="geo-json" specific-use="{&#34;type&#34;:&#34;Point&#34;,&#34;coordinates&#34;:[145.500000,-17.650000]}" id="NCID0E6AEK" xlink:type="simple">17°39'S, 145°30'E</named-content></named-content>, 1100 m, Monteith &amp; Cook leg., intercept (<named-content xmlns:xlink="http://www.w3.org/1999/xlink" content-type="dwc:institutional_code" xlink:type="simple">QM</named-content>); 3 specs., McAfee’s Lookout, <named-content xmlns:xlink="http://www.w3.org/1999/xlink" content-type="dwc:verbatimCoordinates" xlink:type="simple"><named-content content-type="geo-json" specific-use="{&#34;type&#34;:&#34;Point&#34;,&#34;coordinates&#34;:[152.883333,-27.433333]}" id="NCID0EMBEK" xlink:type="simple">27°26'S, 152°53'E</named-content></named-content>, 300 m, 18.x.1999, G.B. Monteith, under dead goanna (<named-content xmlns:xlink="http://www.w3.org/1999/xlink" content-type="dwc:institutional_code" xlink:type="simple">QM</named-content>); 7 specs., Fraser Island, Yidney Scrub nr. VB52, 1.–2.xii.1975, G. Thompson &amp; A. Slater (<named-content xmlns:xlink="http://www.w3.org/1999/xlink" content-type="dwc:institutional_code" xlink:type="simple">QM</named-content>); 1 spec., Russel R., at Bellenden, Ker Landing, 5 m, 24.x.–9.xi.1981, Baited window trap (<named-content xmlns:xlink="http://www.w3.org/1999/xlink" content-type="dwc:institutional_code" xlink:type="simple">QM</named-content>); 1 spec., Mt. Tamborine, 27.x.1957, S. Breden leg. (<named-content xmlns:xlink="http://www.w3.org/1999/xlink" content-type="dwc:institutional_code" xlink:type="simple">QM</named-content>); 1 spec., Kirrama Range, Douglas Creek Road, 800 m, 10.xii.1986–11.i.1987, Monteith, Thompson &amp; Hamlet leg., flight intercept trap (<named-content xmlns:xlink="http://www.w3.org/1999/xlink" content-type="dwc:institutional_code" xlink:type="simple">QM</named-content>); 1 spec., Kroombit Tops, 65 km SW from Gladstone, 1000–1100 m, 22.–26.ii.1982, open forest, Monteith, Thompson &amp; Yeates leg. (<named-content xmlns:xlink="http://www.w3.org/1999/xlink" content-type="dwc:institutional_code" xlink:type="simple">QM</named-content>); 1 ♀, Mt. Blackwood, 590 m, <named-content xmlns:xlink="http://www.w3.org/1999/xlink" content-type="dwc:verbatimCoordinates" xlink:type="simple"><named-content content-type="geo-json" specific-use="{&#34;type&#34;:&#34;Point&#34;,&#34;coordinates&#34;:[148.950000,-21.033333]}" id="NCID0E5CEK" xlink:type="simple">21°02'S, 148°57'E</named-content></named-content>, 18.xi.1992–mid iv.1993, D. Cook &amp; G.B. Monteith leg., intercept traps and pitfalls (<named-content xmlns:xlink="http://www.w3.org/1999/xlink" content-type="dwc:institutional_code" xlink:type="simple">QM</named-content>); 1 spec., Maalan Road, 2 km S of Palmerston Highway, <named-content xmlns:xlink="http://www.w3.org/1999/xlink" content-type="dwc:verbatimCoordinates" xlink:type="simple"><named-content content-type="geo-json" specific-use="{&#34;type&#34;:&#34;Point&#34;,&#34;coordinates&#34;:[145.700000,-17.600000]}" id="NCID0ELDEK" xlink:type="simple">17°36'S, 145°42'E</named-content></named-content>, 7.iii.–15.v.1995, 750 m, Monteith &amp; Hasenpusch leg., intercept trap (<named-content xmlns:xlink="http://www.w3.org/1999/xlink" content-type="dwc:institutional_code" xlink:type="simple">QM</named-content>); 1 spec., Stone Creek, <named-content xmlns:xlink="http://www.w3.org/1999/xlink" content-type="dwc:verbatimCoordinates" xlink:type="simple"><named-content content-type="geo-json" specific-use="{&#34;type&#34;:&#34;Point&#34;,&#34;coordinates&#34;:[146.016667,-17.466667]}" id="NCID0EYDEK" xlink:type="simple">17°28'S, 146°01'E</named-content></named-content>, 100 m, 1.xi.1995–6.ii.1996, intercept trap, ground level (<named-content xmlns:xlink="http://www.w3.org/1999/xlink" content-type="dwc:institutional_code" xlink:type="simple">QM</named-content>); 11 specs., Mt. Tambourine, xii. 1919, H. Pottinger leg. (<named-content xmlns:xlink="http://www.w3.org/1999/xlink" content-type="dwc:institutional_code" xlink:type="simple">QM</named-content>); 1 spec., Gayndah, Masters (<named-content xmlns:xlink="http://www.w3.org/1999/xlink" content-type="dwc:institutional_code" xlink:type="simple">SAMA</named-content>). Western Australia: 1 spec., K.G. Sound [probably King’s Sound; due to the uncertainty of exact locality not shown on the map] (<named-content xmlns:xlink="http://www.w3.org/1999/xlink" content-type="dwc:institutional_code" xlink:type="simple">MAMU</named-content>).</p><p>Unknown localities: 2 ♀♀ &amp; 1 spec., Australia, without further data (<named-content xmlns:xlink="http://www.w3.org/1999/xlink" content-type="dwc:institutional_code" xlink:type="simple">BMNH</named-content>).</p></tp:treatment-sec><tp:treatment-sec sec-type="biology" id="SECID0EYEEK"><title>Biology.</title><p>A common species found on carrion and often collected by flight intercept traps.</p></tp:treatment-sec><tp:treatment-sec sec-type="distribution" id="SECID0E4EEK"><title>Distribution.</title><p>Australia: Coastal regions of Queensland and New South Wales, the single record from Western Australia, is, due to the uncertain locality not shown on the map (Fig. <xref ref-type="fig" rid="F136">757</xref>).</p></tp:treatment-sec><tp:treatment-sec sec-type="remarks" id="SECID0EHFEK"><title>Remarks.</title><p>This species is sexually dimorphic: males have a conspicuous median projection on the labrum, strongly curved metatibia, and sixth abdominal ventrite has a median elevation.</p><!--PageBreak--><!--PageBreak--></tp:treatment-sec><tp:treatment-sec sec-type="description" id="SECID0EOFEK"><title>Re-description.</title><p>Body length: <abbrev xmlns:xlink="http://www.w3.org/1999/xlink" xlink:title="length between anterior angles of pronotum and apices of elytra" id="ABBRID0EUFEK" xlink:type="simple">PEL</abbrev>: 4.25–6.20 mm; <abbrev xmlns:xlink="http://www.w3.org/1999/xlink" xlink:title="width between anterior angles of pronotum" id="ABBRID0EYFEK" xlink:type="simple">APW</abbrev>: 1.50–2.25 mm; <abbrev xmlns:xlink="http://www.w3.org/1999/xlink" xlink:title="width between posterior angles of pronotum" id="ABBRID0E3FEK" xlink:type="simple">PPW</abbrev>: 3.25–4.75 mm; <abbrev xmlns:xlink="http://www.w3.org/1999/xlink" xlink:title="length of elytron along elytral suture" id="ABBRID0EAGEK" xlink:type="simple">EL</abbrev>: 2.75–3.85 mm; <abbrev xmlns:xlink="http://www.w3.org/1999/xlink" xlink:title="maximum width between outer margins of elytra" id="ABBRID0EEGEK" xlink:type="simple">EW</abbrev>: 3.75–5.00 mm.</p><p>Body (Fig. <xref ref-type="fig" rid="F39">219</xref>) rectangular oval, convex; cuticle shining; pronotum dark brown with bronze metallic luster, elytra with blue metallic luster; legs, mouthparts and antennae castaneous brown; antennal club black.</p><!--PageBreak--><p>Antennal scape (Fig. <xref ref-type="fig" rid="F40">220</xref>) slightly thickened, imbricate-punctate, with few short setae; antennal club (Fig. <xref ref-type="fig" rid="F40">221</xref>) round, depressed dorso-ventrally, without visible articulation, entire surface with dense short sensilla intermingled with sparse longer erect sensilla; sensory structures of antennal club (Fig. <xref ref-type="fig" rid="F41">230</xref>) in form of four rather large sensory areas on ventral side and one vesicle situated under internal distal margin.</p><fig id="F40" position="float" orientation="portrait"><label>Figures 220–227.</label><caption><p>
                  <bold>220</bold> <italic><tp:taxon-name><tp:taxon-name-part taxon-name-part-type="genus" reg="Notosaprinus">Notosaprinus</tp:taxon-name-part> <tp:taxon-name-part taxon-name-part-type="species" reg="irinus">irinus</tp:taxon-name-part></tp:taxon-name></italic> (Marseul, 1862) head, dorsal view <bold>221</bold> antennal club, dorsal view <bold>222</bold> mentum, ventral view <bold>223</bold> propygidium + pygidium <bold>224</bold> prosternum <bold>225</bold> lateral disc of metaventrite + metepisternum <bold>226</bold> protibia, dorsal view <bold>227</bold> ditto, ventral view.</p></caption><graphic xmlns:xlink="http://www.w3.org/1999/xlink" xlink:href="zookeys-689-001-g040.jpg" position="float" orientation="portrait" xlink:type="simple" id="oo_150101.jpg"/></fig><p>Mandibles (Fig. <xref ref-type="fig" rid="F41">228</xref>) punctate, with rounded outer margin, curved inwardly, mandibular apex acutely pointed; sub-apical tooth on inner margin of left mandible small, obtuse; labrum (Fig. <xref ref-type="fig" rid="F41">229</xref>) convex, densely punctate, depressed medially, in males with large median projection, in females without such projection, with two shallow labral pits, each with single short labral seta; labral fold inconspicuous; terminal labial palpomere elongated, its width about one-third its length; palpal organ minute, but present on both labial and maxillary palpi; mentum (Fig. <xref ref-type="fig" rid="F40">222</xref>) sub-trapezoid, anterior margin medially with deep notch (Fig. <xref ref-type="fig" rid="F40">222</xref>) surrounded with two long setae, lateral margins with several shorter setae; disc of mentum imbricate, with several sparse microscopic setae; cardo of maxilla on lateral margin with few short setae; stipes triangular, medially with single long seta, another long seta present laterally; lacinia without lacinial hook (=uncus); terminal maxillary palpomere elongated, its width about one-fourth its length, approximately twice as long as penultimate.</p><p>Clypeus (Fig. <xref ref-type="fig" rid="F40">220</xref>) punctate, narrowed anteriorly, depressed laterally; frontal stria widely interrupted medially (Fig. <xref ref-type="fig" rid="F40">220</xref>), prolonged onto clypeus, supraorbital stria absent; frontal disc (Fig. <xref ref-type="fig" rid="F40">220</xref>) with coarse and dense punctures; two vague depressions present on posterior half; eyes large, convex, well visible from above.</p><p>Pronotal sides (Fig. <xref ref-type="fig" rid="F39">219</xref>) moderately narrowing anteriorly, apical angles obtuse, pronotal depressions deep, rather large; marginal pronotal stria complete, carinate; disc of pronotum laterally with a band of coarse and dense punctation, not reaching posterior corners, between it and pronotal margin thin impunctate band present; pronotum medially almost smooth, with scattered microscopic punctation; along pronotal base two to three rows of coarse punctation present; pronotal hypomeron glabrous; scutellum small, well visible.</p><p>Elytral humeri slightly prominent, impunctate; elytral epipleura with scattered fine punctures; marginal epipleural stria fine, complete; marginal elytral stria nearly straight, in deep round punctures, continued as complete apical elytral stria. Humeral elytral stria vaguely impressed on basal third; outer subhumeral stria well impressed, thin; inner subhumeral stria erased by coarse elongate wrinkles; dorsal elytral striae 1–3 completely obliterated by coarse longitudinal wrinkles, fourth dorsal elytral stria deeply impressed, straight, shortened apically, present only on basal third of elytral length; sutural elytral stria shortened on basal sixth, well-impressed, apically connected with apical elytral stria. Elytral disc between elytral humerus and fourth dorsal elytral stria along elytral base with very coarse and dense elongate wrinkles reaching apically approximately one-third of elytral length, surface between this coarse band and fourth dorsal elytral stria creating a glabrous band, only with vague row of sparse punctures; surface between fourth dorsal elytral stria and elytral suture on basal third creating a glabrous triangular ‘mirror’ (= polished area); elytral surface otherwise with deep coarse <!--PageBreak-->and dense punctures becoming somewhat sparser and finer apically and towards elytral suture; elytral flanks glabrous.</p><p>Propygidium (Fig. <xref ref-type="fig" rid="F40">223</xref>) completely exposed, laterally with depressions, punctate, punctures separated by up to twice their diameter, interspaces finely imbricate; pygidium (Fig. <xref ref-type="fig" rid="F40">223</xref>) longer than broad along median line; laterally with moderately dense punctures becoming sparser medially, interspaces finely imbricate; carinate laterally.</p><p>Anterior margin of median portion of prosternum (Fig. <xref ref-type="fig" rid="F40">224</xref>) straight; marginal prosternal stria present only laterally; prosternal process flattened, glabrous, antero-laterally large coarse punctures present; both sets of prosternal striae absent.</p><p>Anterior margin of mesoventrite shallowly emarginate medially; discal marginal mesoventral stria well impressed, complete; disc of mesoventrite smooth; meso-metaventral sutural stria absent; meso-metaventral suture well impressed, thin; intercoxal disc of metaventrite glabrous, longitudinal suture of metaventrite deeply impressed, area along lateral metaventral stria and posterior margin with fine scattered punctation; along basal margin of metaventrite a band of coarser and denser punctures present; lateral metaventral stria shortened, straight; lateral disc of metaventrite (Fig. <xref ref-type="fig" rid="F40">225</xref>) slightly concave, with dense large setigerous punctures, interspaces finely substrigulate; metepisternum + fused metepimeron (Fig. <xref ref-type="fig" rid="F40">225</xref>) comparatively widened, with sparser and finer punctures, punctures not setigerous, interspaces substrigulate; on fused metepimeron punctation somewhat sparser, interspaces glabrous; lateral metepisternal stria complete, deeply impressed.</p><p>Intercoxal disc of the first abdominal ventrite almost completely striate laterally; disc with fine scattered punctation; sixth abdominal ventrite in males with distinctive median semicircular projection.</p><p>Protibia (Fig. <xref ref-type="fig" rid="F40">226</xref>) slightly dilated, outer margin with about three large distal teeth topped by stout triangular denticle, followed by four–five much smaller denticles diminishing in size in proximal direction; setae of outer row regular, short; protarsal groove deep; anterior tibial stria shortened apically; setae of median row much shorter and sparser than those of outer row; two apical denticles present near tarsal insertion; protibial spur well developed, bent, growing out from apical margin of protibia; apical margin of protibia ventrally with a single short denticle (occasionally there can be more than one denticle present); outer part of posterior surface (Fig. <xref ref-type="fig" rid="F40">227</xref>) of protibia smooth, only with several scattered shallow punctures, separated from glabrous median part by vague boundary and an undulate row of short sclerotized setae; posterior protibial stria complete, with moderately dense row of short, well-sclerotized setae; inner margin of protibia with double row of well-sclerotized lamellate setae growing in size and girth apically.</p><p>Mesotibia slender, outer margin with two rows of short denticles growing in size apically; setae of outer row regular, dense, about as long as denticles themselves; setae of median row shorter, regular; posterior mesotibial stria shortened apically; anterior surface of mesotibia almost smooth, with scattered shallow punctures; anterior tibial stria complete, terminating in two tiny inner ventral denticles; mesotibial spur rather <!--PageBreak-->long and thick; claws of apical tarsomere bent, longer than half its length, each mesotarsomere ventrally with two long, well sclerotized setae; metatibia in males more curved than in females, slenderer and longer than mesotibia, in all aspects similar to it, but denticles on outer margin much sparser.</p><!--PageBreak--><p>Male genitalia. Eighth sternite (Figs <xref ref-type="fig" rid="F42">231–232</xref>) fused longitudinally; vela with single row of sparse short setae; apex of eighth sternite laterally asetose; eighth tergite and eighth sternite not fused laterally (Fig. <xref ref-type="fig" rid="F42">233</xref>). Tenth tergite (Fig. <xref ref-type="fig" rid="F42">234</xref>) comparatively large, elongate; ninth tergite (Figs <xref ref-type="fig" rid="F42">234–235</xref>) longitudinally fused medially; spiculum gastrale (Figs <xref ref-type="fig" rid="F42">236–237</xref>) abruptly largely expanded on apical third, basally only slightly expanded, triangular. Aedeagus (Figs <xref ref-type="fig" rid="F42">238–239</xref>) thickened, constricted before apex; basal piece of aedeagus short, ratio of its length : length of parameres 1 : 4; parameres of aedeagus fused almost along their entire length with only a small apical circular opening for median duct; aedeagus only slightly curved from lateral view (Fig. <xref ref-type="fig" rid="F42">239</xref>).</p><fig id="F41" position="float" orientation="portrait"><label>Figures 228–230.</label><caption><p>
                  <bold>228</bold> <italic><tp:taxon-name><tp:taxon-name-part taxon-name-part-type="genus" reg="Notosaprinus">Notosaprinus</tp:taxon-name-part> <tp:taxon-name-part taxon-name-part-type="species" reg="irinus">irinus</tp:taxon-name-part></tp:taxon-name></italic> (Marseul, 1862) mandibles, dorsal view <bold>229</bold> male labrum: left half depicting dorsal view and right half depicting epipharynx <bold>230</bold> antennal club, ventral view showing sensory structures of the antenna.</p></caption><graphic xmlns:xlink="http://www.w3.org/1999/xlink" xlink:href="zookeys-689-001-g041.jpg" position="float" orientation="portrait" xlink:type="simple" id="oo_150102.jpg"/></fig><fig id="F42" position="float" orientation="portrait"><label>Figures 231–239.</label><caption><p>
                  <bold>231</bold> <italic><tp:taxon-name><tp:taxon-name-part taxon-name-part-type="genus" reg="Notosaprinus">Notosaprinus</tp:taxon-name-part> <tp:taxon-name-part taxon-name-part-type="species" reg="irinus">irinus</tp:taxon-name-part></tp:taxon-name></italic> (Marseul, 1862) male terminalia: 8<sup>th</sup> sternite + 8<sup>th</sup> tergite, ventral view <bold>232</bold> ditto, dorsal view <bold>233</bold> ditto, lateral view <bold>234</bold> male terminalia: 9<sup>th</sup> + 10<sup>th</sup> tergites, dorsal view <bold>235</bold> ditto, lateral view <bold>236</bold> male terminalia: spiculum gastrale, ventral view <bold>237</bold> ditto, lateral view <bold>238</bold> aedeagus, dorsal view <bold>239</bold> ditto, lateral view.</p></caption><graphic xmlns:xlink="http://www.w3.org/1999/xlink" xlink:href="zookeys-689-001-g042.jpg" position="float" orientation="portrait" xlink:type="simple" id="oo_150103.jpg"/></fig></tp:treatment-sec><tp:treatment-sec><!--Section generated to contain objects referenced in tp:taxon-treatment.--><fig id="F39" position="float" orientation="portrait"><label>Figure 219.</label><caption><p>
                  <italic><tp:taxon-name><tp:taxon-name-part taxon-name-part-type="genus" reg="Notosaprinus">Notosaprinus</tp:taxon-name-part> <tp:taxon-name-part taxon-name-part-type="species" reg="irinus">irinus</tp:taxon-name-part></tp:taxon-name></italic> (Marseul, 1862) habitus, dorsal view.</p></caption><graphic xmlns:xlink="http://www.w3.org/1999/xlink" xlink:href="zookeys-689-001-g039.jpg" position="float" orientation="portrait" xlink:type="simple" id="oo_150100.jpg"/></fig><fig id="F136" position="float" orientation="portrait"><label>Figure 757.</label><caption><p>Distribution of <italic><tp:taxon-name><tp:taxon-name-part taxon-name-part-type="genus" reg="Iridoprinus">Iridoprinus</tp:taxon-name-part> <tp:taxon-name-part taxon-name-part-type="species" reg="myrmecophilus">myrmecophilus</tp:taxon-name-part></tp:taxon-name></italic> gen. &amp; sp. n. and <italic><tp:taxon-name><tp:taxon-name-part taxon-name-part-type="genus" reg="Notosaprinus">Notosaprinus</tp:taxon-name-part> <tp:taxon-name-part taxon-name-part-type="species" reg="irinus">irinus</tp:taxon-name-part></tp:taxon-name></italic> (Marseul, 1862) in Australia.</p></caption><graphic xmlns:xlink="http://www.w3.org/1999/xlink" xlink:href="zookeys-689-001-g136.jpg" position="float" orientation="portrait" xlink:type="simple" id="oo_150198.jpg"/></fig></tp:treatment-sec></tp:taxon-treatment>
