# Supplementary material for: A monograph of the Australopacific Saprininae (Coleoptera, Histeridae)
Source: Zookeys. 2017 Aug 14;(689):1–263. doi: 10.3897/zookeys.689.12021 (PMC5672588; doi:10.3897/zookeys.689.12021)
Supplement: XML Treatment for Reichardtia [file zookeys.689.12021-treatment26.xml]

<!DOCTYPE tp:taxon-treatment
  PUBLIC "-//TaxonX//DTD Taxonomic Treatment Publishing DTD v0 20100105//EN" "tax-treatment-NSO.dtd">
<tp:taxon-treatment xmlns:tp="http://www.plazi.org/taxpub"><tp:treatment-meta><kwd-group><label>Taxon classification</label><kwd><named-content xmlns:xlink="http://www.w3.org/1999/xlink" content-type="kingdom">Animalia</named-content></kwd><kwd><named-content xmlns:xlink="http://www.w3.org/1999/xlink" content-type="order">Coleoptera</named-content></kwd><kwd><named-content xmlns:xlink="http://www.w3.org/1999/xlink" content-type="family">Histeridae</named-content></kwd></kwd-group><mixed-citation publication-type="journal"><person-group><name><surname>Lackner</surname><given-names>Tomáš</given-names></name><name><surname>Leschen</surname><given-names>Richard A.B.</given-names></name></person-group><article-title>A monograph of the Australopacific <tp:taxon-name><tp:taxon-name-part taxon-name-part-type="subfamily">Saprininae</tp:taxon-name-part></tp:taxon-name> (<tp:taxon-name><tp:taxon-name-part taxon-name-part-type="order">Coleoptera</tp:taxon-name-part></tp:taxon-name>, <tp:taxon-name><tp:taxon-name-part taxon-name-part-type="family">Histeridae</tp:taxon-name-part></tp:taxon-name>)</article-title><source>Zookeys</source><day>14</day><month>8</month><year>2017</year><volume>2017</volume><issue>689</issue><fpage>1</fpage><lpage>263</lpage><pub-id pub-id-type="doi">10.3897/zookeys.689.12021</pub-id></mixed-citation></tp:treatment-meta><tp:nomenclature><tp:taxon-name>
              <tp:taxon-name-part taxon-name-part-type="genus" reg="Reichardtia">Reichardtia</tp:taxon-name-part>
            </tp:taxon-name><tp:taxon-authority>Wenzel, 1944</tp:taxon-authority><xref ref-type="fig" rid="F43">Figs 240</xref><xref ref-type="fig" rid="F44">, 241–252</xref><xref ref-type="fig" rid="F45">, 253–255</xref><xref ref-type="fig" rid="F46">, 256–262</xref><xref ref-type="fig" rid="F137">, 758</xref><!--PageBreak--><tp:nomenclature-citation-list><tp:nomenclature-citation><tp:taxon-name>
                  <tp:taxon-name-part taxon-name-part-type="genus" reg="Reichardtia">Reichardtia</tp:taxon-name-part>
                </tp:taxon-name><comment>Wenzel, 1944: 91. Type species <tp:taxon-name><tp:taxon-name-part taxon-name-part-type="genus" reg="Saprinus">Saprinus</tp:taxon-name-part> <tp:taxon-name-part taxon-name-part-type="species" reg="pedator">pedator</tp:taxon-name-part></tp:taxon-name> Sharp, 1876, original designation.</comment></tp:nomenclature-citation></tp:nomenclature-citation-list></tp:nomenclature><tp:treatment-sec sec-type="diagnosis" id="SECID0ERQEK"><title>Diagnosis.</title><p>Cuticle light to dark brown, without metallic luster, entire dorsal surface glabrous; mandibles massive, strongly carinate dorsally; clypeus large, triangular and strongly convex; supraorbital and frontal striae absent; pronotal depressions absent; pronotal hypomeron with long yellow setae; prosternal foveae absent; prosternal apophysis strongly constricted between procoxae, prosternal process thence strongly expanded; both sets of prosternal striae absent, prosternal process setose; mesoventrite constricted between mesocoxae; all femora, meso- and metatibiae strongly swollen; protibia with a dense row of long thin denticles on outer margin; meso- and metatibiae with rows of setigerous punctures.</p><fig id="F43" position="float" orientation="portrait"><label>Figure 240.</label><caption><p>
                  <italic><tp:taxon-name><tp:taxon-name-part taxon-name-part-type="genus" reg="Reichardtia">Reichardtia</tp:taxon-name-part> <tp:taxon-name-part taxon-name-part-type="species" reg="pedator">pedator</tp:taxon-name-part></tp:taxon-name></italic> (Sharp, 1876) habitus, dorsal view.</p></caption><graphic xmlns:xlink="http://www.w3.org/1999/xlink" xlink:href="zookeys-689-001-g043.jpg" position="float" orientation="portrait" xlink:type="simple" id="oo_150104.jpg"/></fig></tp:treatment-sec><tp:treatment-sec sec-type="biology" id="SECID0EOREK"><title>Biology.</title><p>This is a monotypic psammophilous taxon found on the beach under carrion or kelp at depths of 20 cm or more, occasionally also collected walking on sand surface.</p></tp:treatment-sec><tp:treatment-sec sec-type="distribution" id="SECID0ETREK"><title>Distribution.</title><p>
              <italic><tp:taxon-name><tp:taxon-name-part taxon-name-part-type="genus" reg="Reichardtia">Reichardtia</tp:taxon-name-part></tp:taxon-name></italic> is endemic to New Zealand and is found on both North and South Islands, but absent from off-shore islands (Fig. <xref ref-type="fig" rid="F137">758</xref>).</p></tp:treatment-sec><tp:treatment-sec sec-type="remarks" id="SECID0EESEK"><title>Remarks.</title><p>Based on the characters outlined above, especially the leg morphology, it is impossible to confuse <italic><tp:taxon-name><tp:taxon-name-part taxon-name-part-type="genus" reg="Reichardtia">Reichardtia</tp:taxon-name-part> <tp:taxon-name-part taxon-name-part-type="species" reg="pedator">pedator</tp:taxon-name-part></tp:taxon-name></italic> with any other taxon in the region. This New Zealand monotypic endemic is characterized by numerous autapomorphies, including almost impunctate dorsal surface in combination with the absence of supraorbital and frontal striae and a setose pronotal hypomeron. It is a rather derived member of the subfamily (<xref ref-type="bibr" rid="B53">Lackner 2014d</xref>), belonging to a global psammophilous clade. In the analysis of the senior author (loc. cit.) <italic><tp:taxon-name><tp:taxon-name-part taxon-name-part-type="genus" reg="Reichardtia">Reichardtia</tp:taxon-name-part></tp:taxon-name></italic> was recovered inside a purported monophyletic group <italic><tp:taxon-name><tp:taxon-name-part taxon-name-part-type="genus" reg="Australopachylopus">Australopachylopus</tp:taxon-name-part> <tp:taxon-name-part taxon-name-part-type="species" reg="lepidulus">lepidulus</tp:taxon-name-part></tp:taxon-name></italic> (<italic><tp:taxon-name><tp:taxon-name-part taxon-name-part-type="genus" reg="Reichardtia">Reichardtia</tp:taxon-name-part> <tp:taxon-name-part taxon-name-part-type="species" reg="pedator">pedator</tp:taxon-name-part></tp:taxon-name></italic> + <italic><tp:taxon-name><tp:taxon-name-part taxon-name-part-type="genus" reg="Reichardtiolus">Reichardtiolus</tp:taxon-name-part> <tp:taxon-name-part taxon-name-part-type="species" reg="pavlovskii">pavlovskii</tp:taxon-name-part></tp:taxon-name></italic>). However, as already noted by Leschen and Ôhara (2017) this relationship will probably not hold true as the characters uniting the triad may be a result of convergence, rather than synapomorphy.</p><!--PageBreak--></tp:treatment-sec><tp:treatment-sec><!--Section generated to contain objects referenced in tp:taxon-treatment.--><fig id="F44" position="float" orientation="portrait"><label>Figures 241–252.</label><caption><p>
                  <bold>241</bold> <italic><tp:taxon-name><tp:taxon-name-part taxon-name-part-type="genus" reg="Reichardtia">Reichardtia</tp:taxon-name-part> <tp:taxon-name-part taxon-name-part-type="species" reg="pedator">pedator</tp:taxon-name-part></tp:taxon-name></italic> (Sharp, 1876) head, dorsal view <bold>242</bold> antennal club, ventral view <bold>243</bold> mentum, ventral view <bold>244</bold> propygidium + pygidium <bold>245</bold> prosternum <bold>246</bold> mesoventrite <bold>247</bold> lateral disc of metaventrite + metepisternum <bold>248</bold> protibia, dorsal view <bold>249</bold> ditto, ventral view <bold>250</bold> mesotibia, dorsal view <bold>251</bold> metatibia, dorsal view <bold>252</bold> ditto, ventral view.</p></caption><graphic xmlns:xlink="http://www.w3.org/1999/xlink" xlink:href="zookeys-689-001-g044.jpg" position="float" orientation="portrait" xlink:type="simple" id="oo_150105.jpg"/></fig><fig id="F45" position="float" orientation="portrait"><label>Figures 253–255.</label><caption><p>
                  <bold>253</bold> <italic><tp:taxon-name><tp:taxon-name-part taxon-name-part-type="genus" reg="Reichardtia">Reichardtia</tp:taxon-name-part> <tp:taxon-name-part taxon-name-part-type="species" reg="pedator">pedator</tp:taxon-name-part></tp:taxon-name></italic> (Sharp, 1876) mandibles, dorsal view <bold>254</bold> labrum: left half depicting dorsal view and right half depicting epipharynx <bold>255</bold> antennal club, ventral view showing sensory structures of the antenna.</p></caption><graphic xmlns:xlink="http://www.w3.org/1999/xlink" xlink:href="zookeys-689-001-g045.jpg" position="float" orientation="portrait" xlink:type="simple" id="oo_150106.jpg"/></fig><fig id="F46" position="float" orientation="portrait"><label>Figures 256–262.</label><caption><p>
                  <bold>256</bold> <italic><tp:taxon-name><tp:taxon-name-part taxon-name-part-type="genus" reg="Reichardtia">Reichardtia</tp:taxon-name-part> <tp:taxon-name-part taxon-name-part-type="species" reg="pedator">pedator</tp:taxon-name-part></tp:taxon-name></italic> (Sharp, 1876) male terminalia: 8<sup>th</sup> sternite + 8<sup>th</sup> tergite, ventral view <bold>257</bold> ditto, dorsal view <bold>258</bold> ditto, lateral view <bold>259</bold> male terminalia: 9<sup>th</sup> + 10<sup>th</sup> tergites, dorsal view; spiculum gastrale, ventral view <bold>260</bold> male terminalia: 9<sup>th</sup> + 10<sup>th</sup> tergites; spiculum gastrale, lateral view <bold>261</bold> male terminalia: aedeagus, dorsal view <bold>262</bold> ditto, lateral view.</p></caption><graphic xmlns:xlink="http://www.w3.org/1999/xlink" xlink:href="zookeys-689-001-g046.jpg" position="float" orientation="portrait" xlink:type="simple" id="oo_150107.jpg"/></fig><fig id="F137" position="float" orientation="portrait"><label>Figure 758.</label><caption><p>Distribution of <italic><tp:taxon-name><tp:taxon-name-part taxon-name-part-type="genus" reg="Reichardtia">Reichardtia</tp:taxon-name-part> <tp:taxon-name-part taxon-name-part-type="species" reg="pedator">pedator</tp:taxon-name-part></tp:taxon-name></italic> (Sharp, 1876) and <tp:taxon-name><tp:taxon-name-part taxon-name-part-type="genus" reg="Saprinus">Saprinus</tp:taxon-name-part> (<tp:taxon-name-part taxon-name-part-type="subgenus" reg="Saprinus">Saprinus</tp:taxon-name-part>) <tp:taxon-name-part taxon-name-part-type="species" reg="detritus">detritus</tp:taxon-name-part></tp:taxon-name> (Fabricius, 1775) in mainland New Zeland.</p></caption><graphic xmlns:xlink="http://www.w3.org/1999/xlink" xlink:href="zookeys-689-001-g137.jpg" position="float" orientation="portrait" xlink:type="simple" id="oo_150199.jpg"/></fig></tp:treatment-sec><ref-list><ref id="B53"><mixed-citation xmlns:xlink="http://www.w3.org/1999/xlink" xlink:type="simple">
          <person-group><name name-style="western"><surname>Lackner</surname><given-names>T</given-names></name></person-group> (<year>2014d</year>) <article-title>Phylogeny of the <tp:taxon-name><tp:taxon-name-part taxon-name-part-type="subfamily">Saprininae</tp:taxon-name-part></tp:taxon-name> subfamily reveals interesting ecological shifts in the history of the subfamily (<tp:taxon-name><tp:taxon-name-part taxon-name-part-type="order">Coleoptera</tp:taxon-name-part></tp:taxon-name>: <tp:taxon-name><tp:taxon-name-part taxon-name-part-type="family">Histeridae</tp:taxon-name-part></tp:taxon-name>).</article-title> <source>Zoological Journal of the Linnean Society</source> <volume>172</volume>: <fpage>521</fpage>–<lpage>555</lpage>. <ext-link xlink:type="simple" ext-link-type="doi" xlink:href="10.1111/zoj.12182">http://dx.doi.org/10.1111/zoj.12182</ext-link></mixed-citation></ref></ref-list></tp:taxon-treatment>
