# Supplementary material for: A monograph of the Australopacific Saprininae (Coleoptera, Histeridae)
Source: Zookeys. 2017 Aug 14;(689):1–263. doi: 10.3897/zookeys.689.12021 (PMC5672588; doi:10.3897/zookeys.689.12021)
Supplement: XML Treatment for Reichardtia pedator [file zookeys.689.12021-treatment27.xml]

<!DOCTYPE tp:taxon-treatment
  PUBLIC "-//TaxonX//DTD Taxonomic Treatment Publishing DTD v0 20100105//EN" "tax-treatment-NSO.dtd">
<tp:taxon-treatment xmlns:tp="http://www.plazi.org/taxpub"><tp:treatment-meta><kwd-group><label>Taxon classification</label><kwd><named-content xmlns:xlink="http://www.w3.org/1999/xlink" content-type="kingdom">Animalia</named-content></kwd><kwd><named-content xmlns:xlink="http://www.w3.org/1999/xlink" content-type="order">Coleoptera</named-content></kwd><kwd><named-content xmlns:xlink="http://www.w3.org/1999/xlink" content-type="family">Histeridae</named-content></kwd></kwd-group><mixed-citation publication-type="journal"><person-group><name><surname>Lackner</surname><given-names>Tomáš</given-names></name><name><surname>Leschen</surname><given-names>Richard A.B.</given-names></name></person-group><article-title>A monograph of the Australopacific <tp:taxon-name><tp:taxon-name-part taxon-name-part-type="subfamily">Saprininae</tp:taxon-name-part></tp:taxon-name> (<tp:taxon-name><tp:taxon-name-part taxon-name-part-type="order">Coleoptera</tp:taxon-name-part></tp:taxon-name>, <tp:taxon-name><tp:taxon-name-part taxon-name-part-type="family">Histeridae</tp:taxon-name-part></tp:taxon-name>)</article-title><source>Zookeys</source><day>14</day><month>8</month><year>2017</year><volume>2017</volume><issue>689</issue><fpage>1</fpage><lpage>263</lpage><pub-id pub-id-type="doi">10.3897/zookeys.689.12021</pub-id></mixed-citation></tp:treatment-meta><tp:nomenclature><tp:taxon-name>
              <tp:taxon-name-part taxon-name-part-type="genus" reg="Reichardtia">Reichardtia</tp:taxon-name-part>
              <tp:taxon-name-part taxon-name-part-type="species" reg="pedator">pedator</tp:taxon-name-part>
            </tp:taxon-name><tp:taxon-authority>(Sharp, 1876)</tp:taxon-authority><xref ref-type="fig" rid="F43">Figs 240</xref><xref ref-type="fig" rid="F44">, 241–252</xref><xref ref-type="fig" rid="F45">, 253–255</xref><xref ref-type="fig" rid="F46">, 256–262</xref><xref ref-type="fig" rid="F137">, 758</xref><tp:nomenclature-citation-list><tp:nomenclature-citation><tp:taxon-name>
                  <tp:taxon-name-part taxon-name-part-type="genus" reg="Saprinus">Saprinus</tp:taxon-name-part> <tp:taxon-name-part taxon-name-part-type="species" reg="pedator">pedator</tp:taxon-name-part></tp:taxon-name><comment>Sharp, 1876: 25.</comment></tp:nomenclature-citation></tp:nomenclature-citation-list></tp:nomenclature><tp:treatment-sec sec-type="type locality" id="SECID0EMWEK"><title>Type locality.</title><p>New Zealand: Auckland.</p></tp:treatment-sec><tp:treatment-sec sec-type="type material" id="SECID0ERWEK"><title>Type material examined.</title><p>
              <italic><tp:taxon-name><tp:taxon-name-part taxon-name-part-type="genus" reg="Saprinus">Saprinus</tp:taxon-name-part> <tp:taxon-name-part taxon-name-part-type="species" reg="pedator">pedator</tp:taxon-name-part></tp:taxon-name></italic> Sharp, 1876: Lectotype, present designation: 1 spec., with “<tp:taxon-name><tp:taxon-name-part taxon-name-part-type="genus" reg="Saprinus">Saprinus</tp:taxon-name-part></tp:taxon-name> / <tp:taxon-name><tp:taxon-name-part taxon-name-part-type="species" reg="pedator">pedator</tp:taxon-name-part></tp:taxon-name> / N. Zeal. Type / D.S.” written on the actual mounting card with the specimen, followed by: “Auckland / New Zealand” (printed); followed by: “Sharp Coll. / 1905-313”; followed by: “Type” (red-margined printed round label); followed by: “<tp:taxon-name><tp:taxon-name-part taxon-name-part-type="genus" reg="Saprinus">Saprinus</tp:taxon-name-part> <tp:taxon-name-part taxon-name-part-type="species" reg="pedator">pedator</tp:taxon-name-part></tp:taxon-name> / Sharp, 1876 / LECTOTYPE 2014 / Des. Lackner &amp; Leschen” (red label, written) (<named-content xmlns:xlink="http://www.w3.org/1999/xlink" content-type="dwc:institutional_code" xlink:type="simple">BMNH</named-content>). Paralectotypes, present designation: 1 spec., “<tp:taxon-name><tp:taxon-name-part taxon-name-part-type="genus" reg="Saprinus">Saprinus</tp:taxon-name-part> <tp:taxon-name-part taxon-name-part-type="species" reg="pedator">pedator</tp:taxon-name-part></tp:taxon-name> / D.S. / Otago Hulton 1878” (written on the actual mounting card), followed by: “Sharp Coll. / 1905-313”; followed by: “<tp:taxon-name><tp:taxon-name-part taxon-name-part-type="genus" reg="Saprinus">Saprinus</tp:taxon-name-part> <tp:taxon-name-part taxon-name-part-type="species" reg="pedator">pedator</tp:taxon-name-part></tp:taxon-name> / Sharp, 1876 / PARALECTOTYPE 2014 / Des. Lackner &amp; Leschen” (red label, written) (<named-content xmlns:xlink="http://www.w3.org/1999/xlink" content-type="dwc:institutional_code" xlink:type="simple">BMNH</named-content>). 1 spec., “<tp:taxon-name><tp:taxon-name-part taxon-name-part-type="genus" reg="Saprinus">Saprinus</tp:taxon-name-part> <tp:taxon-name-part taxon-name-part-type="species" reg="pedator">pedator</tp:taxon-name-part></tp:taxon-name> / Sharp / Ind. Typ. / N. Zeald D.S.” (written on the actual mounting card); followed by: “Auckland” (red label, written); followed by: “Auckland / New Zealand” (printed); followed by: “<tp:taxon-name><tp:taxon-name-part taxon-name-part-type="genus" reg="Saprinus">Saprinus</tp:taxon-name-part> <tp:taxon-name-part taxon-name-part-type="species" reg="pedator">pedator</tp:taxon-name-part></tp:taxon-name> / Sharp, 1876 / PARALECTOTYPE 2014 / Des. Lackner &amp; Leschen” (red label, written) (<named-content xmlns:xlink="http://www.w3.org/1999/xlink" content-type="dwc:institutional_code" xlink:type="simple">BMNH</named-content>). 1 spec., “<tp:taxon-name><tp:taxon-name-part taxon-name-part-type="genus" reg="Saprinus">Saprinus</tp:taxon-name-part> <tp:taxon-name-part taxon-name-part-type="species" reg="pedator">pedator</tp:taxon-name-part></tp:taxon-name> / Sharp. / Otago Hulton 1878” (written on the actual mounting card); followed by: “Sharp Coll. / 1905-313”; followed by: “<tp:taxon-name><tp:taxon-name-part taxon-name-part-type="genus" reg="Saprinus">Saprinus</tp:taxon-name-part> <tp:taxon-name-part taxon-name-part-type="species" reg="pedator">pedator</tp:taxon-name-part></tp:taxon-name> / Sharp, 1876 / PARALECTOTYPE 2014 / Des. Lackner &amp; Leschen” (red label, written) (<named-content xmlns:xlink="http://www.w3.org/1999/xlink" content-type="dwc:institutional_code" xlink:type="simple">BMNH</named-content>). 1 spec., with the following labels: “<tp:taxon-name><tp:taxon-name-part taxon-name-part-type="genus" reg="Saprinus">Saprinus</tp:taxon-name-part></tp:taxon-name> / <tp:taxon-name><tp:taxon-name-part taxon-name-part-type="species" reg="pedator">pedator</tp:taxon-name-part></tp:taxon-name> / N. Zeald. Ind. Typ. / D.S.” (written); followed by: “G. Lewis Coll. / B.M. 1926-369” (printed); followed by: “<tp:taxon-name><tp:taxon-name-part taxon-name-part-type="genus" reg="Saprinus">Saprinus</tp:taxon-name-part> <tp:taxon-name-part taxon-name-part-type="species" reg="pedator">pedator</tp:taxon-name-part></tp:taxon-name> / Sharp, 1876 / PARALECTOTYPE 2014 / Des. Lackner &amp; Leschen” (red label, written) (<named-content xmlns:xlink="http://www.w3.org/1999/xlink" content-type="dwc:institutional_code" xlink:type="simple">BMNH</named-content>). <xref ref-type="bibr" rid="B87">Sharp (1876)</xref> does not mention the exact number of specimens in his original description and the lectotype designation serves to fix the identity of the species.</p><fig id="F44" position="float" orientation="portrait"><label>Figures 241–252.</label><caption><p>
                  <bold>241</bold> <italic><tp:taxon-name><tp:taxon-name-part taxon-name-part-type="genus" reg="Reichardtia">Reichardtia</tp:taxon-name-part> <tp:taxon-name-part taxon-name-part-type="species" reg="pedator">pedator</tp:taxon-name-part></tp:taxon-name></italic> (Sharp, 1876) head, dorsal view <bold>242</bold> antennal club, ventral view <bold>243</bold> mentum, ventral view <bold>244</bold> propygidium + pygidium <bold>245</bold> prosternum <bold>246</bold> mesoventrite <bold>247</bold> lateral disc of metaventrite + metepisternum <bold>248</bold> protibia, dorsal view <bold>249</bold> ditto, ventral view <bold>250</bold> mesotibia, dorsal view <bold>251</bold> metatibia, dorsal view <bold>252</bold> ditto, ventral view.</p></caption><graphic xmlns:xlink="http://www.w3.org/1999/xlink" xlink:href="zookeys-689-001-g044.jpg" position="float" orientation="portrait" xlink:type="simple" id="oo_150105.jpg"/></fig></tp:treatment-sec><tp:treatment-sec sec-type="material" id="SECID0EN5EK"><title>Additional material examined.</title><p>NEW ZEALAND. North Island: ND: 1 spec., Waipapakauri, 7.xi.1991, G. Kuschel leg. (<named-content xmlns:xlink="http://www.w3.org/1999/xlink" content-type="dwc:institutional_code" xlink:type="simple">NZAC</named-content>); 1 ♀, Cape Maria, 20.i.1963, L. Price leg. (<named-content xmlns:xlink="http://www.w3.org/1999/xlink" content-type="dwc:institutional_code" xlink:type="simple">NZAC</named-content>). AK: 1 spec., Ruakaka Beach, N. Auckland, 22.ix.[19]32, C.E. Clarke coll. (<named-content xmlns:xlink="http://www.w3.org/1999/xlink" content-type="dwc:institutional_code" xlink:type="simple">BMNH</named-content>); 1 spec., Muriwri Beach, 12.ix.[19]32, C.E. Clarke coll. (<named-content xmlns:xlink="http://www.w3.org/1999/xlink" content-type="dwc:institutional_code" xlink:type="simple">BMNH</named-content>). TK: 1 spec., Taranaki, New Zealand, Broun Coll. (<named-content xmlns:xlink="http://www.w3.org/1999/xlink" content-type="dwc:institutional_code" xlink:type="simple">BMNH</named-content>). WI: 1 spec., Himatangi Beach, 20.iii.1988, M.O.E. Peters leg. (<named-content xmlns:xlink="http://www.w3.org/1999/xlink" content-type="dwc:institutional_code" xlink:type="simple">AMNZ</named-content>). WN: 1 spec., New Zealand, Parapararaumu, 17.ii.[19]24, O’Connor, G.V. Hudson, in dead fish on beach (<named-content xmlns:xlink="http://www.w3.org/1999/xlink" content-type="dwc:institutional_code" xlink:type="simple">BMNH</named-content>); 1 spec., Wellington, ii.1902, J.J. Walker (<named-content xmlns:xlink="http://www.w3.org/1999/xlink" content-type="dwc:institutional_code" xlink:type="simple">BMNH</named-content>); 1 spec., Manawatu Estuary, 25.iii.1984 (<abbrev xmlns:xlink="http://www.w3.org/1999/xlink" xlink:title="Private collection of John Nunn" id="ABBRID0E26EK" xlink:type="simple">CJN</abbrev>); 1 spec., Waikawa Beach, 2.iv.1995 (<abbrev xmlns:xlink="http://www.w3.org/1999/xlink" xlink:title="Private collection of John Nunn" id="ABBRID0E66EK" xlink:type="simple">CJN</abbrev>); 1 spec., Waikanae Beach, 9.ii.1995 (<abbrev xmlns:xlink="http://www.w3.org/1999/xlink" xlink:title="Private collection of John Nunn" id="ABBRID0EDAFK" xlink:type="simple">CJN</abbrev>). South Island. NN: 3 specs., Farewell Spit, Outer beach, 9.ii.1981, J.W. Early leg. (<named-content xmlns:xlink="http://www.w3.org/1999/xlink" content-type="dwc:institutional_code" xlink:type="simple">LUNZ</named-content>); 7 specs., Wharariki Beach, 7.ii.1981, J.W. Early leg. (<named-content xmlns:xlink="http://www.w3.org/1999/xlink" content-type="dwc:institutional_code" xlink:type="simple">LUNZ</named-content>, 3 exs. in coll. <abbrev xmlns:xlink="http://www.w3.org/1999/xlink" xlink:title="T. Lackner’s private collection, temporarily housed at ZSM" id="ABBRID0ERAFK" xlink:type="simple">TLAN</abbrev>); 1 ♂, Tahunanui, Beach Nelson 21.viii.1976, J.C. Watt leg. (<named-content xmlns:xlink="http://www.w3.org/1999/xlink" content-type="dwc:institutional_code" xlink:type="simple">NZAC</named-content>). SC: 1 spec., Temuka Beach, 22.iii.2008 (<abbrev xmlns:xlink="http://www.w3.org/1999/xlink" xlink:title="Private collection of John Nunn" id="ABBRID0E1AFK" xlink:type="simple">CJN</abbrev>). SL: 4 specs., South Island, Curio Bay, 50 km E of Invercargill, sandy beach, 4.xii.2000, Erber (<named-content xmlns:xlink="http://www.w3.org/1999/xlink" content-type="dwc:institutional_code" xlink:type="simple">ZMHUB</named-content>).</p><p>DN: 2 specs., Kuri Bush, near Taieri Mouth, 3.xi.2001 (<abbrev xmlns:xlink="http://www.w3.org/1999/xlink" xlink:title="Private collection of John Nunn" id="ABBRID0EFBFK" xlink:type="simple">CJN</abbrev>); 2 specs., Sandfly Bay, Otago Peninsula, 18.i.2004 (<abbrev xmlns:xlink="http://www.w3.org/1999/xlink" xlink:title="Private collection of John Nunn" id="ABBRID0EJBFK" xlink:type="simple">CJN</abbrev>); 1 spec., Smails beach, Dunedin, 16.iii.1999 (<abbrev xmlns:xlink="http://www.w3.org/1999/xlink" xlink:title="Private collection of John Nunn" id="ABBRID0ENBFK" xlink:type="simple">CJN</abbrev>); 1 spec., Boulder Beach, Otago Peninsula, 5.i.2005 (<abbrev xmlns:xlink="http://www.w3.org/1999/xlink" xlink:title="Private collection of John Nunn" id="ABBRID0ERBFK" xlink:type="simple">CJN</abbrev>); ditto, but 29.xii.2001 (<abbrev xmlns:xlink="http://www.w3.org/1999/xlink" xlink:title="Private collection of John Nunn" id="ABBRID0EVBFK" xlink:type="simple">CJN</abbrev>); 1 spec., Waikouati, 14.i.2002 (<abbrev xmlns:xlink="http://www.w3.org/1999/xlink" xlink:title="Private collection of John Nunn" id="ABBRID0EZBFK" xlink:type="simple">CJN</abbrev>). Unknown localities: 1 spec., N. Zealand, no further data, G. Lewis Coll. (<named-content xmlns:xlink="http://www.w3.org/1999/xlink" content-type="dwc:institutional_code" xlink:type="simple">BMNH</named-content>); 1 spec., New Zealand, no further data, Broun Coll. (<named-content xmlns:xlink="http://www.w3.org/1999/xlink" content-type="dwc:institutional_code" xlink:type="simple">BMNH</named-content>); 1 spec; New Zealand, 25.ii.1917, Broun Coll. (<named-content xmlns:xlink="http://www.w3.org/1999/xlink" content-type="dwc:institutional_code" xlink:type="simple">BMNH</named-content>).</p></tp:treatment-sec><tp:treatment-sec sec-type="biology" id="SECID0EMCFK"><title>Biology.</title><p>Littoral species found on beach under kelp, dead fish, often buried in the sand.</p><!--PageBreak--></tp:treatment-sec><tp:treatment-sec sec-type="distribution" id="SECID0ESCFK"><title>Distribution.</title><p>Endemic to New Zealand (Fig. <xref ref-type="fig" rid="F137">758</xref>).</p></tp:treatment-sec><tp:treatment-sec sec-type="description" id="SECID0E3CFK"><title>Re-description.</title><p>Body length: <abbrev xmlns:xlink="http://www.w3.org/1999/xlink" xlink:title="length between anterior angles of pronotum and apices of elytra" id="ABBRID0ECDFK" xlink:type="simple">PEL</abbrev>: 3.25–4.25 mm; <abbrev xmlns:xlink="http://www.w3.org/1999/xlink" xlink:title="width between anterior angles of pronotum" id="ABBRID0EGDFK" xlink:type="simple">APW</abbrev>: 1.25–1.60 mm; <abbrev xmlns:xlink="http://www.w3.org/1999/xlink" xlink:title="width between posterior angles of pronotum" id="ABBRID0EKDFK" xlink:type="simple">PPW</abbrev>: 2.35–3.00 mm; <abbrev xmlns:xlink="http://www.w3.org/1999/xlink" xlink:title="length of elytron along elytral suture" id="ABBRID0EODFK" xlink:type="simple">EL</abbrev>: 2.15–2.90 mm; <abbrev xmlns:xlink="http://www.w3.org/1999/xlink" xlink:title="maximum width between outer margins of elytra" id="ABBRID0ESDFK" xlink:type="simple">EW</abbrev>: 2.60–3.35 mm.</p><p>Body (Fig. <xref ref-type="fig" rid="F43">240</xref>) rectangular oval, elytral humeri prominent, strongly convex, cuticle light to dark brown, shining, without metallic luster, entirely glabrous; legs, antennae and maxillary palpi similarly colored.</p><p>Antennal scape (Fig. <xref ref-type="fig" rid="F44">241</xref>) slightly thickened, with numerous long setae; antennal club (Fig. <xref ref-type="fig" rid="F44">242</xref>) comparatively small, rounded, entirely covered in dense short sensilla, intermingled with sparse longer erect sensilla; sensory structures of antennal club (Fig. <xref ref-type="fig" rid="F45">255</xref>) in form of a single ventral sensory area with pear-shaped vesicle situated beneath it.</p><p>Mandibles (Fig. <xref ref-type="fig" rid="F45">253</xref>) massively thickened with rounded outer margin, strongly carinate dorsally, bluntly pointed, sub-apical tooth on inner margin of left mandible large, blunt; labrum (Fig. <xref ref-type="fig" rid="F45">254</xref>) faintly convex dorsally, sparsely microscopically punctate, anterior margin slightly emarginate; labral fold tiny, not conspicuous; setae of lateral fringe conspicuously short; labrum with two labral setae; terminal labial palpomere elongated, its width about one-third its length; palpal organ present on both labial and maxillary palpi; mentum (Fig. <xref ref-type="fig" rid="F44">243</xref>) sub-trapezoid, anterior angles slightly produced, anterior margin with shallow median excavation and tiny median notch (Fig. <xref ref-type="fig" rid="F44">243</xref>), surface around it with four long setae, lateral margins with several microscopic setae, surface of mentum imbricate; cardo of maxilla with few short setae on lateral margin; stipes triangular, with four long setae; lacinia without lacinial hook (=uncus); terminal maxillary palpomere elongated, its width about one-fourth its length, about three times as long as penultimate palpomere.</p><fig id="F45" position="float" orientation="portrait"><label>Figures 253–255.</label><caption><p>
                  <bold>253</bold> <italic><tp:taxon-name><tp:taxon-name-part taxon-name-part-type="genus" reg="Reichardtia">Reichardtia</tp:taxon-name-part> <tp:taxon-name-part taxon-name-part-type="species" reg="pedator">pedator</tp:taxon-name-part></tp:taxon-name></italic> (Sharp, 1876) mandibles, dorsal view <bold>254</bold> labrum: left half depicting dorsal view and right half depicting epipharynx <bold>255</bold> antennal club, ventral view showing sensory structures of the antenna.</p></caption><graphic xmlns:xlink="http://www.w3.org/1999/xlink" xlink:href="zookeys-689-001-g045.jpg" position="float" orientation="portrait" xlink:type="simple" id="oo_150106.jpg"/></fig><p>Clypeus (Fig. <xref ref-type="fig" rid="F44">241</xref>) large, rectangular, strongly convex, sloping down anteriorly, rounded laterally, glabrous, surface between clypeus and frontal disc strongly concave; supraorbital and frontal striae absent; frontal disc (Fig. <xref ref-type="fig" rid="F44">241</xref>) about twice as broad as long, with conspicuous median fovea; eyes slightly flattened, but visible from above.</p><p>Pronotal sides (Fig. <xref ref-type="fig" rid="F43">240</xref>) rounded, apical angles blunt, marginal pronotal stria complete, carinate, somewhat weakened behind head; disc strongly convex, glabrous; pronotal hypomeron with long yellow setae; scutellum small, but visible.</p><p>Elytral epipleura punctate; marginal epipleural stria thin, faintly impressed; marginal elytral stria well impressed, continuous along elytral apex as apical elytral stria, connected with sutural elytral stria; humeral elytral stria well impressed, occasionally continuous with inner subhumeral stria forming a stria parallel to first dorsal elytral; dorsal elytral striae deeply impressed, first the longest, reaching approximately half of elytral length apically, striae 2–4 shorter, reaching about one-third of elytral length apically; sutural elytral stria complete, deeply impressed, continuous with apical as well as 4<sup>th</sup> dorsal elytral striae. Except for scattered punctures near elytral apex entire elytral disc glabrous.</p><p>Propygidium (Fig. <xref ref-type="fig" rid="F44">244</xref>) transverse, about three times as broad as long, completely exposed, sparsely punctate, punctures separated by several times their diameter, interspaces between punctures with fine alutaceous microsculpture; pygidium (Fig. <xref ref-type="fig" rid="F44">244</xref>) <!--PageBreak-->almost smooth, only on basal third with several scattered shallow almost inconspicuous punctures.</p><p>Anterior margin of median portion of prosternum (Fig. <xref ref-type="fig" rid="F44">245</xref>) bisinuate, setose, anterior angles somewhat produced; marginal prosternal stria absent; prosternal apophysis strongly constricted between procoxae, prosternal process knife-like, strongly widening and sloping down anteriorly, surface imbricate, with scattered punctures fringed with setae.</p><!--PageBreak--><p>Anterior margin of mesoventrite (Fig. <xref ref-type="fig" rid="F44">246</xref>) straight; discal marginal mesoventral stria well impressed, fringed with several short setae; disc convex, only with microscopic punctation, strongly constricted between mesocoxae; meso-metaventral suture deeply impressed, meso-metaventral sutural stria well impressed, overriding meso-metaventral suture; intercoxal disc of metaventrite broad, smooth, in males with concave median longitudinal depression. Lateral metaventral stria well impressed, strongly curved outwardly; lateral disc of metaventrite (Fig. <xref ref-type="fig" rid="F44">247</xref>) convex, with round shallow large setigerous punctures; metepisternum + fused metepimeron (Fig. <xref ref-type="fig" rid="F44">247</xref>) with even denser setigerous punctures than those of lateral disc of metaventrite, punctures almost disappear on fused metepimeron; lateral metepisternal stria intermittent, present only on metepisternum.</p><p>Intercoxal disc of first abdominal ventrite in males with large depression medially, in females depression much smaller, lateral striae shortened apically; glabrous.</p><p>Protibia (Fig. <xref ref-type="fig" rid="F44">248</xref>) widening apically, outer margin with a row of about 17 densely-set straight long lamellate denticles growing in size apically; setae of outer row moderately dense, long and regular; setae of median row approximate to outer row, but shorter and sparser; protarsal groove deep; anterior protibial stria complete, carinate, next to it another row of much shorter sparse setae present, apically setae growing in length; protibial spur short, hooked, growing out near tarsal insertion; outer part of posterior surface of protibia (Fig. <xref ref-type="fig" rid="F44">249</xref>) with dense moderately long strongly sclerotized setae, demarcation line between outer, median and inner part of posterior surface of protibia absent; inner margin with double row of sparse sclerotized setae growing in size and becoming denser apically.</p><p>Mesotibia (Fig. <xref ref-type="fig" rid="F44">250</xref>) strongly thickened, outer margin with a dense row of thick denticles growing in size apically; setae of outer row strongly sclerotized, dense, growing in size but becoming thinner apically; setae of median row rather distanced from outer row, thinner and sparser; between the two rows several additional setae present; posterior mesotibial stria inconspicuous (absent?); anterior surface of mesotibia convex, with several dense rows of short denticles, becoming sparser and thinner towards inner mesotibial margin; anterior mesotibial stria inconspicuous (absent?); mesotibial spur inconspicuous; first and second tarsomeres ventrally with four long strongly sclerotized setae; third and fourth tarsomeres with only two such setae; fifth tarsomere devoid of setae ventrally; first two tarsomeres dorsally with two strongly sclerotized setae; third, fourth and fifth tarsomeres dorsally with only single seta; claws of apical tarsomere bent, shorter than half its length; metatibia (Figs <xref ref-type="fig" rid="F44">251–252</xref>) basically similar to mesotibia, but even more thickened, denticles of outer margin and anterior surface much denser and stouter than those of mesotibia.</p><p>Male genitalia. Eighth sternite (Figs <xref ref-type="fig" rid="F46">256–257</xref>) fused longitudinally; vela absent; apex of eighth sternite laterally with several short setae; eighth tergite and eighth sternite not fused laterally (Fig. <xref ref-type="fig" rid="F46">258</xref>). Ninth tergite (Figs <xref ref-type="fig" rid="F46">259–260</xref>) longitudinally fused medially; spiculum gastrale (Fig. <xref ref-type="fig" rid="F46">259</xref>) gradually dilated on apical half, basal end strongly dilated, resembling flukes of a whale. Aedeagus (Figs <xref ref-type="fig" rid="F46">261–262</xref>) slightly thickened, constricted before apex; basal piece of aedeagus very short, ratio of its length : length of parameres 1: 7; parameres of aedeagus fused almost along their basal two-thirds; aedeagus only slightly curved from lateral view, apex of aedeagus flattened dorso-ventrally.</p><fig id="F46" position="float" orientation="portrait"><label>Figures 256–262.</label><caption><p>
                  <bold>256</bold> <italic><tp:taxon-name><tp:taxon-name-part taxon-name-part-type="genus" reg="Reichardtia">Reichardtia</tp:taxon-name-part> <tp:taxon-name-part taxon-name-part-type="species" reg="pedator">pedator</tp:taxon-name-part></tp:taxon-name></italic> (Sharp, 1876) male terminalia: 8<sup>th</sup> sternite + 8<sup>th</sup> tergite, ventral view <bold>257</bold> ditto, dorsal view <bold>258</bold> ditto, lateral view <bold>259</bold> male terminalia: 9<sup>th</sup> + 10<sup>th</sup> tergites, dorsal view; spiculum gastrale, ventral view <bold>260</bold> male terminalia: 9<sup>th</sup> + 10<sup>th</sup> tergites; spiculum gastrale, lateral view <bold>261</bold> male terminalia: aedeagus, dorsal view <bold>262</bold> ditto, lateral view.</p></caption><graphic xmlns:xlink="http://www.w3.org/1999/xlink" xlink:href="zookeys-689-001-g046.jpg" position="float" orientation="portrait" xlink:type="simple" id="oo_150107.jpg"/></fig><!--PageBreak--><!--PageBreak--><!--PageBreak--></tp:treatment-sec><tp:treatment-sec><!--Section generated to contain objects referenced in tp:taxon-treatment.--><fig id="F43" position="float" orientation="portrait"><label>Figure 240.</label><caption><p>
                  <italic><tp:taxon-name><tp:taxon-name-part taxon-name-part-type="genus" reg="Reichardtia">Reichardtia</tp:taxon-name-part> <tp:taxon-name-part taxon-name-part-type="species" reg="pedator">pedator</tp:taxon-name-part></tp:taxon-name></italic> (Sharp, 1876) habitus, dorsal view.</p></caption><graphic xmlns:xlink="http://www.w3.org/1999/xlink" xlink:href="zookeys-689-001-g043.jpg" position="float" orientation="portrait" xlink:type="simple" id="oo_150104.jpg"/></fig><fig id="F137" position="float" orientation="portrait"><label>Figure 758.</label><caption><p>Distribution of <italic><tp:taxon-name><tp:taxon-name-part taxon-name-part-type="genus" reg="Reichardtia">Reichardtia</tp:taxon-name-part> <tp:taxon-name-part taxon-name-part-type="species" reg="pedator">pedator</tp:taxon-name-part></tp:taxon-name></italic> (Sharp, 1876) and <tp:taxon-name><tp:taxon-name-part taxon-name-part-type="genus" reg="Saprinus">Saprinus</tp:taxon-name-part> (<tp:taxon-name-part taxon-name-part-type="subgenus" reg="Saprinus">Saprinus</tp:taxon-name-part>) <tp:taxon-name-part taxon-name-part-type="species" reg="detritus">detritus</tp:taxon-name-part></tp:taxon-name> (Fabricius, 1775) in mainland New Zeland.</p></caption><graphic xmlns:xlink="http://www.w3.org/1999/xlink" xlink:href="zookeys-689-001-g137.jpg" position="float" orientation="portrait" xlink:type="simple" id="oo_150199.jpg"/></fig></tp:treatment-sec><ref-list><ref id="B87"><mixed-citation xmlns:xlink="http://www.w3.org/1999/xlink" xlink:type="simple">
          <person-group><name name-style="western"><surname>Sharp</surname><given-names>D</given-names></name></person-group> (<year>1876</year>) <article-title>Descriptions of some new genera and species of New Zealand <tp:taxon-name><tp:taxon-name-part taxon-name-part-type="order">Coleoptera</tp:taxon-name-part></tp:taxon-name>.</article-title> <source>Entomologist’s Monthly Magazine</source> <volume>13</volume>(<issue>1867-87</issue>): <fpage>20</fpage>–<lpage>28</lpage>. <ext-link xlink:type="simple" ext-link-type="doi" xlink:href="10.5962/bhl.part.22813">https://doi.org/10.5962/bhl.part.22813</ext-link></mixed-citation></ref></ref-list></tp:taxon-treatment>
