# Supplementary material for: A monograph of the Australopacific Saprininae (Coleoptera, Histeridae)
Source: Zookeys. 2017 Aug 14;(689):1–263. doi: 10.3897/zookeys.689.12021 (PMC5672588; doi:10.3897/zookeys.689.12021)
Supplement: XML Treatment for Saprinodes [file zookeys.689.12021-treatment28.xml]

<!DOCTYPE tp:taxon-treatment
  PUBLIC "-//TaxonX//DTD Taxonomic Treatment Publishing DTD v0 20100105//EN" "tax-treatment-NSO.dtd">
<tp:taxon-treatment xmlns:tp="http://www.plazi.org/taxpub"><tp:treatment-meta><kwd-group><label>Taxon classification</label><kwd><named-content xmlns:xlink="http://www.w3.org/1999/xlink" content-type="kingdom">Animalia</named-content></kwd><kwd><named-content xmlns:xlink="http://www.w3.org/1999/xlink" content-type="order">Coleoptera</named-content></kwd><kwd><named-content xmlns:xlink="http://www.w3.org/1999/xlink" content-type="family">Histeridae</named-content></kwd></kwd-group><mixed-citation publication-type="journal"><person-group><name><surname>Lackner</surname><given-names>Tomáš</given-names></name><name><surname>Leschen</surname><given-names>Richard A.B.</given-names></name></person-group><article-title>A monograph of the Australopacific <tp:taxon-name><tp:taxon-name-part taxon-name-part-type="subfamily">Saprininae</tp:taxon-name-part></tp:taxon-name> (<tp:taxon-name><tp:taxon-name-part taxon-name-part-type="order">Coleoptera</tp:taxon-name-part></tp:taxon-name>, <tp:taxon-name><tp:taxon-name-part taxon-name-part-type="family">Histeridae</tp:taxon-name-part></tp:taxon-name>)</article-title><source>Zookeys</source><day>14</day><month>8</month><year>2017</year><volume>2017</volume><issue>689</issue><fpage>1</fpage><lpage>263</lpage><pub-id pub-id-type="doi">10.3897/zookeys.689.12021</pub-id></mixed-citation></tp:treatment-meta><tp:nomenclature><tp:taxon-name>
              <tp:taxon-name-part taxon-name-part-type="genus" reg="Saprinodes">Saprinodes</tp:taxon-name-part>
            </tp:taxon-name><tp:taxon-authority>Lewis, 1891</tp:taxon-authority><xref ref-type="fig" rid="F47">Figs 263</xref><xref ref-type="fig" rid="F48">, 264–269</xref><xref ref-type="fig" rid="F49">, 270–278</xref><xref ref-type="fig" rid="F50">, 279</xref><xref ref-type="fig" rid="F51">, 280–288</xref><xref ref-type="fig" rid="F52">, 289–291</xref><xref ref-type="fig" rid="F53">, 292–300</xref><xref ref-type="fig" rid="F138">, 759</xref><!--PageBreak--><tp:nomenclature-citation-list><tp:nomenclature-citation><tp:taxon-name>
                  <tp:taxon-name-part taxon-name-part-type="genus" reg="Saprinodes">Saprinodes</tp:taxon-name-part>
                </tp:taxon-name><comment>Lewis, 1891: 396. Type species <tp:taxon-name><tp:taxon-name-part taxon-name-part-type="genus" reg="Saprinodes">Saprinodes</tp:taxon-name-part> <tp:taxon-name-part taxon-name-part-type="species" reg="falcifer">falcifer</tp:taxon-name-part></tp:taxon-name> Lewis, 1891, by monotypy.</comment></tp:nomenclature-citation></tp:nomenclature-citation-list></tp:nomenclature><tp:treatment-sec sec-type="diagnosis" id="SECID0EFNFK"><title>Diagnosis.</title><p>Cuticle light to dark brown with faint bronze metallic tinge, entire dorsal surface (with the exception of vaguely delimited ‘mirrors’ on pronotal disc and elytra) rugulose-lacunose; labral pits and setae absent; pronotal depressions absent; prosternal foveae absent; bases of lateral prosternal striae with distinctive projection; protibia without teeth or denticles, very slender and elongate; protarsal groove very deep; protibial spur large; spiculum gastrale not expanded basally.</p><fig id="F47" position="float" orientation="portrait"><label>Figure 263.</label><caption><p>
                  <italic><tp:taxon-name><tp:taxon-name-part taxon-name-part-type="genus" reg="Saprinodes">Saprinodes</tp:taxon-name-part> <tp:taxon-name-part taxon-name-part-type="species" reg="distinctus">distinctus</tp:taxon-name-part></tp:taxon-name></italic> Dégallier, 1993, habitus, dorsal view.</p></caption><graphic xmlns:xlink="http://www.w3.org/1999/xlink" xlink:href="zookeys-689-001-g047.jpg" position="float" orientation="portrait" xlink:type="simple" id="oo_150108.jpg"/></fig></tp:treatment-sec><tp:treatment-sec sec-type="biology" id="SECID0ECOFK"><title>Biology.</title><p>Unknown, most of the specimens have been collected using pitfall traps.</p></tp:treatment-sec><tp:treatment-sec sec-type="distribution" id="SECID0EHOFK"><title>Distribution.</title><p>Endemic to Australia: Queensland and New South Wales (Fig. <xref ref-type="fig" rid="F138">759</xref>).</p></tp:treatment-sec><tp:treatment-sec sec-type="remarks" id="SECID0EROFK"><title>Remarks.</title><p>
              <italic><tp:taxon-name><tp:taxon-name-part taxon-name-part-type="genus" reg="Saprinodes">Saprinodes</tp:taxon-name-part></tp:taxon-name></italic> is the only Australopacific saprinine with the protibia devoid of teeth or denticles on its outer margin. Furthermore, its protibia is apically narrowed, terminating in a large protibial tooth. The peculiarly-shaped protibia of <italic><tp:taxon-name><tp:taxon-name-part taxon-name-part-type="genus" reg="Saprinodes">Saprinodes</tp:taxon-name-part></tp:taxon-name></italic> is not found in any other currently known <tp:taxon-name><tp:taxon-name-part taxon-name-part-type="subfamily">Saprininae</tp:taxon-name-part></tp:taxon-name> genus. The absence of labral pits and setae and the distinctive prosternal projection near the bases of lateral prosternal striae are also autapomorphies. In the morphology-based performed phylogenetic analysis published by the senior author (<xref ref-type="bibr" rid="B53">Lackner 2014d</xref>), the type species of the genus, <italic><tp:taxon-name><tp:taxon-name-part taxon-name-part-type="genus" reg="Saprinodes">S.</tp:taxon-name-part> <tp:taxon-name-part taxon-name-part-type="species" reg="falcifer">falcifer</tp:taxon-name-part></tp:taxon-name></italic> Lewis, 1891 was recovered sister to <italic><tp:taxon-name><tp:taxon-name-part taxon-name-part-type="genus" reg="Iridoprinus">Iridoprinus</tp:taxon-name-part> <tp:taxon-name-part taxon-name-part-type="species" reg="myrmecophilus">myrmecophilus</tp:taxon-name-part></tp:taxon-name></italic> with one ‘strong’ and two ‘weaker’ synapomorphies supporting their relationship (see also remarks section of <italic><tp:taxon-name><tp:taxon-name-part taxon-name-part-type="genus" reg="Iridoprinus">Iridoprinus</tp:taxon-name-part></tp:taxon-name></italic>).</p></tp:treatment-sec><tp:treatment-sec sec-type="key" id="SECID0ELQFK"><title>Key to the species of the genus <italic><tp:taxon-name><tp:taxon-name-part taxon-name-part-type="genus" reg="Saprinodes">Saprinodes</tp:taxon-name-part></tp:taxon-name></italic> Lewis, 1891</title><table-wrap content-type="key" position="anchor" orientation="portrait"><table id="TID0ETYCI" rules="all"><tbody><tr><td rowspan="1" colspan="1">1</td><td rowspan="1" colspan="1">Clypeus margined (Fig. <xref ref-type="fig" rid="F48">264</xref>), anterior margin of mentum weakly inwardly arcuate (Fig. <xref ref-type="fig" rid="F48">266</xref>), elytral striae distinguishable (Fig. <xref ref-type="fig" rid="F47">263</xref>); elytral ‘mirror’ (=polished area) larger (Fig. <xref ref-type="fig" rid="F47">263</xref>)</td><td rowspan="1" colspan="1">
                      <bold><italic><tp:taxon-name><tp:taxon-name-part taxon-name-part-type="genus" reg="Saprinodes">Saprinodes</tp:taxon-name-part> <tp:taxon-name-part taxon-name-part-type="species" reg="distinctus">distinctus</tp:taxon-name-part></tp:taxon-name></italic> Dégallier, 1993</bold> (Australia: Queensland)</td></tr><tr><td rowspan="1" colspan="1">–</td><td rowspan="1" colspan="1">Clypeus not margined (Fig. <xref ref-type="fig" rid="F51">280</xref>), anterior margin of mentum deeply inwardly arcuate (Fig. <xref ref-type="fig" rid="F51">282</xref>), elytral striae almost indistinguishable, erased under coarse punctures and strioles (Fig. <xref ref-type="fig" rid="F50">279</xref>); elytral ‘mirror’ (=polished area) smaller (Fig. <xref ref-type="fig" rid="F50">279</xref>)</td><td rowspan="1" colspan="1">
                      <bold><italic><tp:taxon-name><tp:taxon-name-part taxon-name-part-type="genus" reg="Saprinodes">Saprinodes</tp:taxon-name-part> <tp:taxon-name-part taxon-name-part-type="species" reg="falcifer">falcifer</tp:taxon-name-part></tp:taxon-name></italic> Lewis, 1891</bold> (Australia: New South Wales, Queensland)</td></tr></tbody></table></table-wrap></tp:treatment-sec><tp:treatment-sec><!--Section generated to contain objects referenced in tp:taxon-treatment.--><fig id="F48" position="float" orientation="portrait"><label>Figures 264–269.</label><caption><p>
                  <bold>264</bold> <italic><tp:taxon-name><tp:taxon-name-part taxon-name-part-type="genus" reg="Saprinodes">Saprinodes</tp:taxon-name-part> <tp:taxon-name-part taxon-name-part-type="species" reg="distinctus">distinctus</tp:taxon-name-part></tp:taxon-name></italic> Dégallier, 1993 head, dorsal view <bold>265</bold> antennal club, ventral view <bold>266</bold> mentum, ventral view <bold>267</bold> prosternum <bold>268</bold> mesoventrite <bold>269</bold> protibia, dorsal view.</p></caption><graphic xmlns:xlink="http://www.w3.org/1999/xlink" xlink:href="zookeys-689-001-g048.jpg" position="float" orientation="portrait" xlink:type="simple" id="oo_150109.jpg"/></fig><fig id="F49" position="float" orientation="portrait"><label>Figures 270–278.</label><caption><p>
                  <bold>270</bold> <italic><tp:taxon-name><tp:taxon-name-part taxon-name-part-type="genus" reg="Saprinodes">Saprinodes</tp:taxon-name-part> <tp:taxon-name-part taxon-name-part-type="species" reg="distinctus">distinctus</tp:taxon-name-part></tp:taxon-name></italic> Dégallier, 1993 male terminalia: 8<sup>th</sup> sternite + 8<sup>th</sup> tergite, ventral view <bold>271</bold> ditto, dorsal view <bold>272</bold> ditto, lateral view <bold>273</bold> male terminalia: 9<sup>th</sup> + 10<sup>th</sup> tergites, dorsal view <bold>274</bold> ditto, lateral view <bold>275</bold> male terminalia: spiculum gastrale, ventral view <bold>276</bold> ditto, lateral view <bold>277</bold> male terminalia: aedeagus, dorsal view <bold>278</bold> ditto, lateral view.</p></caption><graphic xmlns:xlink="http://www.w3.org/1999/xlink" xlink:href="zookeys-689-001-g049.jpg" position="float" orientation="portrait" xlink:type="simple" id="oo_150110.jpg"/></fig><fig id="F50" position="float" orientation="portrait"><label>Figure 279.</label><caption><p>
                  <italic><tp:taxon-name><tp:taxon-name-part taxon-name-part-type="genus" reg="Saprinodes">Saprinodes</tp:taxon-name-part> <tp:taxon-name-part taxon-name-part-type="species" reg="falcifer">falcifer</tp:taxon-name-part></tp:taxon-name></italic> Lewis, 1891 habitus, dorsal view.</p></caption><graphic xmlns:xlink="http://www.w3.org/1999/xlink" xlink:href="zookeys-689-001-g050.jpg" position="float" orientation="portrait" xlink:type="simple" id="oo_150111.jpg"/></fig><fig id="F51" position="float" orientation="portrait"><label>Figures 280–288.</label><caption><p>
                  <bold>280</bold> <italic><tp:taxon-name><tp:taxon-name-part taxon-name-part-type="genus" reg="Saprinodes">Saprinodes</tp:taxon-name-part> <tp:taxon-name-part taxon-name-part-type="species" reg="falcifer">falcifer</tp:taxon-name-part></tp:taxon-name></italic> Lewis, 1891 head, dorsal view <bold>281</bold> antennal club, ventral view <bold>282</bold> mentum, ventral view <bold>283</bold> pygidium <bold>284</bold> prosternum <bold>285</bold> mesoventrite <bold>286</bold> lateral disc of metaventrite + metepisternum <bold>287</bold> protibia, dorsal view <bold>288</bold> ditto, ventral view.</p></caption><graphic xmlns:xlink="http://www.w3.org/1999/xlink" xlink:href="zookeys-689-001-g051.jpg" position="float" orientation="portrait" xlink:type="simple" id="oo_150112.jpg"/></fig><fig id="F52" position="float" orientation="portrait"><label>Figures 289–291.</label><caption><p>
                  <bold>289</bold> <italic><tp:taxon-name><tp:taxon-name-part taxon-name-part-type="genus" reg="Saprinodes">Saprinodes</tp:taxon-name-part> <tp:taxon-name-part taxon-name-part-type="species" reg="falcifer">falcifer</tp:taxon-name-part></tp:taxon-name></italic> Lewis, 1891 mandibles, dorsal view <bold>290</bold> labrum: left half depicting dorsal view and right half depicting epipharynx <bold>291</bold> antennal club, ventral view showing sensory structures of the antenna.</p></caption><graphic xmlns:xlink="http://www.w3.org/1999/xlink" xlink:href="zookeys-689-001-g052.jpg" position="float" orientation="portrait" xlink:type="simple" id="oo_150113.jpg"/></fig><fig id="F53" position="float" orientation="portrait"><label>Figures 292–300.</label><caption><p>
                  <bold>292</bold> <italic><tp:taxon-name><tp:taxon-name-part taxon-name-part-type="genus" reg="Saprinodes">Saprinodes</tp:taxon-name-part> <tp:taxon-name-part taxon-name-part-type="species" reg="falcifer">falcifer</tp:taxon-name-part></tp:taxon-name></italic> Lewis, 1891 male terminalia: 8<sup>th</sup> sternite + 8<sup>th</sup> tergite, ventral view <bold>293</bold> ditto, dorsal view <bold>294</bold> ditto, lateral view <bold>295</bold> male terminalia: 9<sup>th</sup> + 10<sup>th</sup> tergites, dorsal view <bold>296</bold> ditto, lateral view <bold>297</bold> male terminalia: spiculum gastrale, ventral view <bold>298</bold> ditto, lateral view <bold>299</bold> male terminalia: aedeagus, dorsal view <bold>300</bold> ditto, lateral view.</p></caption><graphic xmlns:xlink="http://www.w3.org/1999/xlink" xlink:href="zookeys-689-001-g053.jpg" position="float" orientation="portrait" xlink:type="simple" id="oo_150114.jpg"/></fig><fig id="F138" position="float" orientation="portrait"><label>Figure 759.</label><caption><p>Distribution of <italic><tp:taxon-name><tp:taxon-name-part taxon-name-part-type="genus" reg="Saprinodes">Saprinodes</tp:taxon-name-part> <tp:taxon-name-part taxon-name-part-type="species" reg="distinctus">distinctus</tp:taxon-name-part></tp:taxon-name></italic> Dégallier, 1993; <italic><tp:taxon-name><tp:taxon-name-part taxon-name-part-type="genus" reg="Saprinodes">Saprinodes</tp:taxon-name-part> <tp:taxon-name-part taxon-name-part-type="species" reg="falcifer">falcifer</tp:taxon-name-part></tp:taxon-name></italic> Lewis, 1891; <tp:taxon-name><tp:taxon-name-part taxon-name-part-type="genus" reg="Saprinus">Saprinus</tp:taxon-name-part> (<tp:taxon-name-part taxon-name-part-type="subgenus" reg="Saprinus">Saprinus</tp:taxon-name-part>) <tp:taxon-name-part taxon-name-part-type="species" reg="amethystinus">amethystinus</tp:taxon-name-part></tp:taxon-name> Lewis, 1900 and <tp:taxon-name><tp:taxon-name-part taxon-name-part-type="genus" reg="Saprinus">Saprinus</tp:taxon-name-part> (<tp:taxon-name-part taxon-name-part-type="subgenus" reg="Saprinus">Saprinus</tp:taxon-name-part>) <tp:taxon-name-part taxon-name-part-type="species" reg="australis">australis</tp:taxon-name-part></tp:taxon-name> (Boisduval, 1835) in Australia.</p></caption><graphic xmlns:xlink="http://www.w3.org/1999/xlink" xlink:href="zookeys-689-001-g138.jpg" position="float" orientation="portrait" xlink:type="simple" id="oo_150200.jpg"/></fig></tp:treatment-sec><ref-list><ref id="B53"><mixed-citation xmlns:xlink="http://www.w3.org/1999/xlink" xlink:type="simple">
          <person-group><name name-style="western"><surname>Lackner</surname><given-names>T</given-names></name></person-group> (<year>2014d</year>) <article-title>Phylogeny of the <tp:taxon-name><tp:taxon-name-part taxon-name-part-type="subfamily">Saprininae</tp:taxon-name-part></tp:taxon-name> subfamily reveals interesting ecological shifts in the history of the subfamily (<tp:taxon-name><tp:taxon-name-part taxon-name-part-type="order">Coleoptera</tp:taxon-name-part></tp:taxon-name>: <tp:taxon-name><tp:taxon-name-part taxon-name-part-type="family">Histeridae</tp:taxon-name-part></tp:taxon-name>).</article-title> <source>Zoological Journal of the Linnean Society</source> <volume>172</volume>: <fpage>521</fpage>–<lpage>555</lpage>. <ext-link xlink:type="simple" ext-link-type="doi" xlink:href="10.1111/zoj.12182">http://dx.doi.org/10.1111/zoj.12182</ext-link></mixed-citation></ref></ref-list></tp:taxon-treatment>
