# Supplementary material for: A monograph of the Australopacific Saprininae (Coleoptera, Histeridae)
Source: Zookeys. 2017 Aug 14;(689):1–263. doi: 10.3897/zookeys.689.12021 (PMC5672588; doi:10.3897/zookeys.689.12021)
Supplement: XML Treatment for Saprinodes distinctus [file zookeys.689.12021-treatment29.xml]

<!DOCTYPE tp:taxon-treatment
  PUBLIC "-//TaxonX//DTD Taxonomic Treatment Publishing DTD v0 20100105//EN" "tax-treatment-NSO.dtd">
<tp:taxon-treatment xmlns:tp="http://www.plazi.org/taxpub"><tp:treatment-meta><kwd-group><label>Taxon classification</label><kwd><named-content xmlns:xlink="http://www.w3.org/1999/xlink" content-type="kingdom">Animalia</named-content></kwd><kwd><named-content xmlns:xlink="http://www.w3.org/1999/xlink" content-type="order">Coleoptera</named-content></kwd><kwd><named-content xmlns:xlink="http://www.w3.org/1999/xlink" content-type="family">Histeridae</named-content></kwd></kwd-group><mixed-citation publication-type="journal"><person-group><name><surname>Lackner</surname><given-names>Tomáš</given-names></name><name><surname>Leschen</surname><given-names>Richard A.B.</given-names></name></person-group><article-title>A monograph of the Australopacific <tp:taxon-name><tp:taxon-name-part taxon-name-part-type="subfamily">Saprininae</tp:taxon-name-part></tp:taxon-name> (<tp:taxon-name><tp:taxon-name-part taxon-name-part-type="order">Coleoptera</tp:taxon-name-part></tp:taxon-name>, <tp:taxon-name><tp:taxon-name-part taxon-name-part-type="family">Histeridae</tp:taxon-name-part></tp:taxon-name>)</article-title><source>Zookeys</source><day>14</day><month>8</month><year>2017</year><volume>2017</volume><issue>689</issue><fpage>1</fpage><lpage>263</lpage><pub-id pub-id-type="doi">10.3897/zookeys.689.12021</pub-id></mixed-citation></tp:treatment-meta><tp:nomenclature><tp:taxon-name>
              <tp:taxon-name-part taxon-name-part-type="genus" reg="Saprinodes">Saprinodes</tp:taxon-name-part>
              <tp:taxon-name-part taxon-name-part-type="species" reg="distinctus">distinctus</tp:taxon-name-part>
            </tp:taxon-name><tp:taxon-authority>Dégallier, 1993</tp:taxon-authority><xref ref-type="fig" rid="F47">Figs 263</xref><xref ref-type="fig" rid="F48">, 264–269</xref><xref ref-type="fig" rid="F49">, 270–278</xref><xref ref-type="fig" rid="F138">, 759</xref><tp:nomenclature-citation-list><tp:nomenclature-citation><tp:taxon-name>
                  <tp:taxon-name-part taxon-name-part-type="genus" reg="Saprinodes">Saprinodes</tp:taxon-name-part> <tp:taxon-name-part taxon-name-part-type="species" reg="distinctus">distinctus</tp:taxon-name-part></tp:taxon-name><comment>Dégallier, 1993: 49, figs 6–11.</comment></tp:nomenclature-citation></tp:nomenclature-citation-list></tp:nomenclature><tp:treatment-sec sec-type="type locality" id="SECID0EUVFK"><title>Type locality.</title><p>Australia: Queensland: Danbulla S.F.</p></tp:treatment-sec><tp:treatment-sec sec-type="type material" id="SECID0EGWFK"><title>Type material examined.</title><p>
              <italic><tp:taxon-name><tp:taxon-name-part taxon-name-part-type="genus" reg="Saprinodes">Saprinodes</tp:taxon-name-part> <tp:taxon-name-part taxon-name-part-type="species" reg="distinctus">distinctus</tp:taxon-name-part></tp:taxon-name></italic> Dégallier, 1993: holotype, ♂, genitalia glued to the same mounting card as the specimen, with the following labels: “AUSTRALIA: n. Qld. / Danbulla S.F., 13 km / NE of Yungaburra / 28.VII - 3.IX. 1987 / Storey &amp; De Faveri” (printed-written); followed by: “MDPI Intercept / Trap Site No. 27” (printed-written); followed by: “<tp:taxon-name><tp:taxon-name-part taxon-name-part-type="genus" reg="Saprinodes">Saprinodes</tp:taxon-name-part></tp:taxon-name> / <tp:taxon-name><tp:taxon-name-part taxon-name-part-type="species" reg="distinctus">distinctus</tp:taxon-name-part></tp:taxon-name> / HOLOTYPE / N. DEGALLIER / T. 13244” (red label, written) (<named-content xmlns:xlink="http://www.w3.org/1999/xlink" content-type="dwc:institutional_code" xlink:type="simple">QM</named-content>). Allotype, ♀, ditto, but 20.XII.[19]86 - 13.I.[19]87, and Trap Site No. 21 (<named-content xmlns:xlink="http://www.w3.org/1999/xlink" content-type="dwc:institutional_code" xlink:type="simple">QM</named-content>). Paratype, ♀, with genitalia glued to the same mounting card as the specimen, with the following labels: “The Crater, near / Herberton, N. Qld. / 16 dec. 1961 / McAlpine + Lossin” (written); followed by: “<italic><tp:taxon-name><tp:taxon-name-part taxon-name-part-type="genus" reg="Saprinodes">Saprinodes</tp:taxon-name-part></tp:taxon-name></italic> / <italic><tp:taxon-name><tp:taxon-name-part taxon-name-part-type="species" reg="distinctus">distinctus</tp:taxon-name-part></tp:taxon-name></italic> / DEGALLIER / PARATYPE” (red label, written); followed by: “K 204388” (printed); followed by: “10-114” (yellow label, pencil-written, added by the senior author) (<named-content xmlns:xlink="http://www.w3.org/1999/xlink" content-type="dwc:institutional_code" xlink:type="simple">AMS</named-content>).</p><!--PageBreak--></tp:treatment-sec><tp:treatment-sec sec-type="material" id="SECID0ETYFK"><title>Additional material examined.</title><p>AUSTRALIA. Queensland: 1 spec., Wongabel S.F., 5 km S Atherton, 800 m, 5.–14.xii.1988, Monteith &amp; Thompson (FIT) (<named-content xmlns:xlink="http://www.w3.org/1999/xlink" content-type="dwc:institutional_code" xlink:type="simple">QM</named-content>); 1 ♂ &amp; 2 specs., Batavia Downs, 12.41S 142.41E, 22.vi.–23.viii.1992, P. Zborowski &amp; J. Cardale (FIT) (<named-content xmlns:xlink="http://www.w3.org/1999/xlink" content-type="dwc:institutional_code" xlink:type="simple">ANIC</named-content>).</p></tp:treatment-sec><tp:treatment-sec sec-type="biology" id="SECID0EPZFK"><title>Biology.</title><p>Unknown.</p></tp:treatment-sec><tp:treatment-sec sec-type="distribution" id="SECID0EUZFK"><title>Distribution.</title><p>Endemic to Australia: Queensland (Fig. <xref ref-type="fig" rid="F138">759</xref>).</p></tp:treatment-sec><tp:treatment-sec sec-type="remarks" id="SECID0E5ZFK"><title>Remarks.</title><p>
              <italic><tp:taxon-name><tp:taxon-name-part taxon-name-part-type="genus" reg="Saprinodes">S.</tp:taxon-name-part> <tp:taxon-name-part taxon-name-part-type="species" reg="distinctus">distinctus</tp:taxon-name-part></tp:taxon-name></italic> is rather similar to <italic><tp:taxon-name><tp:taxon-name-part taxon-name-part-type="genus" reg="Saprinodes">S.</tp:taxon-name-part> <tp:taxon-name-part taxon-name-part-type="species" reg="falcifer">falcifer</tp:taxon-name-part></tp:taxon-name></italic>. Characters that best separate the two species are mentioned in the above key. The males of the two species differ only in the structure of eighth abdominal ventrite (compare Figs <xref ref-type="fig" rid="F49">270–271</xref> with 292–293). Since we provide the type species of the genus, <italic><tp:taxon-name><tp:taxon-name-part taxon-name-part-type="genus" reg="Saprinodes">S.</tp:taxon-name-part> <tp:taxon-name-part taxon-name-part-type="species" reg="falcifer">falcifer</tp:taxon-name-part></tp:taxon-name></italic>, with a full re-description we give for <italic><tp:taxon-name><tp:taxon-name-part taxon-name-part-type="genus" reg="Saprinodes">S.</tp:taxon-name-part> <tp:taxon-name-part taxon-name-part-type="species" reg="distinctus">distinctus</tp:taxon-name-part></tp:taxon-name></italic> only a brief diagnostic description.</p></tp:treatment-sec><tp:treatment-sec sec-type="description" id="SECID0EU2FK"><title>Diagnostic description.</title><p>Body length: <abbrev xmlns:xlink="http://www.w3.org/1999/xlink" xlink:title="length between anterior angles of pronotum and apices of elytra" id="ABBRID0E12FK" xlink:type="simple">PEL</abbrev>: 2.50–2.80 mm; <abbrev xmlns:xlink="http://www.w3.org/1999/xlink" xlink:title="width between anterior angles of pronotum" id="ABBRID0E52FK" xlink:type="simple">APW</abbrev>: 0.75–0.85 mm; <abbrev xmlns:xlink="http://www.w3.org/1999/xlink" xlink:title="width between posterior angles of pronotum" id="ABBRID0EC3FK" xlink:type="simple">PPW</abbrev>: 1.75–2.00 mm; <abbrev xmlns:xlink="http://www.w3.org/1999/xlink" xlink:title="length of elytron along elytral suture" id="ABBRID0EG3FK" xlink:type="simple">EL</abbrev>: 1.50–1.80 mm; <abbrev xmlns:xlink="http://www.w3.org/1999/xlink" xlink:title="maximum width between outer margins of elytra" id="ABBRID0EK3FK" xlink:type="simple">EW</abbrev>: 2.00–2.25 mm. Body (Fig. <xref ref-type="fig" rid="F47">263</xref>) generally similar to <italic><tp:taxon-name><tp:taxon-name-part taxon-name-part-type="genus" reg="Saprinodes">S.</tp:taxon-name-part> <tp:taxon-name-part taxon-name-part-type="species" reg="falcifer">falcifer</tp:taxon-name-part></tp:taxon-name></italic>, but elytral ‘mirror’ (=polished area) slightly larger, punctures slightly larger than in <italic><tp:taxon-name><tp:taxon-name-part taxon-name-part-type="genus" reg="Saprinodes">S.</tp:taxon-name-part> <tp:taxon-name-part taxon-name-part-type="species" reg="falcifer">falcifer</tp:taxon-name-part></tp:taxon-name></italic> (compare Figs <xref ref-type="fig" rid="F47">263</xref> and <xref ref-type="fig" rid="F50">279</xref>); legs, antennae and mouthparts similarly coloured between the two species. Antennal scape (Fig. <xref ref-type="fig" rid="F48">264</xref>) as well as antennal club (Fig. <xref ref-type="fig" rid="F48">265</xref>) almost identical to <italic><tp:taxon-name><tp:taxon-name-part taxon-name-part-type="genus" reg="Saprinodes">S.</tp:taxon-name-part> <tp:taxon-name-part taxon-name-part-type="species" reg="falcifer">falcifer</tp:taxon-name-part></tp:taxon-name></italic>; sensory structures of antennal club not examined. Mandibles with rounded outer margin, acutely pointed, sub-apical tooth on inner margin of left mandible moderately large, rounded; labrum faintly convex dorsally, knobby, otherwise completely agrees with that of <italic><tp:taxon-name><tp:taxon-name-part taxon-name-part-type="genus" reg="Saprinodes">S.</tp:taxon-name-part> <tp:taxon-name-part taxon-name-part-type="species" reg="falcifer">falcifer</tp:taxon-name-part></tp:taxon-name></italic>; mentum (Fig. <xref ref-type="fig" rid="F48">266</xref>) very similar to that of <italic><tp:taxon-name><tp:taxon-name-part taxon-name-part-type="genus" reg="Saprinodes">S.</tp:taxon-name-part> <tp:taxon-name-part taxon-name-part-type="species" reg="falcifer">falcifer</tp:taxon-name-part></tp:taxon-name></italic>, but anterior margin slightly bisinuate and median emargination less deep than in following species (compare Figs <xref ref-type="fig" rid="F48">266</xref> and <xref ref-type="fig" rid="F51">282</xref>); other mouthparts not examined.</p><fig id="F48" position="float" orientation="portrait"><label>Figures 264–269.</label><caption><p>
                  <bold>264</bold> <italic><tp:taxon-name><tp:taxon-name-part taxon-name-part-type="genus" reg="Saprinodes">Saprinodes</tp:taxon-name-part> <tp:taxon-name-part taxon-name-part-type="species" reg="distinctus">distinctus</tp:taxon-name-part></tp:taxon-name></italic> Dégallier, 1993 head, dorsal view <bold>265</bold> antennal club, ventral view <bold>266</bold> mentum, ventral view <bold>267</bold> prosternum <bold>268</bold> mesoventrite <bold>269</bold> protibia, dorsal view.</p></caption><graphic xmlns:xlink="http://www.w3.org/1999/xlink" xlink:href="zookeys-689-001-g048.jpg" position="float" orientation="portrait" xlink:type="simple" id="oo_150109.jpg"/></fig><!--PageBreak--><p>Clypeus (Fig. <xref ref-type="fig" rid="F48">264</xref>) also similar between two species, but more constricted laterally (compare Figs <xref ref-type="fig" rid="F48">264</xref> and <xref ref-type="fig" rid="F51">280</xref>), and more coarsely punctuate, margined laterally by prolonged divided frontal striae; supra-orbital striae well developed, carinate; frontal stria (Fig. <xref ref-type="fig" rid="F48">264</xref>) widely separated medially, continuous even further on clypeus than in <italic><tp:taxon-name><tp:taxon-name-part taxon-name-part-type="genus" reg="Saprinodes">S.</tp:taxon-name-part> <tp:taxon-name-part taxon-name-part-type="species" reg="falcifer">falcifer</tp:taxon-name-part></tp:taxon-name></italic>; frontal disc (Fig. <xref ref-type="fig" rid="F48">264</xref>) more coarsely punctuate than that of <italic><tp:taxon-name><tp:taxon-name-part taxon-name-part-type="genus" reg="Saprinodes">S.</tp:taxon-name-part> <tp:taxon-name-part taxon-name-part-type="species" reg="falcifer">falcifer</tp:taxon-name-part></tp:taxon-name></italic>, otherwise very similar to it; eyes convex, well visible from above.</p><!--PageBreak--><p>Pronotal sides (Fig. <xref ref-type="fig" rid="F47">263</xref>) strongly convergent apically, stronger so than in following species, rest of pronotum extremely similar to <italic><tp:taxon-name><tp:taxon-name-part taxon-name-part-type="genus" reg="Saprinodes">S.</tp:taxon-name-part> <tp:taxon-name-part taxon-name-part-type="species" reg="falcifer">falcifer</tp:taxon-name-part></tp:taxon-name></italic> with exception of small angulate projection of frontal stria medially behind head which is absent in <italic><tp:taxon-name><tp:taxon-name-part taxon-name-part-type="genus" reg="Saprinodes">S.</tp:taxon-name-part> <tp:taxon-name-part taxon-name-part-type="species" reg="distinctus">distinctus</tp:taxon-name-part></tp:taxon-name></italic> and present in <italic><tp:taxon-name><tp:taxon-name-part taxon-name-part-type="genus" reg="Saprinodes">S.</tp:taxon-name-part> <tp:taxon-name-part taxon-name-part-type="species" reg="falcifer">falcifer</tp:taxon-name-part></tp:taxon-name></italic>; scutellum very small. Elytral striae striae 1–4 faintly recognizable. Entire elytral disc very coarsely and densely punctuate, punctation rugulose-lacunose, even coarser than that of <italic><tp:taxon-name><tp:taxon-name-part taxon-name-part-type="genus" reg="Saprinodes">S.</tp:taxon-name-part> <tp:taxon-name-part taxon-name-part-type="species" reg="falcifer">falcifer</tp:taxon-name-part></tp:taxon-name></italic>, punctures on apical half confluent, aciculate and striolate (Fig. <xref ref-type="fig" rid="F47">263</xref>) on apical third punctures disappear, forming deep elongate wrinkles; basally between fourth dorsal elytral and sutural stria a small (however, slightly larger than that of <italic><tp:taxon-name><tp:taxon-name-part taxon-name-part-type="genus" reg="Saprinodes">S.</tp:taxon-name-part> <tp:taxon-name-part taxon-name-part-type="species" reg="falcifer">falcifer</tp:taxon-name-part></tp:taxon-name></italic>) round ‘mirror’ (=polished area) present, its surface glabrous. Propygidium and pygidium very similar between the two species. Prosterna of the two species almost identical, curious projection near basal ends of lateral prosternal striae of <italic><tp:taxon-name><tp:taxon-name-part taxon-name-part-type="genus" reg="Saprinodes">S.</tp:taxon-name-part> <tp:taxon-name-part taxon-name-part-type="species" reg="distinctus">distinctus</tp:taxon-name-part></tp:taxon-name></italic> (Fig. <xref ref-type="fig" rid="F48">267</xref>) even more prominent than in following species (Fig. <xref ref-type="fig" rid="F51">284</xref>). Mesoventrites (Fig. <xref ref-type="fig" rid="F48">268</xref>) as well as metaventrites of the two closely related species very similar; metepisterna also very similar. Intercoxal disc of first abdominal ventrite very similar in both species. Legs of both species (compare e.g. Figs <xref ref-type="fig" rid="F48">269</xref> and <xref ref-type="fig" rid="F51">287</xref>) almost identical. Male genitalia (Figs <xref ref-type="fig" rid="F49">270–278</xref>) of <italic><tp:taxon-name><tp:taxon-name-part taxon-name-part-type="genus" reg="Saprinodes">S.</tp:taxon-name-part> <tp:taxon-name-part taxon-name-part-type="species" reg="distinctus">distinctus</tp:taxon-name-part></tp:taxon-name></italic> differ basically only in the structure of eighth abdominal ventrite that is in <italic><tp:taxon-name><tp:taxon-name-part taxon-name-part-type="genus" reg="Saprinodes">S.</tp:taxon-name-part> <tp:taxon-name-part taxon-name-part-type="species" reg="distinctus">distinctus</tp:taxon-name-part></tp:taxon-name></italic> fused medially (separated in <italic><tp:taxon-name><tp:taxon-name-part taxon-name-part-type="genus" reg="Saprinodes">S.</tp:taxon-name-part> <tp:taxon-name-part taxon-name-part-type="species" reg="falcifer">falcifer</tp:taxon-name-part></tp:taxon-name></italic>) and vela that is in the case of <italic><tp:taxon-name><tp:taxon-name-part taxon-name-part-type="genus" reg="Saprinodes">S.</tp:taxon-name-part> <tp:taxon-name-part taxon-name-part-type="species" reg="distinctus">distinctus</tp:taxon-name-part></tp:taxon-name></italic> almost asetose; apices of eighth sternite are with few setae in <italic><tp:taxon-name><tp:taxon-name-part taxon-name-part-type="genus" reg="Saprinodes">S.</tp:taxon-name-part> <tp:taxon-name-part taxon-name-part-type="species" reg="distinctus">distinctus</tp:taxon-name-part></tp:taxon-name></italic> whereas they are without setae in <italic><tp:taxon-name><tp:taxon-name-part taxon-name-part-type="genus" reg="Saprinodes">S.</tp:taxon-name-part> <tp:taxon-name-part taxon-name-part-type="species" reg="falcifer">falcifer</tp:taxon-name-part></tp:taxon-name></italic> (compare Figs <xref ref-type="fig" rid="F49">270–271</xref> with Figs <xref ref-type="fig" rid="F53">292–293</xref>). Eighth abdominal tergite is medially deeply inwardly arcuate in <italic><tp:taxon-name><tp:taxon-name-part taxon-name-part-type="genus" reg="Saprinodes">S.</tp:taxon-name-part> <tp:taxon-name-part taxon-name-part-type="species" reg="distinctus">distinctus</tp:taxon-name-part></tp:taxon-name></italic> whereas it is less so in <italic><tp:taxon-name><tp:taxon-name-part taxon-name-part-type="genus" reg="Saprinodes">S.</tp:taxon-name-part> <tp:taxon-name-part taxon-name-part-type="species" reg="falcifer">falcifer</tp:taxon-name-part></tp:taxon-name></italic>.</p><fig id="F49" position="float" orientation="portrait"><label>Figures 270–278.</label><caption><p>
                  <bold>270</bold> <italic><tp:taxon-name><tp:taxon-name-part taxon-name-part-type="genus" reg="Saprinodes">Saprinodes</tp:taxon-name-part> <tp:taxon-name-part taxon-name-part-type="species" reg="distinctus">distinctus</tp:taxon-name-part></tp:taxon-name></italic> Dégallier, 1993 male terminalia: 8<sup>th</sup> sternite + 8<sup>th</sup> tergite, ventral view <bold>271</bold> ditto, dorsal view <bold>272</bold> ditto, lateral view <bold>273</bold> male terminalia: 9<sup>th</sup> + 10<sup>th</sup> tergites, dorsal view <bold>274</bold> ditto, lateral view <bold>275</bold> male terminalia: spiculum gastrale, ventral view <bold>276</bold> ditto, lateral view <bold>277</bold> male terminalia: aedeagus, dorsal view <bold>278</bold> ditto, lateral view.</p></caption><graphic xmlns:xlink="http://www.w3.org/1999/xlink" xlink:href="zookeys-689-001-g049.jpg" position="float" orientation="portrait" xlink:type="simple" id="oo_150110.jpg"/></fig></tp:treatment-sec><tp:treatment-sec><!--Section generated to contain objects referenced in tp:taxon-treatment.--><fig id="F47" position="float" orientation="portrait"><label>Figure 263.</label><caption><p>
                  <italic><tp:taxon-name><tp:taxon-name-part taxon-name-part-type="genus" reg="Saprinodes">Saprinodes</tp:taxon-name-part> <tp:taxon-name-part taxon-name-part-type="species" reg="distinctus">distinctus</tp:taxon-name-part></tp:taxon-name></italic> Dégallier, 1993, habitus, dorsal view.</p></caption><graphic xmlns:xlink="http://www.w3.org/1999/xlink" xlink:href="zookeys-689-001-g047.jpg" position="float" orientation="portrait" xlink:type="simple" id="oo_150108.jpg"/></fig><fig id="F138" position="float" orientation="portrait"><label>Figure 759.</label><caption><p>Distribution of <italic><tp:taxon-name><tp:taxon-name-part taxon-name-part-type="genus" reg="Saprinodes">Saprinodes</tp:taxon-name-part> <tp:taxon-name-part taxon-name-part-type="species" reg="distinctus">distinctus</tp:taxon-name-part></tp:taxon-name></italic> Dégallier, 1993; <italic><tp:taxon-name><tp:taxon-name-part taxon-name-part-type="genus" reg="Saprinodes">Saprinodes</tp:taxon-name-part> <tp:taxon-name-part taxon-name-part-type="species" reg="falcifer">falcifer</tp:taxon-name-part></tp:taxon-name></italic> Lewis, 1891; <tp:taxon-name><tp:taxon-name-part taxon-name-part-type="genus" reg="Saprinus">Saprinus</tp:taxon-name-part> (<tp:taxon-name-part taxon-name-part-type="subgenus" reg="Saprinus">Saprinus</tp:taxon-name-part>) <tp:taxon-name-part taxon-name-part-type="species" reg="amethystinus">amethystinus</tp:taxon-name-part></tp:taxon-name> Lewis, 1900 and <tp:taxon-name><tp:taxon-name-part taxon-name-part-type="genus" reg="Saprinus">Saprinus</tp:taxon-name-part> (<tp:taxon-name-part taxon-name-part-type="subgenus" reg="Saprinus">Saprinus</tp:taxon-name-part>) <tp:taxon-name-part taxon-name-part-type="species" reg="australis">australis</tp:taxon-name-part></tp:taxon-name> (Boisduval, 1835) in Australia.</p></caption><graphic xmlns:xlink="http://www.w3.org/1999/xlink" xlink:href="zookeys-689-001-g138.jpg" position="float" orientation="portrait" xlink:type="simple" id="oo_150200.jpg"/></fig><fig id="F50" position="float" orientation="portrait"><label>Figure 279.</label><caption><p>
                  <italic><tp:taxon-name><tp:taxon-name-part taxon-name-part-type="genus" reg="Saprinodes">Saprinodes</tp:taxon-name-part> <tp:taxon-name-part taxon-name-part-type="species" reg="falcifer">falcifer</tp:taxon-name-part></tp:taxon-name></italic> Lewis, 1891 habitus, dorsal view.</p></caption><graphic xmlns:xlink="http://www.w3.org/1999/xlink" xlink:href="zookeys-689-001-g050.jpg" position="float" orientation="portrait" xlink:type="simple" id="oo_150111.jpg"/></fig><fig id="F51" position="float" orientation="portrait"><label>Figures 280–288.</label><caption><p>
                  <bold>280</bold> <italic><tp:taxon-name><tp:taxon-name-part taxon-name-part-type="genus" reg="Saprinodes">Saprinodes</tp:taxon-name-part> <tp:taxon-name-part taxon-name-part-type="species" reg="falcifer">falcifer</tp:taxon-name-part></tp:taxon-name></italic> Lewis, 1891 head, dorsal view <bold>281</bold> antennal club, ventral view <bold>282</bold> mentum, ventral view <bold>283</bold> pygidium <bold>284</bold> prosternum <bold>285</bold> mesoventrite <bold>286</bold> lateral disc of metaventrite + metepisternum <bold>287</bold> protibia, dorsal view <bold>288</bold> ditto, ventral view.</p></caption><graphic xmlns:xlink="http://www.w3.org/1999/xlink" xlink:href="zookeys-689-001-g051.jpg" position="float" orientation="portrait" xlink:type="simple" id="oo_150112.jpg"/></fig><fig id="F53" position="float" orientation="portrait"><label>Figures 292–300.</label><caption><p>
                  <bold>292</bold> <italic><tp:taxon-name><tp:taxon-name-part taxon-name-part-type="genus" reg="Saprinodes">Saprinodes</tp:taxon-name-part> <tp:taxon-name-part taxon-name-part-type="species" reg="falcifer">falcifer</tp:taxon-name-part></tp:taxon-name></italic> Lewis, 1891 male terminalia: 8<sup>th</sup> sternite + 8<sup>th</sup> tergite, ventral view <bold>293</bold> ditto, dorsal view <bold>294</bold> ditto, lateral view <bold>295</bold> male terminalia: 9<sup>th</sup> + 10<sup>th</sup> tergites, dorsal view <bold>296</bold> ditto, lateral view <bold>297</bold> male terminalia: spiculum gastrale, ventral view <bold>298</bold> ditto, lateral view <bold>299</bold> male terminalia: aedeagus, dorsal view <bold>300</bold> ditto, lateral view.</p></caption><graphic xmlns:xlink="http://www.w3.org/1999/xlink" xlink:href="zookeys-689-001-g053.jpg" position="float" orientation="portrait" xlink:type="simple" id="oo_150114.jpg"/></fig></tp:treatment-sec></tp:taxon-treatment>
