# Supplementary material for: A monograph of the Australopacific Saprininae (Coleoptera, Histeridae)
Source: Zookeys. 2017 Aug 14;(689):1–263. doi: 10.3897/zookeys.689.12021 (PMC5672588; doi:10.3897/zookeys.689.12021)
Supplement: XML Treatment for Saprinodes falcifer [file zookeys.689.12021-treatment30.xml]

<!DOCTYPE tp:taxon-treatment
  PUBLIC "-//TaxonX//DTD Taxonomic Treatment Publishing DTD v0 20100105//EN" "tax-treatment-NSO.dtd">
<tp:taxon-treatment xmlns:tp="http://www.plazi.org/taxpub"><tp:treatment-meta><kwd-group><label>Taxon classification</label><kwd><named-content xmlns:xlink="http://www.w3.org/1999/xlink" content-type="kingdom">Animalia</named-content></kwd><kwd><named-content xmlns:xlink="http://www.w3.org/1999/xlink" content-type="order">Coleoptera</named-content></kwd><kwd><named-content xmlns:xlink="http://www.w3.org/1999/xlink" content-type="family">Histeridae</named-content></kwd></kwd-group><mixed-citation publication-type="journal"><person-group><name><surname>Lackner</surname><given-names>Tomáš</given-names></name><name><surname>Leschen</surname><given-names>Richard A.B.</given-names></name></person-group><article-title>A monograph of the Australopacific <tp:taxon-name><tp:taxon-name-part taxon-name-part-type="subfamily">Saprininae</tp:taxon-name-part></tp:taxon-name> (<tp:taxon-name><tp:taxon-name-part taxon-name-part-type="order">Coleoptera</tp:taxon-name-part></tp:taxon-name>, <tp:taxon-name><tp:taxon-name-part taxon-name-part-type="family">Histeridae</tp:taxon-name-part></tp:taxon-name>)</article-title><source>Zookeys</source><day>14</day><month>8</month><year>2017</year><volume>2017</volume><issue>689</issue><fpage>1</fpage><lpage>263</lpage><pub-id pub-id-type="doi">10.3897/zookeys.689.12021</pub-id></mixed-citation></tp:treatment-meta><tp:nomenclature><tp:taxon-name>
              <tp:taxon-name-part taxon-name-part-type="genus" reg="Saprinodes">Saprinodes</tp:taxon-name-part>
              <tp:taxon-name-part taxon-name-part-type="species" reg="falcifer">falcifer</tp:taxon-name-part>
            </tp:taxon-name><tp:taxon-authority>Lewis, 1891</tp:taxon-authority><xref ref-type="fig" rid="F50">Figs 279</xref><xref ref-type="fig" rid="F51">, 280–288</xref><xref ref-type="fig" rid="F52">, 289–291</xref><xref ref-type="fig" rid="F53">, 292–300</xref><xref ref-type="fig" rid="F138">, 759</xref><!--PageBreak--><tp:nomenclature-citation-list><tp:nomenclature-citation><tp:taxon-name>
                  <tp:taxon-name-part taxon-name-part-type="genus" reg="Saprinodes">Saprinodes</tp:taxon-name-part> <tp:taxon-name-part taxon-name-part-type="species" reg="falcifer">falcifer</tp:taxon-name-part></tp:taxon-name><comment>Lewis, 1981: 396.</comment></tp:nomenclature-citation></tp:nomenclature-citation-list></tp:nomenclature><tp:treatment-sec sec-type="type locality" id="SECID0ETLGK"><title>Type locality.</title><p>Australia: Queensland: Rockhampton.</p><fig id="F50" position="float" orientation="portrait"><label>Figure 279.</label><caption><p>
                  <italic><tp:taxon-name><tp:taxon-name-part taxon-name-part-type="genus" reg="Saprinodes">Saprinodes</tp:taxon-name-part> <tp:taxon-name-part taxon-name-part-type="species" reg="falcifer">falcifer</tp:taxon-name-part></tp:taxon-name></italic> Lewis, 1891 habitus, dorsal view.</p></caption><graphic xmlns:xlink="http://www.w3.org/1999/xlink" xlink:href="zookeys-689-001-g050.jpg" position="float" orientation="portrait" xlink:type="simple" id="oo_150111.jpg"/></fig></tp:treatment-sec><tp:treatment-sec sec-type="type material" id="SECID0EQMGK"><title>Type material examined.</title><p>
              <italic><tp:taxon-name><tp:taxon-name-part taxon-name-part-type="genus" reg="Saprinodes">Saprinodes</tp:taxon-name-part> <tp:taxon-name-part taxon-name-part-type="species" reg="falcifer">falcifer</tp:taxon-name-part></tp:taxon-name></italic> Lewis, 1891: lectotype, designated by Dégallier in 1993, ♂, with genitalia glued to the same mounting card as the specimen, labelled: “Rockhampton/Queensland” (hand-written); followed by: “<italic><tp:taxon-name><tp:taxon-name-part taxon-name-part-type="genus" reg="Saprinodes">Saprinodes</tp:taxon-name-part></tp:taxon-name></italic>/<italic><tp:taxon-name><tp:taxon-name-part taxon-name-part-type="species" reg="falcifer">falcifer</tp:taxon-name-part></tp:taxon-name></italic>/Type Lewis” (hand-written); followed by: “G. Lewis Coll./B.M. 1926-369.” (printed); followed by: “Type” (round label with red margins, printed); and a consecutive red label: “<italic><tp:taxon-name><tp:taxon-name-part taxon-name-part-type="genus" reg="Saprinodes">Saprinodes</tp:taxon-name-part></tp:taxon-name></italic>/<italic><tp:taxon-name><tp:taxon-name-part taxon-name-part-type="species" reg="falcifer">falcifer</tp:taxon-name-part></tp:taxon-name></italic>/LECTOTYPE” (hand-written); followed by a yellow label: “10-120” (pencil-written, added by the senior author) (<named-content xmlns:xlink="http://www.w3.org/1999/xlink" content-type="dwc:institutional_code" xlink:type="simple">BMNH</named-content>).</p></tp:treatment-sec><tp:treatment-sec sec-type="material" id="SECID0EIOGK"><title>Additional material examined.</title><p>AUSTRALIA. Queensland: 11 specs., <named-content xmlns:xlink="http://www.w3.org/1999/xlink" content-type="dwc:verbatimCoordinates" xlink:type="simple"><named-content content-type="geo-json" specific-use="{&#34;type&#34;:&#34;Point&#34;,&#34;coordinates&#34;:[150.133333,-25.450000]}" id="NCID0EROGK" xlink:type="simple">25°27'S, 150°08'E</named-content></named-content>, Taroom District, Nathan Gorge, Riverine Forest, 12.ix.–13.xi.1996, P. Lawless leg., pitfall (<named-content xmlns:xlink="http://www.w3.org/1999/xlink" content-type="dwc:institutional_code" xlink:type="simple">QM</named-content>; 2 exs. in coll. <abbrev xmlns:xlink="http://www.w3.org/1999/xlink" xlink:title="T. Lackner’s private collection, temporarily housed at ZSM" id="ABBRID0E2OGK" xlink:type="simple">TLAN</abbrev>). New South Wales: 2 ♂♂, Bogan River, F.H. Taylor leg. (<named-content xmlns:xlink="http://www.w3.org/1999/xlink" content-type="dwc:institutional_code" xlink:type="simple">ANIC</named-content>); 7 ♂♂ &amp; 3 ♀♀, ditto, but J. Armstrong (all exs. <named-content xmlns:xlink="http://www.w3.org/1999/xlink" content-type="dwc:institutional_code" xlink:type="simple">ANIC</named-content>; 1 ♂ in coll. <abbrev xmlns:xlink="http://www.w3.org/1999/xlink" xlink:title="T. Lackner’s private collection, temporarily housed at ZSM" id="ABBRID0EJPGK" xlink:type="simple">TLAN</abbrev>); 2 ♂♂ and 7 specs., ditto, but J. Armstrong leg. (<named-content xmlns:xlink="http://www.w3.org/1999/xlink" content-type="dwc:institutional_code" xlink:type="simple">MAMU</named-content>).</p></tp:treatment-sec><tp:treatment-sec sec-type="biology" id="SECID0ESPGK"><title>Biology.</title><p>Unknown.</p><!--PageBreak--></tp:treatment-sec><tp:treatment-sec sec-type="distribution" id="SECID0EYPGK"><title>Distribution.</title><p>Endemic to Australia: New South Wales and Queensland (Fig. <xref ref-type="fig" rid="F138">759</xref>).</p></tp:treatment-sec><tp:treatment-sec sec-type="remarks" id="SECID0ECQGK"><title>Remarks.</title><p>In this sexually dimorphic species the male has a large depression on the metaventrite and the first abdominal ventrite has coarser and larger punctures than that of the female. Females are also substantially larger than males. The minute setae associated with dorsal punctures observed by <xref ref-type="bibr" rid="B19">Dégallier (1993</xref>: 48) were not observed in our specimens.</p></tp:treatment-sec><tp:treatment-sec sec-type="description" id="SECID0EMQGK"><title>Re-description.</title><p>Body length: <abbrev xmlns:xlink="http://www.w3.org/1999/xlink" xlink:title="length between anterior angles of pronotum and apices of elytra" id="ABBRID0ESQGK" xlink:type="simple">PEL</abbrev>: 2.50–3.75 mm; <abbrev xmlns:xlink="http://www.w3.org/1999/xlink" xlink:title="width between anterior angles of pronotum" id="ABBRID0EWQGK" xlink:type="simple">APW</abbrev>: 0.85–1.05 mm; <abbrev xmlns:xlink="http://www.w3.org/1999/xlink" xlink:title="width between posterior angles of pronotum" id="ABBRID0E1QGK" xlink:type="simple">PPW</abbrev>: 1.80–2.55 mm; <abbrev xmlns:xlink="http://www.w3.org/1999/xlink" xlink:title="length of elytron along elytral suture" id="ABBRID0E5QGK" xlink:type="simple">EL</abbrev>: 1.55–2.20 mm; <abbrev xmlns:xlink="http://www.w3.org/1999/xlink" xlink:title="maximum width between outer margins of elytra" id="ABBRID0ECRGK" xlink:type="simple">EW</abbrev>: 2.10–3.00 mm.</p><!--PageBreak--><p>Body (Fig. <xref ref-type="fig" rid="F50">279</xref>) ovoid, flattened dorso-ventrally, cuticle light brown to castaneous, with slight metallic tinge; ventral side darker than dorsal; legs and body appendages similarly colored.</p><p>Antennal scape (Fig. <xref ref-type="fig" rid="F51">280</xref>) slightly thickened, punctuate dorsally, with few short setae; antennal club (Fig. <xref ref-type="fig" rid="F51">281</xref>) rather large, oval, dorsally without any visible structures, ventrally with two visible oval sensory areas, entirely covered in dense short sensilla, intermingled with sparse longer erect sensilla; sensory structures of antennal club (Fig. <xref ref-type="fig" rid="F52">291</xref>) in form of two ventral sensory areas, apical sensory area larger than basal, with pear-shaped vesicle situated beneath it.</p><fig id="F51" position="float" orientation="portrait"><label>Figures 280–288.</label><caption><p>
                  <bold>280</bold> <italic><tp:taxon-name><tp:taxon-name-part taxon-name-part-type="genus" reg="Saprinodes">Saprinodes</tp:taxon-name-part> <tp:taxon-name-part taxon-name-part-type="species" reg="falcifer">falcifer</tp:taxon-name-part></tp:taxon-name></italic> Lewis, 1891 head, dorsal view <bold>281</bold> antennal club, ventral view <bold>282</bold> mentum, ventral view <bold>283</bold> pygidium <bold>284</bold> prosternum <bold>285</bold> mesoventrite <bold>286</bold> lateral disc of metaventrite + metepisternum <bold>287</bold> protibia, dorsal view <bold>288</bold> ditto, ventral view.</p></caption><graphic xmlns:xlink="http://www.w3.org/1999/xlink" xlink:href="zookeys-689-001-g051.jpg" position="float" orientation="portrait" xlink:type="simple" id="oo_150112.jpg"/></fig><p>Mandibles (Fig. <xref ref-type="fig" rid="F52">289</xref>) with rounded outer margin, acutely pointed, sub-apical tooth on inner margin of left mandible moderately large, rounded; labrum (Fig. <xref ref-type="fig" rid="F52">290</xref>) faintly convex dorsally, sparsely punctuate, anterior margin slightly emarginate; labral fold not particularly developed; setae of lateral fringe moderately long; labrum without pits or setae; terminal labial palpomere elongated, its width about half its length; palpal organ present on both labial and maxillary palpi; mentum (Fig. <xref ref-type="fig" rid="F51">282</xref>) sub-trapezoid, anterior angles produced, anterior margin with deep median excavation, surface around it with <!--PageBreak-->several short setae, lateral margins with a single row of much shorter sparse ramose setae, disc on apical half with few scattered setae, basal half asetose; cardo of maxilla with few short setae on lateral margin; stipes triangular, with two short setae; lacinia without lacinial hook (=uncus); terminal maxillary palpomere elongated, its width about half its length, about twice as long as penultimate palpomere.</p><p>Clypeus (Fig. <xref ref-type="fig" rid="F51">280</xref>) large, rectangular, flattened, rounded laterally, with sparse fine punctures, separated by several times their diameter; supra-orbital striae well developed, carinate; frontal stria (Fig. <xref ref-type="fig" rid="F51">280</xref>) prolonged onto clypeus; frontal disc (Fig. <xref ref-type="fig" rid="F51">280</xref>) anteriorly somewhat depressed, punctuate, punctures separated by about their diameter, becoming coarser and denser near frontal stria, disappearing medially; eyes convex, well visible from above.</p><p>Pronotal sides (Fig. <xref ref-type="fig" rid="F50">279</xref>) on posterior half feebly convergent anteriorly, on anterior half strongly convergent, apical angles produced, marginal pronotal stria complete, carinate, behind head medially with tiny angulate projection; disc antero-laterally with deep, rugulose-lacunose oval punctation, medially punctures becoming much sparser and finer, separated by several times their diameter, forming vague impunctate areas (in some specimens these can be better delimited forming ‘mirrors’), interspaces between punctures on entire pronotal disc with sparse microscopic punctation; pronotal hypomeron glabrous; scutellum very small.</p><p>Elytral epipleura punctuate; marginal epipleural stria thin; marginal elytral stria well impressed, thin, continuous along elytral apex as apical elytral stria, connected with sutural elytral stria; humeral elytral stria erased under elytral punctation; inner subhumeral stria present medially, almost unrecognizable beneath elytral punctation; dorsal elytral striae almost unrecognizable from dorsal view, from oblique view striae 1–4 faintly recognizable, first the longest, originating near elytral base running to 3/4 of elytral length apically, striae 2–4 abbreviated basally and apically; sutural elytral stria complete, deeply impressed, surface between it and elytral margin with scattered microscopic punctation. Entire elytral disc very coarsely and densely punctate, punctation rugulose-lacunose, punctures separated by less than half of their diameter, on apical third punctures disappear, forming deep elongate wrinkles; basally between fourth dorsal and sutural striae a small round ‘mirror’ (= polished area) present, its surface with scattered microscopic punctation.</p><p>Propygidium transverse, about five times as broad as long, partially covered by elytra, its punctation much finer and sparser than those of the elytra, punctures on apical half separated by about their diameter, on basal half propygidium almost impunctate, interspaces between punctures with fine alutaceous microsculpture; punctation of pygidium (Fig. <xref ref-type="fig" rid="F51">283</xref>) much coarser and denser, resembling that of elytra; pygidium carinate laterally.</p><p>Anterior margin of median portion of prosternum (Fig. <xref ref-type="fig" rid="F51">284</xref>) straight; marginal prosternal stria almost complete, interrupted laterally; prosternal process deeply concave on anterior half, laterally with sparse large oval punctures, interspaces imbricate; dorsally prosternal process with sparse shallow punctures; carinal prosternal striae (Fig. <xref ref-type="fig" rid="F51">284</xref>) carinate, slightly divergent anteriorly and united in front under a rounded <!--PageBreak-->loop; lateral prosternal striae carinate, widely convergent and ‘open’ anteriorly, near their origin a curious tiny projection present, unseen in any other members of the subfamily (Fig. <xref ref-type="fig" rid="F51">284</xref>). Lateral costa of antennal groove not reaching prosternal process.</p><p>Anterior margin of mesoventrite (Fig. <xref ref-type="fig" rid="F51">285</xref>) deeply emarginate medially; discal marginal mesoventral stria anteriorly well impressed, absent laterally; disc with antero-lateral depressions, with sparse large round punctures separated by several times their diameter, each puncture with a microscopic seta, interspaces between punctures with scattered microscopic punctation; meso-metaventral suture indistinct, meso-metaventral sutural stria absent; intercoxal disc of metaventrite in males medially with large depression; metaventrite of females with only slight median longitudinal depression. Disc of metaventrite in both sexes almost smooth, punctation appears only along lateral and posterior margins. Lateral metaventral stria (Fig. <xref ref-type="fig" rid="F51">286</xref>) well impressed, almost straight, not reaching metacoxa; lateral disc of metaventrite (Fig. <xref ref-type="fig" rid="F51">286</xref>) depressed, with round shallow large punctures; metepisternum evenly punctate with similar punctation, punctures on fused metepimeron much sparser than those of metepisternum; lateral metepisternal stria (Fig. <xref ref-type="fig" rid="F51">286</xref>) present, deeply impressed, complete.</p><fig id="F52" position="float" orientation="portrait"><label>Figures 289–291.</label><caption><p>
                  <bold>289</bold> <italic><tp:taxon-name><tp:taxon-name-part taxon-name-part-type="genus" reg="Saprinodes">Saprinodes</tp:taxon-name-part> <tp:taxon-name-part taxon-name-part-type="species" reg="falcifer">falcifer</tp:taxon-name-part></tp:taxon-name></italic> Lewis, 1891 mandibles, dorsal view <bold>290</bold> labrum: left half depicting dorsal view and right half depicting epipharynx <bold>291</bold> antennal club, ventral view showing sensory structures of the antenna.</p></caption><graphic xmlns:xlink="http://www.w3.org/1999/xlink" xlink:href="zookeys-689-001-g052.jpg" position="float" orientation="portrait" xlink:type="simple" id="oo_150113.jpg"/></fig><p>Intercoxal disc of first abdominal ventrite in males with large depression, in females not depressed, completely striate laterally; surface of disc in males with scattered oblong punctation, punctures becoming sparser and finer medially, in females punctation much sparser and finer.</p><p>Protibia (Fig. <xref ref-type="fig" rid="F51">287</xref>) slender, only very slightly dilated apically, terminating in massive protibial spur; setae of outer row very short, sparsely spaced; setae of median row even shorter than those of outer row, even; protarsal groove deep, designed to accommodate entire protarsus in repose; anterior protibial stria complete, costate; outer part of posterior surface of protibia (Fig. <xref ref-type="fig" rid="F51">288</xref>) with a row of sparsely spaced minuscule denticles; median part of posterior surface with a single row of regular minuscule setae; posterior protibial stria complete, very thin, with scattered minuscule setae; inner margin with single row of sparse microscopic setae.</p><p>Mesotibia slender, outer margin with a single row of around five denticles growing in size apically; setae of outer row sparse, minuscule; setae of median row similar to those of outer row, between the two rows an additional complete stria present; posterior mesotibial stria shortened apically; anterior surface of mesotibia convex, with dense row of well-sclerotized short setae; anterior mesotibial stria complete; mesotibial spur inconspicuous; claws of apical tarsomere about half its length; metatibia basically similar to mesotibia, but denticles of outer margin much sparser than those of mesotibia.</p><p>Male genitalia. Eighth sternite (Figs <xref ref-type="fig" rid="F53">292–293</xref>) separated longitudinally; vela with sparse short setae; eighth tergite and eighth sternite not fused laterally (Fig. <xref ref-type="fig" rid="F53">294</xref>). Ninth tergite (Figs <xref ref-type="fig" rid="F53">295–296</xref>) longitudinally fused medially; spiculum gastrale (Figs <xref ref-type="fig" rid="F53">297–298</xref>) gradually dilated on apical half, basal end slender, not dilated. Aedeagus (Figs <xref ref-type="fig" rid="F53">299–300</xref>) slender, slightly widening apically, slightly constricted before apex; basal piece of aedeagus very short, ratio of its length: length of parameres 1 : 10; parameres of aedeagus fused almost along their entire length, with small circular aperture for median duct; aedeagus only slightly curved from lateral view, apex of aedeagus flattened dorso-ventrally.</p><fig id="F53" position="float" orientation="portrait"><label>Figures 292–300.</label><caption><p>
                  <bold>292</bold> <italic><tp:taxon-name><tp:taxon-name-part taxon-name-part-type="genus" reg="Saprinodes">Saprinodes</tp:taxon-name-part> <tp:taxon-name-part taxon-name-part-type="species" reg="falcifer">falcifer</tp:taxon-name-part></tp:taxon-name></italic> Lewis, 1891 male terminalia: 8<sup>th</sup> sternite + 8<sup>th</sup> tergite, ventral view <bold>293</bold> ditto, dorsal view <bold>294</bold> ditto, lateral view <bold>295</bold> male terminalia: 9<sup>th</sup> + 10<sup>th</sup> tergites, dorsal view <bold>296</bold> ditto, lateral view <bold>297</bold> male terminalia: spiculum gastrale, ventral view <bold>298</bold> ditto, lateral view <bold>299</bold> male terminalia: aedeagus, dorsal view <bold>300</bold> ditto, lateral view.</p></caption><graphic xmlns:xlink="http://www.w3.org/1999/xlink" xlink:href="zookeys-689-001-g053.jpg" position="float" orientation="portrait" xlink:type="simple" id="oo_150114.jpg"/></fig><!--PageBreak--><!--PageBreak--></tp:treatment-sec><tp:treatment-sec><!--Section generated to contain objects referenced in tp:taxon-treatment.--><fig id="F138" position="float" orientation="portrait"><label>Figure 759.</label><caption><p>Distribution of <italic><tp:taxon-name><tp:taxon-name-part taxon-name-part-type="genus" reg="Saprinodes">Saprinodes</tp:taxon-name-part> <tp:taxon-name-part taxon-name-part-type="species" reg="distinctus">distinctus</tp:taxon-name-part></tp:taxon-name></italic> Dégallier, 1993; <italic><tp:taxon-name><tp:taxon-name-part taxon-name-part-type="genus" reg="Saprinodes">Saprinodes</tp:taxon-name-part> <tp:taxon-name-part taxon-name-part-type="species" reg="falcifer">falcifer</tp:taxon-name-part></tp:taxon-name></italic> Lewis, 1891; <tp:taxon-name><tp:taxon-name-part taxon-name-part-type="genus" reg="Saprinus">Saprinus</tp:taxon-name-part> (<tp:taxon-name-part taxon-name-part-type="subgenus" reg="Saprinus">Saprinus</tp:taxon-name-part>) <tp:taxon-name-part taxon-name-part-type="species" reg="amethystinus">amethystinus</tp:taxon-name-part></tp:taxon-name> Lewis, 1900 and <tp:taxon-name><tp:taxon-name-part taxon-name-part-type="genus" reg="Saprinus">Saprinus</tp:taxon-name-part> (<tp:taxon-name-part taxon-name-part-type="subgenus" reg="Saprinus">Saprinus</tp:taxon-name-part>) <tp:taxon-name-part taxon-name-part-type="species" reg="australis">australis</tp:taxon-name-part></tp:taxon-name> (Boisduval, 1835) in Australia.</p></caption><graphic xmlns:xlink="http://www.w3.org/1999/xlink" xlink:href="zookeys-689-001-g138.jpg" position="float" orientation="portrait" xlink:type="simple" id="oo_150200.jpg"/></fig></tp:treatment-sec><ref-list><ref id="B19"><mixed-citation xmlns:xlink="http://www.w3.org/1999/xlink" xlink:type="simple">
          <person-group><name name-style="western"><surname>Dégallier</surname><given-names>N</given-names></name></person-group> (<year>1993</year>) <article-title>Description de <italic><tp:taxon-name><tp:taxon-name-part taxon-name-part-type="genus">Saprinodes</tp:taxon-name-part> <tp:taxon-name-part taxon-name-part-type="species">distinctus</tp:taxon-name-part></tp:taxon-name></italic> sp. n., désignation d’un lectotype pour <italic><tp:taxon-name><tp:taxon-name-part taxon-name-part-type="genus">S.</tp:taxon-name-part> <tp:taxon-name-part taxon-name-part-type="species">falcifer</tp:taxon-name-part></tp:taxon-name></italic> Lewis, 1891 et notes sur un autre <tp:taxon-name><tp:taxon-name-part taxon-name-part-type="family">Histeridae</tp:taxon-name-part></tp:taxon-name> (<tp:taxon-name><tp:taxon-name-part taxon-name-part-type="order">Coleoptera</tp:taxon-name-part></tp:taxon-name>) d’Australie. Nouvelle Revue d’Entomologie (N. S.</article-title> <source>)</source> <volume>10</volume>: <fpage>47</fpage>–<lpage>53</lpage>.</mixed-citation></ref></ref-list></tp:taxon-treatment>
