# Supplementary material for: A monograph of the Australopacific Saprininae (Coleoptera, Histeridae)
Source: Zookeys. 2017 Aug 14;(689):1–263. doi: 10.3897/zookeys.689.12021 (PMC5672588; doi:10.3897/zookeys.689.12021)
Supplement: XML Treatment for Saprinus [file zookeys.689.12021-treatment31.xml]

<!DOCTYPE tp:taxon-treatment
  PUBLIC "-//TaxonX//DTD Taxonomic Treatment Publishing DTD v0 20100105//EN" "tax-treatment-NSO.dtd">
<tp:taxon-treatment xmlns:tp="http://www.plazi.org/taxpub"><tp:treatment-meta><kwd-group><label>Taxon classification</label><kwd><named-content xmlns:xlink="http://www.w3.org/1999/xlink" content-type="kingdom">Animalia</named-content></kwd><kwd><named-content xmlns:xlink="http://www.w3.org/1999/xlink" content-type="order">Coleoptera</named-content></kwd><kwd><named-content xmlns:xlink="http://www.w3.org/1999/xlink" content-type="family">Histeridae</named-content></kwd></kwd-group><mixed-citation publication-type="journal"><person-group><name><surname>Lackner</surname><given-names>Tomáš</given-names></name><name><surname>Leschen</surname><given-names>Richard A.B.</given-names></name></person-group><article-title>A monograph of the Australopacific <tp:taxon-name><tp:taxon-name-part taxon-name-part-type="subfamily">Saprininae</tp:taxon-name-part></tp:taxon-name> (<tp:taxon-name><tp:taxon-name-part taxon-name-part-type="order">Coleoptera</tp:taxon-name-part></tp:taxon-name>, <tp:taxon-name><tp:taxon-name-part taxon-name-part-type="family">Histeridae</tp:taxon-name-part></tp:taxon-name>)</article-title><source>Zookeys</source><day>14</day><month>8</month><year>2017</year><volume>2017</volume><issue>689</issue><fpage>1</fpage><lpage>263</lpage><pub-id pub-id-type="doi">10.3897/zookeys.689.12021</pub-id></mixed-citation></tp:treatment-meta><tp:nomenclature><tp:taxon-name>
              <tp:taxon-name-part taxon-name-part-type="genus" reg="Saprinus">Saprinus</tp:taxon-name-part>
            </tp:taxon-name><tp:taxon-authority>Erichson, 1834</tp:taxon-authority><xref ref-type="fig" rid="F54">Figs 301</xref><xref ref-type="fig" rid="F55">, 302–310</xref><xref ref-type="fig" rid="F56">, 311–319</xref><xref ref-type="fig" rid="F57">, 320</xref><xref ref-type="fig" rid="F58">, 321–329</xref><xref ref-type="fig" rid="F59">, 330–336</xref><xref ref-type="fig" rid="F60">, 337</xref><xref ref-type="fig" rid="F61">, 338–343</xref><xref ref-type="fig" rid="F62">, 344–352</xref><xref ref-type="fig" rid="F63">, 353</xref><xref ref-type="fig" rid="F64">, 354–362</xref><xref ref-type="fig" rid="F65">, 363–371</xref><xref ref-type="fig" rid="F66">, 372</xref><xref ref-type="fig" rid="F67">, 373–381</xref><xref ref-type="fig" rid="F68">, 382–388</xref><xref ref-type="fig" rid="F69">, 389</xref><xref ref-type="fig" rid="F70">, 390–398</xref><xref ref-type="fig" rid="F71">, 399–407</xref><xref ref-type="fig" rid="F72">, 408</xref><xref ref-type="fig" rid="F73">, 409–414</xref><xref ref-type="fig" rid="F74">, 415–421</xref><xref ref-type="fig" rid="F75">, 422</xref><xref ref-type="fig" rid="F76">, 423–431</xref><xref ref-type="fig" rid="F77">, 432–438</xref><xref ref-type="fig" rid="F78">, 439</xref><xref ref-type="fig" rid="F79">, 440–448</xref><xref ref-type="fig" rid="F80">, 449–457</xref><xref ref-type="fig" rid="F81">, 458</xref><xref ref-type="fig" rid="F82">, 459–467</xref><xref ref-type="fig" rid="F83">, 468–476</xref><xref ref-type="fig" rid="F84">, 477</xref><xref ref-type="fig" rid="F85">, 478–486</xref><xref ref-type="fig" rid="F86">, 487–493</xref><xref ref-type="fig" rid="F87">, 494</xref><xref ref-type="fig" rid="F88">, 495–503</xref><xref ref-type="fig" rid="F89">, 504–510</xref><xref ref-type="fig" rid="F90">, 511</xref><xref ref-type="fig" rid="F91">, 512–520</xref><xref ref-type="fig" rid="F92">, 521–527</xref><xref ref-type="fig" rid="F93">, 528</xref><xref ref-type="fig" rid="F94">, 529–537</xref><xref ref-type="fig" rid="F95">, 538–546</xref><xref ref-type="fig" rid="F96">, 547</xref><xref ref-type="fig" rid="F97">, 548–556</xref><xref ref-type="fig" rid="F98">, 557–564</xref><xref ref-type="fig" rid="F99">, 565</xref><xref ref-type="fig" rid="F100">, 566–577</xref><xref ref-type="fig" rid="F101">, 578–584</xref><xref ref-type="fig" rid="F102">, 585</xref><xref ref-type="fig" rid="F103">, 586–594</xref><xref ref-type="fig" rid="F104">, 595–602</xref><xref ref-type="fig" rid="F105">, 603</xref><xref ref-type="fig" rid="F106">, 604–611</xref><xref ref-type="fig" rid="F107">, 612–618</xref><xref ref-type="fig" rid="F132">, 753</xref><xref ref-type="fig" rid="F134">, 755</xref><xref ref-type="fig" rid="F137">, 758</xref><xref ref-type="fig" rid="F138">, 759</xref><xref ref-type="fig" rid="F139">, 760</xref><xref ref-type="fig" rid="F140">, 761</xref><xref ref-type="fig" rid="F141">, 762</xref><xref ref-type="fig" rid="F142">, 763</xref><xref ref-type="fig" rid="F143">, 764</xref><xref ref-type="fig" rid="F144">, 765</xref><tp:nomenclature-citation-list><tp:nomenclature-citation><tp:taxon-name>
                  <tp:taxon-name-part taxon-name-part-type="genus" reg="Saprinus">Saprinus</tp:taxon-name-part>
                </tp:taxon-name><comment>Erichson, 1834: 172. Type species <tp:taxon-name><tp:taxon-name-part taxon-name-part-type="genus" reg="Hister">Hister</tp:taxon-name-part> <tp:taxon-name-part taxon-name-part-type="species" reg="nitidulus">nitidulus</tp:taxon-name-part></tp:taxon-name> Fabricius, 1801 (=<tp:taxon-name><tp:taxon-name-part taxon-name-part-type="genus" reg="Saprinus">Saprinus</tp:taxon-name-part> <tp:taxon-name-part taxon-name-part-type="species" reg="semistriatus">semistriatus</tp:taxon-name-part></tp:taxon-name> (L.G. Scriba, 1790)), designated by Westwood (1838): 22.</comment></tp:nomenclature-citation></tp:nomenclature-citation-list></tp:nomenclature><tp:treatment-sec sec-type="diagnosis" id="SECID0EFDHK"><title>Diagnosis.</title><p>Some members of <italic><tp:taxon-name><tp:taxon-name-part taxon-name-part-type="genus" reg="Saprinus">Saprinus</tp:taxon-name-part></tp:taxon-name></italic> are the largest of the Australian saprinines with specimens of <italic>S.</italic> (<italic>S.</italic>) <italic><tp:taxon-name><tp:taxon-name-part taxon-name-part-type="species" reg="viridanus">viridanus</tp:taxon-name-part></tp:taxon-name></italic> measuring up to 6.70 mm (<abbrev xmlns:xlink="http://www.w3.org/1999/xlink" xlink:title="length between anterior angles of pronotum and apices of elytra" id="ABBRID0EWEHK" xlink:type="simple">PEL</abbrev>). The genus is also the most species-rich; it contains 18 species, including 4 newly described and 2 introduced species. All Australopacific species (with the exception of <italic><tp:taxon-name><tp:taxon-name-part taxon-name-part-type="genus" reg="Saprinus">S.</tp:taxon-name-part> <tp:taxon-name-part taxon-name-part-type="species" reg="detritus">detritus</tp:taxon-name-part></tp:taxon-name></italic>, <italic><tp:taxon-name><tp:taxon-name-part taxon-name-part-type="genus" reg="Saprinus">S.</tp:taxon-name-part> <tp:taxon-name-part taxon-name-part-type="species" reg="pseudodetritus">pseudodetritus</tp:taxon-name-part></tp:taxon-name></italic>, and <italic><tp:taxon-name><tp:taxon-name-part taxon-name-part-type="genus" reg="Saprinus">S.</tp:taxon-name-part> <tp:taxon-name-part taxon-name-part-type="species" reg="chathamensis">chathamensis</tp:taxon-name-part></tp:taxon-name></italic> from New Zealand/Chatham Islands, and S. <italic><tp:taxon-name><tp:taxon-name-part taxon-name-part-type="species" reg="nitiduloides">nitiduloides</tp:taxon-name-part></tp:taxon-name></italic> Fairmaire, 1883 from New Britain/Solomon Islands and <italic><tp:taxon-name><tp:taxon-name-part taxon-name-part-type="genus" reg="Saprinus">S.</tp:taxon-name-part> <tp:taxon-name-part taxon-name-part-type="species" reg="artensis">artensis</tp:taxon-name-part></tp:taxon-name></italic> Marseul, 1862 from New Caledonia that are dark brown) are characterized by strong metallic luster on the dorsum of their bodies, especially on elytra, and absence of red, orange or yellow elytral patches (often present in Palaearctic, Oriental and African species). Likewise, all have complete frontal stria (with the exception of <italic><tp:taxon-name><tp:taxon-name-part taxon-name-part-type="genus" reg="Saprinus">S.</tp:taxon-name-part> <tp:taxon-name-part taxon-name-part-type="species" reg="grandiclava">grandiclava</tp:taxon-name-part></tp:taxon-name></italic> from New Guinea and two newly described species from the Chatham Islands). The frontal stria is usually widely interrupted in the Palaearctic or African species and is used to diagnose the Palaearctic members of <italic><tp:taxon-name><tp:taxon-name-part taxon-name-part-type="genus" reg="Saprinus">Saprinus</tp:taxon-name-part></tp:taxon-name></italic>. One species, <italic><tp:taxon-name><tp:taxon-name-part taxon-name-part-type="genus" reg="Saprinus">S.</tp:taxon-name-part> <tp:taxon-name-part taxon-name-part-type="species" reg="viridipennis">viridipennis</tp:taxon-name-part></tp:taxon-name></italic> (Australia), lacks carinal prosternal striae and two species, <italic><tp:taxon-name><tp:taxon-name-part taxon-name-part-type="genus" reg="Saprinus">S.</tp:taxon-name-part> <tp:taxon-name-part taxon-name-part-type="species" reg="grandiclava">grandiclava</tp:taxon-name-part></tp:taxon-name></italic> (New Guinea) and <italic><tp:taxon-name><tp:taxon-name-part taxon-name-part-type="genus" reg="Saprinus">S.</tp:taxon-name-part> <tp:taxon-name-part taxon-name-part-type="species" reg="viridanus">viridanus</tp:taxon-name-part></tp:taxon-name></italic> (Australia), share unusually large, circular antennal clubs.</p><fig id="F54" position="float" orientation="portrait"><label>Figure 301.</label><caption><p>
                  <tp:taxon-name><tp:taxon-name-part taxon-name-part-type="genus" reg="Saprinus">Saprinus</tp:taxon-name-part> (<tp:taxon-name-part taxon-name-part-type="subgenus" reg="Saprinus">Saprinus</tp:taxon-name-part>) <tp:taxon-name-part taxon-name-part-type="species" reg="amethystinus">amethystinus</tp:taxon-name-part></tp:taxon-name> Lewis, 1900 habitus, dorsal view.</p></caption><graphic xmlns:xlink="http://www.w3.org/1999/xlink" xlink:href="zookeys-689-001-g054.jpg" position="float" orientation="portrait" xlink:type="simple" id="oo_150115.jpg"/></fig><p>An aedeagal peculiarity among Australopacific <italic><tp:taxon-name><tp:taxon-name-part taxon-name-part-type="genus" reg="Saprinus">Saprinus</tp:taxon-name-part></tp:taxon-name></italic> is the presence of well-separated parameres (see also below; e.g. Fig. <xref ref-type="fig" rid="F83">475</xref>) in the Australian endemic species <italic><tp:taxon-name><tp:taxon-name-part taxon-name-part-type="genus" reg="Saprinus">S.</tp:taxon-name-part> <tp:taxon-name-part taxon-name-part-type="species" reg="amethystinus">amethystinus</tp:taxon-name-part></tp:taxon-name></italic> Lewis, 1900, <italic><tp:taxon-name><tp:taxon-name-part taxon-name-part-type="genus" reg="Saprinus">S.</tp:taxon-name-part> <tp:taxon-name-part taxon-name-part-type="species" reg="australis">australis</tp:taxon-name-part></tp:taxon-name></italic> (Boisduval, 1835), <italic><tp:taxon-name><tp:taxon-name-part taxon-name-part-type="genus" reg="Saprinus">S.</tp:taxon-name-part> <tp:taxon-name-part taxon-name-part-type="species" reg="laetus">laetus</tp:taxon-name-part></tp:taxon-name></italic> Erichson, 1834, and <italic><tp:taxon-name><tp:taxon-name-part taxon-name-part-type="genus" reg="Saprinus">S.</tp:taxon-name-part> <tp:taxon-name-part taxon-name-part-type="species" reg="tyrrhenus">tyrrhenus</tp:taxon-name-part></tp:taxon-name></italic> Blackburn, 1903. The three New Zealand endemics, as well as <italic><tp:taxon-name><tp:taxon-name-part taxon-name-part-type="genus" reg="Saprinus">S.</tp:taxon-name-part> <tp:taxon-name-part taxon-name-part-type="species" reg="grandiclava">grandiclava</tp:taxon-name-part></tp:taxon-name></italic> Kanaar, 1989 (endemic to New Guinea), have their parameres separated in the apical half and are more approximate than in the Australian species (Fig. <xref ref-type="fig" rid="F80">456</xref>).</p></tp:treatment-sec><tp:treatment-sec sec-type="biology" id="SECID0ESLHK"><title>Biology.</title><p>Species of <italic><tp:taxon-name><tp:taxon-name-part taxon-name-part-type="genus" reg="Saprinus">Saprinus</tp:taxon-name-part></tp:taxon-name></italic> are typical volant predators with a preference for open grasslands and xerothermic habitats where they prey upon fly larvae found in decomposing organic matter, such as mammalian dung or carcasses (<xref ref-type="bibr" rid="B43">Lackner 2010</xref>). Their large and well-developed sensory patches on the ventral side of their antennal clubs probably enable them to locate the carrion from a long distance (but these are lacking in <italic><tp:taxon-name><tp:taxon-name-part taxon-name-part-type="genus" reg="Saprinus">S.</tp:taxon-name-part> <tp:taxon-name-part taxon-name-part-type="species" reg="grandiclava">grandiclava</tp:taxon-name-part></tp:taxon-name></italic>). The natural history of several rare species (<italic><tp:taxon-name><tp:taxon-name-part taxon-name-part-type="genus" reg="Saprinus">S.</tp:taxon-name-part> <tp:taxon-name-part taxon-name-part-type="species" reg="grandiclava">grandiclava</tp:taxon-name-part></tp:taxon-name></italic>, <italic><tp:taxon-name><tp:taxon-name-part taxon-name-part-type="genus" reg="Saprinus">S.</tp:taxon-name-part> <tp:taxon-name-part taxon-name-part-type="species" reg="amethystinus">amethystinus</tp:taxon-name-part></tp:taxon-name></italic> and <italic><tp:taxon-name><tp:taxon-name-part taxon-name-part-type="genus" reg="Saprinus">S.</tp:taxon-name-part> <tp:taxon-name-part taxon-name-part-type="species" reg="tyrrhenus">tyrrhenus</tp:taxon-name-part></tp:taxon-name></italic>) is completely unknown. <italic><tp:taxon-name><tp:taxon-name-part taxon-name-part-type="genus" reg="Saprinus">S.</tp:taxon-name-part> <tp:taxon-name-part taxon-name-part-type="species" reg="rarus">rarus</tp:taxon-name-part></tp:taxon-name></italic> sp. n. was collected in the nest of the arboreal Tree termite (<italic><tp:taxon-name><tp:taxon-name-part taxon-name-part-type="genus" reg="Nasutitermes">Nasutitermes</tp:taxon-name-part> <tp:taxon-name-part taxon-name-part-type="species" reg="walkeri">walkeri</tp:taxon-name-part></tp:taxon-name></italic> (Hill, 1942)) and is presumed to be a specialised termitophile.</p></tp:treatment-sec><tp:treatment-sec sec-type="distribution" id="SECID0EFOHK"><title>Distribution.</title><p>There are eighteen species of Australopacific <italic><tp:taxon-name><tp:taxon-name-part taxon-name-part-type="genus" reg="Saprinus">Saprinus</tp:taxon-name-part></tp:taxon-name></italic>: nine native and two introduced (<italic><tp:taxon-name><tp:taxon-name-part taxon-name-part-type="genus" reg="Saprinus">S.</tp:taxon-name-part> <tp:taxon-name-part taxon-name-part-type="species" reg="chalcites">chalcites</tp:taxon-name-part></tp:taxon-name></italic> and <italic><tp:taxon-name><tp:taxon-name-part taxon-name-part-type="genus" reg="Saprinus">S.</tp:taxon-name-part> <tp:taxon-name-part taxon-name-part-type="species" reg="cupreus">cupreus</tp:taxon-name-part></tp:taxon-name></italic>) are known from Australia; three species of <italic><tp:taxon-name><tp:taxon-name-part taxon-name-part-type="genus" reg="Saprinus">Saprinus</tp:taxon-name-part></tp:taxon-name></italic> are present in New Zealand/Chatham Islands; New Caledonia has one endemic and one non-endemic species. New Guinea has a single endemic species, with two other, non-endemic congeners. We describe one endemic species from the Kiribati atoll (Figs <xref ref-type="fig" rid="F132">753</xref>, <xref ref-type="fig" rid="F134">755</xref>, <xref ref-type="fig" rid="F137">758</xref>–<xref ref-type="fig" rid="F144">765</xref>).</p></tp:treatment-sec><tp:treatment-sec sec-type="remarks" id="SECID0E6PHK"><title>Remarks.</title><p>Australopacific species of the genus <italic><tp:taxon-name><tp:taxon-name-part taxon-name-part-type="genus" reg="Saprinus">Saprinus</tp:taxon-name-part></tp:taxon-name></italic> differ from the similar-looking species <italic><tp:taxon-name><tp:taxon-name-part taxon-name-part-type="genus" reg="Notosaprinus">Notosaprinus</tp:taxon-name-part> <tp:taxon-name-part taxon-name-part-type="species" reg="irinus">irinus</tp:taxon-name-part></tp:taxon-name></italic> (Marseul, 1862) by the presence of lateral prosternal striae (usually both carinal and lateral prosternal striae are present). See discussion of <italic><tp:taxon-name><tp:taxon-name-part taxon-name-part-type="genus" reg="Notosaprinus">Notosaprinus</tp:taxon-name-part></tp:taxon-name></italic> for more details. The genus <italic><tp:taxon-name><tp:taxon-name-part taxon-name-part-type="genus" reg="Saprinus">Saprinus</tp:taxon-name-part></tp:taxon-name></italic> is the most species-rich genus of the subfamily (see e.g. <xref ref-type="bibr" rid="B43">Lackner 2010</xref> or <xref ref-type="bibr" rid="B80">Mazur 2011</xref> for details) with the bulk of its representatives occurring in the Palaearctic and Afrotropical Regions. Although moderately diverse also in the Oriental (Indo-Malayan) and Nearctic Regions, <italic><tp:taxon-name><tp:taxon-name-part taxon-name-part-type="genus" reg="Saprinus">Saprinus</tp:taxon-name-part></tp:taxon-name></italic> of the Australopacific Region with 16 native species are rather species-poor when compared to their counterparts from the other regions. Only the Neotropical Region, with only 7 known species has fewer than Australopacific Region.</p><p>Based on the structure of the aedeagus there are two main groups of Australopacific <italic><tp:taxon-name><tp:taxon-name-part taxon-name-part-type="genus" reg="Saprinus">Saprinus</tp:taxon-name-part></tp:taxon-name></italic>: in each group there are eight species with widely separated parameres and with <!--PageBreak-->fused parameres. Regarding the group of species with fused parameres, the following species are morphologically very similar: <italic><tp:taxon-name><tp:taxon-name-part taxon-name-part-type="genus" reg="Saprinus">S.</tp:taxon-name-part> <tp:taxon-name-part taxon-name-part-type="species" reg="cyaneus">cyaneus</tp:taxon-name-part> <tp:taxon-name-part taxon-name-part-type="subspecies" reg="cyaneus">cyaneus</tp:taxon-name-part></tp:taxon-name></italic>, <italic><tp:taxon-name><tp:taxon-name-part taxon-name-part-type="genus" reg="Saprinus">S.</tp:taxon-name-part> <tp:taxon-name-part taxon-name-part-type="species" reg="artensis">artensis</tp:taxon-name-part></tp:taxon-name></italic>, <italic><tp:taxon-name><tp:taxon-name-part taxon-name-part-type="genus" reg="Saprinus">S.</tp:taxon-name-part> <tp:taxon-name-part taxon-name-part-type="species" reg="nitiduloides">nitiduloides</tp:taxon-name-part></tp:taxon-name></italic> and <italic><tp:taxon-name><tp:taxon-name-part taxon-name-part-type="genus" reg="Saprinus">S.</tp:taxon-name-part> <tp:taxon-name-part taxon-name-part-type="species" reg="pacificus">pacificus</tp:taxon-name-part></tp:taxon-name></italic> (compare Figs <xref ref-type="fig" rid="F59">335</xref>, <xref ref-type="fig" rid="F74">420</xref>, <xref ref-type="fig" rid="F86">493</xref> and <xref ref-type="fig" rid="F89">510</xref>). Based on their overall similarities, including the structure of male genitalia we believe that they likely share a recent common ancestor that probably reached the region from the north, since a subspecies of <italic><tp:taxon-name><tp:taxon-name-part taxon-name-part-type="genus" reg="Saprinus">S.</tp:taxon-name-part> <tp:taxon-name-part taxon-name-part-type="species" reg="cyaneus">cyaneus</tp:taxon-name-part></tp:taxon-name></italic>, <italic><tp:taxon-name><tp:taxon-name-part taxon-name-part-type="genus" reg="Saprinus">S.</tp:taxon-name-part> <tp:taxon-name-part taxon-name-part-type="species" reg="cyaneus">cyaneus</tp:taxon-name-part> <tp:taxon-name-part taxon-name-part-type="subspecies" reg="auricollis">auricollis</tp:taxon-name-part></tp:taxon-name></italic>, is distributed also in the Indo-Malayan Region up to Southern Japan. These species can possibly be regarded among the so-called northern invaders, <italic>sensu</italic> Mitchell and Bouchard (2008). Another species with fused parameres, <italic><tp:taxon-name><tp:taxon-name-part taxon-name-part-type="genus" reg="Saprinus">Saprinus</tp:taxon-name-part> <tp:taxon-name-part taxon-name-part-type="species" reg="splendens">splendens</tp:taxon-name-part></tp:taxon-name></italic>, is widely distributed in the tropical regions of Africa/Arabian peninsula and the Oriental (Indo-Malayan) Region as far east and north as Japan, and its occurrence in the Australopacific Region (Australia and Marianna Islands) is not surprising. The three remaining species with fused parameres (<italic><tp:taxon-name><tp:taxon-name-part taxon-name-part-type="genus" reg="Saprinus">S.</tp:taxon-name-part> <tp:taxon-name-part taxon-name-part-type="species" reg="rarus">rarus</tp:taxon-name-part></tp:taxon-name></italic>, <italic><tp:taxon-name><tp:taxon-name-part taxon-name-part-type="genus" reg="Saprinus">S.</tp:taxon-name-part> <tp:taxon-name-part taxon-name-part-type="species" reg="viridanus">viridanus</tp:taxon-name-part></tp:taxon-name></italic>, and <italic><tp:taxon-name><tp:taxon-name-part taxon-name-part-type="genus" reg="Saprinus">S.</tp:taxon-name-part> <tp:taxon-name-part taxon-name-part-type="species" reg="viridipennis">viridipennis</tp:taxon-name-part></tp:taxon-name></italic>) are Australian endemics. <italic><tp:taxon-name><tp:taxon-name-part taxon-name-part-type="genus" reg="Saprinus">Saprinus</tp:taxon-name-part> <tp:taxon-name-part taxon-name-part-type="species" reg="rarus">rarus</tp:taxon-name-part></tp:taxon-name></italic> has a uniquely triangulate dilated and thickened antennal scape (Fig. <xref ref-type="fig" rid="F94">529</xref>), strongly dilated tibiae (Fig. <xref ref-type="fig" rid="F94">536</xref>) and elongate body shape (Fig. <xref ref-type="fig" rid="F93">528</xref>), features that are probably reflecting its termitophilous lifestyle, and may protect it against termites (thickened antennal club and dilated tibiae protect larger space of body venter when in repose). <italic><tp:taxon-name><tp:taxon-name-part taxon-name-part-type="genus" reg="Saprinus">S.</tp:taxon-name-part> <tp:taxon-name-part taxon-name-part-type="species" reg="viridipennis">viridipennis</tp:taxon-name-part></tp:taxon-name></italic> lacks the carinal prosternal striae entirely (Fig. <xref ref-type="fig" rid="F106">609</xref>; an autapomorphic feature within <italic><tp:taxon-name><tp:taxon-name-part taxon-name-part-type="genus" reg="Saprinus">Saprinus</tp:taxon-name-part></tp:taxon-name></italic>), while the antennal club of <italic><tp:taxon-name><tp:taxon-name-part taxon-name-part-type="genus" reg="Saprinus">S.</tp:taxon-name-part> <tp:taxon-name-part taxon-name-part-type="species" reg="viridanus">viridanus</tp:taxon-name-part></tp:taxon-name></italic> is unusually large and circular, resembling the form present in the New Guinean endemic <italic><tp:taxon-name><tp:taxon-name-part taxon-name-part-type="genus" reg="Saprinus">S.</tp:taxon-name-part> <tp:taxon-name-part taxon-name-part-type="species" reg="grandiclava">grandiclava</tp:taxon-name-part></tp:taxon-name></italic> (compare Figs <xref ref-type="fig" rid="F82">460</xref> and <xref ref-type="fig" rid="F103">586</xref>).</p><p>The remaining eight species with (widely) separate parameres (Australian <italic><tp:taxon-name><tp:taxon-name-part taxon-name-part-type="genus" reg="Saprinus">S.</tp:taxon-name-part> <tp:taxon-name-part taxon-name-part-type="species" reg="amethystinus">amethystinus</tp:taxon-name-part></tp:taxon-name></italic>, <italic><tp:taxon-name><tp:taxon-name-part taxon-name-part-type="genus" reg="Saprinus">S.</tp:taxon-name-part> <tp:taxon-name-part taxon-name-part-type="species" reg="australis">australis</tp:taxon-name-part></tp:taxon-name></italic>, <italic><tp:taxon-name><tp:taxon-name-part taxon-name-part-type="genus" reg="Saprinus">S.</tp:taxon-name-part> <tp:taxon-name-part taxon-name-part-type="species" reg="tyrrhenus">tyrrhenus</tp:taxon-name-part></tp:taxon-name></italic>, <italic><tp:taxon-name><tp:taxon-name-part taxon-name-part-type="genus" reg="Saprinus">S.</tp:taxon-name-part> <tp:taxon-name-part taxon-name-part-type="species" reg="laetus">laetus</tp:taxon-name-part></tp:taxon-name></italic>; New Guinean <italic><tp:taxon-name><tp:taxon-name-part taxon-name-part-type="genus" reg="Saprinus">S.</tp:taxon-name-part> <tp:taxon-name-part taxon-name-part-type="species" reg="grandiclava">grandiclava</tp:taxon-name-part></tp:taxon-name></italic> and New Zealand <italic><tp:taxon-name><tp:taxon-name-part taxon-name-part-type="genus" reg="Saprinus">S.</tp:taxon-name-part> <tp:taxon-name-part taxon-name-part-type="species" reg="detritus">detritus</tp:taxon-name-part></tp:taxon-name></italic>, <italic><tp:taxon-name><tp:taxon-name-part taxon-name-part-type="genus" reg="Saprinus">S.</tp:taxon-name-part> <tp:taxon-name-part taxon-name-part-type="species" reg="pseudodetritus">pseudodetritus</tp:taxon-name-part></tp:taxon-name></italic> and <italic><tp:taxon-name><tp:taxon-name-part taxon-name-part-type="genus" reg="Saprinus">S.</tp:taxon-name-part> <tp:taxon-name-part taxon-name-part-type="species" reg="chathamensis">chathamensis</tp:taxon-name-part></tp:taxon-name></italic>) are unique among the 157 described species of <italic><tp:taxon-name><tp:taxon-name-part taxon-name-part-type="genus" reg="Saprinus">Saprinus</tp:taxon-name-part></tp:taxon-name></italic> (<italic>sensu</italic> <xref ref-type="bibr" rid="B80">Mazur 2011</xref>): no other species of <italic><tp:taxon-name><tp:taxon-name-part taxon-name-part-type="genus" reg="Saprinus">Saprinus</tp:taxon-name-part></tp:taxon-name></italic> have this character. In the published phylogenetic analysis of the senior author (<xref ref-type="bibr" rid="B53">Lackner 2014d</xref>) only the type species of the genus, <tp:taxon-name><tp:taxon-name-part taxon-name-part-type="genus" reg="Saprinus">S.</tp:taxon-name-part> (<tp:taxon-name-part taxon-name-part-type="subgenus" reg="Saprinus">S.</tp:taxon-name-part>) <tp:taxon-name-part taxon-name-part-type="species" reg="semistriatus">semistriatus</tp:taxon-name-part></tp:taxon-name>, a taxon with fused parameres, was analysed. As noted above (see remarks section of <italic><tp:taxon-name><tp:taxon-name-part taxon-name-part-type="genus" reg="Notosaprinus">Notosaprinus</tp:taxon-name-part></tp:taxon-name></italic>), <tp:taxon-name><tp:taxon-name-part taxon-name-part-type="genus" reg="Saprinus">S.</tp:taxon-name-part> (<tp:taxon-name-part taxon-name-part-type="subgenus" reg="Saprinus">S.</tp:taxon-name-part>) <tp:taxon-name-part taxon-name-part-type="species" reg="semistriatus">semistriatus</tp:taxon-name-part></tp:taxon-name> was recovered sister to <italic><tp:taxon-name><tp:taxon-name-part taxon-name-part-type="genus" reg="Notosaprinus">Notosaprinus</tp:taxon-name-part> <tp:taxon-name-part taxon-name-part-type="species" reg="irinus">irinus</tp:taxon-name-part></tp:taxon-name></italic>; this clade itself was recovered sister to a larger clade containing North American <italic><tp:taxon-name><tp:taxon-name-part taxon-name-part-type="genus" reg="Xerosaprinus">Xerosaprinus</tp:taxon-name-part></tp:taxon-name></italic>, African <italic><tp:taxon-name><tp:taxon-name-part taxon-name-part-type="genus" reg="Pilisaprinus">Pilisaprinus</tp:taxon-name-part></tp:taxon-name></italic> and <italic><tp:taxon-name><tp:taxon-name-part taxon-name-part-type="genus" reg="Paraphilothis">Paraphilothis</tp:taxon-name-part></tp:taxon-name></italic>, Middle-Asian <italic><tp:taxon-name><tp:taxon-name-part taxon-name-part-type="genus" reg="Styphrus">Styphrus</tp:taxon-name-part></tp:taxon-name></italic>, Palaearctic <italic><tp:taxon-name><tp:taxon-name-part taxon-name-part-type="genus" reg="Phaonius">Phaonius</tp:taxon-name-part></tp:taxon-name></italic> (itself subgenus of <italic><tp:taxon-name><tp:taxon-name-part taxon-name-part-type="genus" reg="Saprinus">Saprinus</tp:taxon-name-part></tp:taxon-name></italic>). None of these relatives of <italic><tp:taxon-name><tp:taxon-name-part taxon-name-part-type="genus" reg="Saprinus">Saprinus</tp:taxon-name-part></tp:taxon-name></italic> possess separated parameres. On the other hand, two members of the genus <italic><tp:taxon-name><tp:taxon-name-part taxon-name-part-type="genus" reg="Microsaprinus">Microsaprinus</tp:taxon-name-part></tp:taxon-name></italic> Kryzhanovskij, 1976 that was recovered in the aforementioned analysis closer to the root, possess separated parameres of the aedeagus (albeit not widely; see Secq and Secq 1995 for figures). Looking at the character value nodes of <italic><tp:taxon-name><tp:taxon-name-part taxon-name-part-type="genus" reg="Saprinus">Saprinus</tp:taxon-name-part></tp:taxon-name></italic> near and even more distant relatives the basal aedeagal condition does not appear therefore to be the separated-parameres character state, with the single exception of the two <italic><tp:taxon-name><tp:taxon-name-part taxon-name-part-type="genus" reg="Microsaprinus">Microsaprinus</tp:taxon-name-part></tp:taxon-name></italic> species.</p></tp:treatment-sec><tp:treatment-sec sec-type="key" id="SECID0EY6HK"><title>Key to the Australopacific species of <italic><tp:taxon-name><tp:taxon-name-part taxon-name-part-type="genus" reg="Saprinus">Saprinus</tp:taxon-name-part></tp:taxon-name></italic> Erichson, 1834</title><table-wrap content-type="key" position="anchor" orientation="portrait"><table id="TID0EPUDI" rules="all"><tbody><tr><td rowspan="1" colspan="1">1 (16)</td><td rowspan="1" colspan="1">Pronotal hypomeron with scattered microscopic setae, or distinctly setose</td></tr><tr><td rowspan="1" colspan="1">2 (9)</td><td rowspan="1" colspan="1">Protibia on outer margin with approximately 5 low teeth topped by denticle (Fig. <xref ref-type="fig" rid="F82">466</xref>)</td></tr><!--PageBreak--><tr><td rowspan="1" colspan="1">3 (4)</td><td rowspan="1" colspan="1">Bi-colored species (Fig. <xref ref-type="fig" rid="F81">458</xref>), elytra usually dark blue; pronotum often metallic green; parameres of aedeagus widely separated on their apical half (Fig. <xref ref-type="fig" rid="F83">475</xref>)</td><td rowspan="1" colspan="1">
                      <bold><tp:taxon-name><tp:taxon-name-part taxon-name-part-type="genus" reg="Saprinus">S.</tp:taxon-name-part> (<tp:taxon-name-part taxon-name-part-type="subgenus" reg="Saprinus">S.</tp:taxon-name-part>) <tp:taxon-name-part taxon-name-part-type="species" reg="laetus">laetus</tp:taxon-name-part></tp:taxon-name> Erichson, 1834</bold> (Australia, Lord Howe Island)</td></tr><tr><td rowspan="1" colspan="1">4 (3)</td><td rowspan="1" colspan="1">Unicolored, castaneous to dark brown species without metallic luster (Fig. <xref ref-type="fig" rid="F90">511</xref>); parameres of aedeagus not widely separated (Fig. <xref ref-type="fig" rid="F92">526</xref>) (New Zealand and Chatham Islands species)</td></tr><tr><td rowspan="1" colspan="1">5 (6)</td><td rowspan="1" colspan="1">Dorsum matte, with alutaceous microsculpture, apical third of elytra with aciculate punctures (Figs <xref ref-type="fig" rid="F90">511</xref>, <xref ref-type="fig" rid="F91">515</xref>)</td><td rowspan="1" colspan="1">
                      <bold><tp:taxon-name><tp:taxon-name-part taxon-name-part-type="genus" reg="Saprinus">S.</tp:taxon-name-part> (<tp:taxon-name-part taxon-name-part-type="subgenus" reg="Saprinus">S.</tp:taxon-name-part>) <tp:taxon-name-part taxon-name-part-type="species" reg="pseudodetritus">pseudodetritus</tp:taxon-name-part></tp:taxon-name> sp. n.</bold> (New Zealand: Chatham Islands)</td></tr><tr><td rowspan="1" colspan="1">6 (5)</td><td rowspan="1" colspan="1">Dorsum shining, with punctures but never with alutaceous microsculpture, apical third of elytra with simple, not aciculate punctures (Figs <xref ref-type="fig" rid="F66">372</xref>, <xref ref-type="fig" rid="F67">376</xref>)</td></tr><tr><td rowspan="1" colspan="1">7 (8)</td><td rowspan="1" colspan="1">Pronotum laterally with a band of deep, dense punctures (Fig. <xref ref-type="fig" rid="F75">422</xref>); eighth tergite not particularly narrowing apically, apex with a denser tuft of setae, apex of aedeagus dilated (Figs <xref ref-type="fig" rid="F77">432–438</xref>)</td><td rowspan="1" colspan="1">
                      <bold><tp:taxon-name><tp:taxon-name-part taxon-name-part-type="genus" reg="Saprinus">S.</tp:taxon-name-part> (<tp:taxon-name-part taxon-name-part-type="subgenus" reg="Saprinus">S.</tp:taxon-name-part>) <tp:taxon-name-part taxon-name-part-type="species" reg="detritus">detritus</tp:taxon-name-part></tp:taxon-name> (Fabricius, 1775)</bold> (New Zealand, Chatham Islands)</td></tr><tr><td rowspan="1" colspan="1">8 (7)</td><td rowspan="1" colspan="1">Pronotum completely glabrous (Fig. <xref ref-type="fig" rid="F66">372</xref>); eighth tergite gradually narrowing apically, apex with only several setae, apex of aedeagus not particularly dilated (Figs <xref ref-type="fig" rid="F68">382–388</xref>)</td><td rowspan="1" colspan="1">
                      <bold><tp:taxon-name><tp:taxon-name-part taxon-name-part-type="genus" reg="Saprinus">S.</tp:taxon-name-part> (<tp:taxon-name-part taxon-name-part-type="subgenus" reg="Saprinus">S.</tp:taxon-name-part>) <tp:taxon-name-part taxon-name-part-type="species" reg="chathamensis">chathamensis</tp:taxon-name-part></tp:taxon-name> sp. n.</bold> (New Zealand: Chatham Islands)</td></tr><tr><td rowspan="1" colspan="1">9 (2)</td><td rowspan="1" colspan="1">Protibia on outer margin with three large triangular teeth topped by denticle (Fig. <xref ref-type="fig" rid="F105">603</xref>)</td></tr><tr><td rowspan="1" colspan="1">10 (11)</td><td rowspan="1" colspan="1">Carinal prosternal striae absent (Fig. <xref ref-type="fig" rid="F106">609</xref>); setae of pronotal hypomeron long; male genitalia (Figs <xref ref-type="fig" rid="F107">612–618</xref>): eighth sternite and tergite rather wide, their width more than half their length; apex of eighth sternite with only few microscopic sparse setae; aedeagus on apical third dilated; apex with a cluster of tiny setae (best visible from lateral view)</td><td rowspan="1" colspan="1">
                      <bold><tp:taxon-name><tp:taxon-name-part taxon-name-part-type="genus" reg="Saprinus">S.</tp:taxon-name-part> (<tp:taxon-name-part taxon-name-part-type="subgenus" reg="Saprinus">S.</tp:taxon-name-part>) <tp:taxon-name-part taxon-name-part-type="species" reg="viridipennis">viridipennis</tp:taxon-name-part></tp:taxon-name> Lewis, 1901</bold> (Australia)</td></tr><tr><td rowspan="1" colspan="1">11 (10)</td><td rowspan="1" colspan="1">Carinal prosternal striae present (Fig. <xref ref-type="fig" rid="F103">589</xref>); setae of pronotal hypomeron rather short</td></tr><tr><td rowspan="1" colspan="1">12 (13)</td><td rowspan="1" colspan="1">Large species, <abbrev xmlns:xlink="http://www.w3.org/1999/xlink" xlink:title="length between anterior angles of pronotum and apices of elytra" id="ABBRID0E1IAM" xlink:type="simple">PEL</abbrev> = 5.80–6.70 mm; antennal clubs large, circular (Fig. <xref ref-type="fig" rid="F103">587</xref>); parameres of aedeagus fused (Fig. <xref ref-type="fig" rid="F104">601</xref>)</td><td rowspan="1" colspan="1">
                      <bold><tp:taxon-name><tp:taxon-name-part taxon-name-part-type="genus" reg="Saprinus">S.</tp:taxon-name-part> (<tp:taxon-name-part taxon-name-part-type="subgenus" reg="Saprinus">S.</tp:taxon-name-part>) <tp:taxon-name-part taxon-name-part-type="species" reg="viridanus">viridanus</tp:taxon-name-part></tp:taxon-name> Lewis, 1899</bold> (Australia)</td></tr><tr><td rowspan="1" colspan="1">13 (12)</td><td rowspan="1" colspan="1">Smaller species, <abbrev xmlns:xlink="http://www.w3.org/1999/xlink" xlink:title="length between anterior angles of pronotum and apices of elytra" id="ABBRID0EDKAM" xlink:type="simple">PEL</abbrev> = max 3.85 mm; antennal clubs not large, oval to circular shaped (Fig. <xref ref-type="fig" rid="F55">303</xref>); parameres of aedeagus separated (Figs <xref ref-type="fig" rid="F56">318</xref>, <xref ref-type="fig" rid="F80">456</xref>)</td></tr><tr><td rowspan="1" colspan="1">14 (15)</td><td rowspan="1" colspan="1">Body elongate oval (Fig. <xref ref-type="fig" rid="F54">301</xref>); <abbrev xmlns:xlink="http://www.w3.org/1999/xlink" xlink:title="length between anterior angles of pronotum and apices of elytra" id="ABBRID0E6KAM" xlink:type="simple">PEL</abbrev> = 3.25–3.85 mm; mesoventrite punctate (Fig. <xref ref-type="fig" rid="F55">306</xref>); male genitalia (Figs <xref ref-type="fig" rid="F56">311–319</xref>) eighth sternite strongly sclerotized, apically with several tiny setae; parameres of aedeagus separated nearly to base</td><td rowspan="1" colspan="1">
                      <bold><tp:taxon-name><tp:taxon-name-part taxon-name-part-type="genus" reg="Saprinus">S.</tp:taxon-name-part> (<tp:taxon-name-part taxon-name-part-type="subgenus" reg="Saprinus">S.</tp:taxon-name-part>) <tp:taxon-name-part taxon-name-part-type="species" reg="amethystinus">amethystinus</tp:taxon-name-part></tp:taxon-name> Lewis, 1900</bold> (Australia)</td></tr><tr><td rowspan="1" colspan="1">15 (14)</td><td rowspan="1" colspan="1">Body roundly oval (Fig. <xref ref-type="fig" rid="F99">565</xref>); <abbrev xmlns:xlink="http://www.w3.org/1999/xlink" xlink:title="length between anterior angles of pronotum and apices of elytra" id="ABBRID0EMMAM" xlink:type="simple">PEL</abbrev> max 2.75 mm; mesoventrite smooth (Fig. <xref ref-type="fig" rid="F100">571</xref>); male genitalia (Figs <xref ref-type="fig" rid="F101">578–584</xref>): eighth sternite weakly sclerotized, apex with a tuft of sparse short setae; aedeagus medially widened, parameres separated in apical half only</td><td rowspan="1" colspan="1">
                      <bold><tp:taxon-name><tp:taxon-name-part taxon-name-part-type="genus" reg="Saprinus">S.</tp:taxon-name-part> (<tp:taxon-name-part taxon-name-part-type="subgenus" reg="Saprinus">S.</tp:taxon-name-part>) <tp:taxon-name-part taxon-name-part-type="species" reg="tyrrhenus">tyrrhenus</tp:taxon-name-part></tp:taxon-name> Blackburn, 1903</bold> (Australia)</td></tr><tr><td rowspan="1" colspan="1">16 (1)</td><td rowspan="1" colspan="1">Pronotal hypomeron glabrous</td></tr><!--PageBreak--><tr><td rowspan="1" colspan="1">17 (18)</td><td rowspan="1" colspan="1">Antennal club unusually large, almost heart-shaped (Fig. <xref ref-type="fig" rid="F79">441</xref>); ventral surface of antennal club without any apparent sensory areas or patches (Fig. <xref ref-type="fig" rid="F79">442</xref>)</td><td rowspan="1" colspan="1">
                      <bold><tp:taxon-name><tp:taxon-name-part taxon-name-part-type="genus" reg="Saprinus">S.</tp:taxon-name-part> (<tp:taxon-name-part taxon-name-part-type="subgenus" reg="Saprinus">S.</tp:taxon-name-part>) <tp:taxon-name-part taxon-name-part-type="species" reg="grandiclava">grandiclava</tp:taxon-name-part></tp:taxon-name> Kanaar, 1989</bold> (New Guinea)</td></tr><tr><td rowspan="1" colspan="1">18 (17)</td><td rowspan="1" colspan="1">Antennal club not unusually large, circular or oval; ventral surface of antennal club usually with visible sensory areas or patches (Fig. <xref ref-type="fig" rid="F97">549</xref>)</td></tr><tr><td rowspan="1" colspan="1">19 (20)</td><td rowspan="1" colspan="1">Elongate species (Fig. <xref ref-type="fig" rid="F93">528</xref>); tibiae dilated (Figs <xref ref-type="fig" rid="F94">536</xref>, <xref ref-type="fig" rid="F94">537</xref>); antennal scape thickened and triangularly dilated (Fig. <xref ref-type="fig" rid="F94">529</xref>)</td><td rowspan="1" colspan="1">
                      <bold><tp:taxon-name><tp:taxon-name-part taxon-name-part-type="genus" reg="Saprinus">S.</tp:taxon-name-part> (<tp:taxon-name-part taxon-name-part-type="subgenus" reg="Saprinus">S.</tp:taxon-name-part>) <tp:taxon-name-part taxon-name-part-type="species" reg="rarus">rarus</tp:taxon-name-part></tp:taxon-name> sp. n.</bold> (Australia)</td></tr><tr><td rowspan="1" colspan="1">20 (19)</td><td rowspan="1" colspan="1">Roundly oval species (Fig. <xref ref-type="fig" rid="F69">389</xref>); tibiae not particularly dilated (Figs <xref ref-type="fig" rid="F70">397</xref>, <xref ref-type="fig" rid="F70">398</xref>); antennal scape not particularly thickened or triangularly dilated (Fig. <xref ref-type="fig" rid="F70">390</xref>)</td></tr><tr><td rowspan="1" colspan="1">21 (24)</td><td rowspan="1" colspan="1">Smaller species, <abbrev xmlns:xlink="http://www.w3.org/1999/xlink" xlink:title="length between anterior angles of pronotum and apices of elytra" id="ABBRID0ETRAM" xlink:type="simple">PEL</abbrev> = max 2.75 mm, often frontal stria widely interrupted (Fig. <xref ref-type="fig" rid="F70">390</xref>)</td></tr><tr><td rowspan="1" colspan="1">22 (23)</td><td rowspan="1" colspan="1">Punctures of elytra very dense, interspaces between them almost non-existent (Fig. <xref ref-type="fig" rid="F69">389</xref>); male genitalia (Figs <xref ref-type="fig" rid="F71">399–407</xref>): eighth sternite apically with a tuft of long dense setae; spiculum gastrale (ninth sternite) dilated on both ends; aedeagus widened at apex, strongly curved in lateral view</td><td rowspan="1" colspan="1">
                      <bold><tp:taxon-name><tp:taxon-name-part taxon-name-part-type="genus" reg="Saprinus">S.</tp:taxon-name-part> (<tp:taxon-name-part taxon-name-part-type="subgenus" reg="Saprinus">S.</tp:taxon-name-part>) <tp:taxon-name-part taxon-name-part-type="species" reg="cupreus">cupreus</tp:taxon-name-part></tp:taxon-name> Erichson, 1834</bold> (species adventive to Australia)</td></tr><tr><td rowspan="1" colspan="1">23 (22)</td><td rowspan="1" colspan="1">Punctures of elytra moderately dense, interspaces between them approximately as large as punctures themselves (Fig. <xref ref-type="fig" rid="F63">353</xref>); male genitalia (Figs <xref ref-type="fig" rid="F65">363–371</xref>): eighth sternite apically with a dense brush of short setae; apex of aedeagus only moderately widened</td><td rowspan="1" colspan="1">
                      <bold><tp:taxon-name><tp:taxon-name-part taxon-name-part-type="genus" reg="Saprinus">S.</tp:taxon-name-part> (<tp:taxon-name-part taxon-name-part-type="subgenus" reg="Saprinus">S.</tp:taxon-name-part>) <tp:taxon-name-part taxon-name-part-type="species" reg="chalcites">chalcites</tp:taxon-name-part></tp:taxon-name> (Illiger, 1807)</bold> (species adventive to Australia)</td></tr><tr><td rowspan="1" colspan="1">24 (21)</td><td rowspan="1" colspan="1">Larger species, <abbrev xmlns:xlink="http://www.w3.org/1999/xlink" xlink:title="length between anterior angles of pronotum and apices of elytra" id="ABBRID0ENUAM" xlink:type="simple">PEL</abbrev> = min 3.15 mm, frontal stria in most cases complete, rarely slightly interrupted medially (Fig. <xref ref-type="fig" rid="F61">338</xref>)</td></tr><tr><td rowspan="1" colspan="1">25 (26)</td><td rowspan="1" colspan="1">Third dorsal elytral stria always strongly shortened apically, with fourth stria as long as second (Fig. <xref ref-type="fig" rid="F60">337</xref>); elytra usually dark blue, pronotum normally dark brown with bronze metallic luster; parameres of male aedeagus widely separated (Fig. <xref ref-type="fig" rid="F62">351</xref>)</td><td rowspan="1" colspan="1">
                      <bold><tp:taxon-name><tp:taxon-name-part taxon-name-part-type="genus" reg="Saprinus">S.</tp:taxon-name-part> (<tp:taxon-name-part taxon-name-part-type="subgenus" reg="Saprinus">S.</tp:taxon-name-part>) <tp:taxon-name-part taxon-name-part-type="species" reg="australis">australis</tp:taxon-name-part></tp:taxon-name> (Boisduval, 1835)</bold> (Australia)</td></tr><tr><td rowspan="1" colspan="1">26 (25)</td><td rowspan="1" colspan="1">Third dorsal elytral stria normally never strongly shortened apically, while fourth stria can be shorter than second (Fig. <xref ref-type="fig" rid="F72">408</xref>)</td></tr><tr><td rowspan="1" colspan="1">27 (28)</td><td rowspan="1" colspan="1">Fourth dorsal elytral stria shortened on basal third (Fig. <xref ref-type="fig" rid="F96">547</xref>); dorsal elytral striae containing weak tiny punctures; aedeagus near basal third briefly dilated (Fig. <xref ref-type="fig" rid="F98">561</xref>)</td><td rowspan="1" colspan="1">
                      <bold><tp:taxon-name><tp:taxon-name-part taxon-name-part-type="genus" reg="Saprinus">S.</tp:taxon-name-part> (<tp:taxon-name-part taxon-name-part-type="subgenus" reg="Saprinus">S.</tp:taxon-name-part>) <tp:taxon-name-part taxon-name-part-type="species" reg="splendens">splendens</tp:taxon-name-part></tp:taxon-name> (Paykull, 1811)</bold> (widely distributed species in Afrotropical and Oriental Regions; in Australopacific Region present in Australia, Papua New Guinea and Marianna Islands)</td></tr><tr><td rowspan="1" colspan="1">28 (27)</td><td rowspan="1" colspan="1">Fourth dorsal elytral stria normally not shortened on basal third (Fig. <xref ref-type="fig" rid="F72">408</xref>); dorsal elytral striae containing larger round punctures; aedeagus near basal third not particularly dilated (Figs <xref ref-type="fig" rid="F74">420</xref>, <xref ref-type="fig" rid="F89">510</xref>)</td></tr><tr><td rowspan="1" colspan="1">29 (30)</td><td rowspan="1" colspan="1">Usually bi-colored species (Fig. <xref ref-type="fig" rid="F72">408</xref>), male genitalia (Figs <xref ref-type="fig" rid="F74">415–421</xref>): eighth sternite narrowing apically; apex with a sparse cluster of tiny setae; apical angles of tenth tergite strongly sclerotized; aedeagus from dorsal view parallel-sided, slightly curved from lateral view, apex ventrally with a brush of tiny setae (best visible from lateral view) (Australia, Lord Howe Island, New Guinea, New Caledonia, Fiji)</td><td rowspan="1" colspan="1">
                      <bold><tp:taxon-name><tp:taxon-name-part taxon-name-part-type="genus" reg="Saprinus">S.</tp:taxon-name-part> (<tp:taxon-name-part taxon-name-part-type="subgenus" reg="Saprinus">S.</tp:taxon-name-part>) <tp:taxon-name-part taxon-name-part-type="species" reg="cyaneus">cyaneus</tp:taxon-name-part> <tp:taxon-name-part taxon-name-part-type="subspecies" reg="cyaneus">cyaneus</tp:taxon-name-part></tp:taxon-name> (Fabricius, 1775)</bold>
                    </td></tr><!--PageBreak--><tr><td rowspan="1" colspan="1">30 (29)</td><td rowspan="1" colspan="1">Unicolored species (Fig. <xref ref-type="fig" rid="F57">320</xref>) from New Caledonia, New Guinea: New Britain, Solomon Islands and Kiribati, best recognized among each other on basis of their male terminalia</td></tr><tr><td rowspan="1" colspan="1">31 (32)</td><td rowspan="1" colspan="1">Apical half of elytra densely punctate (Fig. <xref ref-type="fig" rid="F57">320</xref>), interspaces approximately the size of the punctures; male genitalia (Figs <xref ref-type="fig" rid="F59">330–336</xref>): eighth sternite apically sub-rectangular, with dense short setae; apices setose</td><td rowspan="1" colspan="1">
                      <bold><tp:taxon-name><tp:taxon-name-part taxon-name-part-type="genus" reg="Saprinus">S.</tp:taxon-name-part> (<tp:taxon-name-part taxon-name-part-type="subgenus" reg="Saprinus">S.</tp:taxon-name-part>) <tp:taxon-name-part taxon-name-part-type="species" reg="artensis">artensis</tp:taxon-name-part></tp:taxon-name> Marseul, 1862</bold> (New Caledonia)</td></tr><tr><td rowspan="1" colspan="1">32 (31)</td><td rowspan="1" colspan="1">Apical half of elytra sparsely punctate (Fig. <xref ref-type="fig" rid="F84">477</xref>), interspaces larger than the size of the punctures</td></tr><tr><td rowspan="1" colspan="1">33 (34)</td><td rowspan="1" colspan="1">Male terminalia (Figs <xref ref-type="fig" rid="F86">487–493</xref>): eighth sternite apically with two small velae, adorned with a cluster of microscopic setae</td><td rowspan="1" colspan="1">
                      <bold><tp:taxon-name><tp:taxon-name-part taxon-name-part-type="genus" reg="Saprinus">S.</tp:taxon-name-part> (<tp:taxon-name-part taxon-name-part-type="subgenus" reg="Saprinus">S.</tp:taxon-name-part>) <tp:taxon-name-part taxon-name-part-type="species" reg="nitiduloides">nitiduloides</tp:taxon-name-part></tp:taxon-name> Fairmaire, 1883</bold> (Papua New Guinea: New Britain; Solomon Islands)</td></tr><tr><td rowspan="1" colspan="1">34 (33)</td><td rowspan="1" colspan="1">Male terminalia (Figs <xref ref-type="fig" rid="F89">504–510</xref>): eighth sternite strongly narrowing anteriorly, apically without two small velae; apex of eighth sternite densely setose; aedeagi generally similar between the three preceding species</td><td rowspan="1" colspan="1">
                      <bold><tp:taxon-name><tp:taxon-name-part taxon-name-part-type="genus" reg="Saprinus">S.</tp:taxon-name-part> (<tp:taxon-name-part taxon-name-part-type="subgenus" reg="Saprinus">S.</tp:taxon-name-part>) <tp:taxon-name-part taxon-name-part-type="species" reg="pacificus">pacificus</tp:taxon-name-part></tp:taxon-name> sp. n.</bold> (Kiribati)</td></tr></tbody></table></table-wrap></tp:treatment-sec><tp:treatment-sec><!--Section generated to contain objects referenced in tp:taxon-treatment.--><fig id="F55" position="float" orientation="portrait"><label>Figures 302–310.</label><caption><p>
                  <bold>302</bold> <tp:taxon-name><tp:taxon-name-part taxon-name-part-type="genus" reg="Saprinus">Saprinus</tp:taxon-name-part> (<tp:taxon-name-part taxon-name-part-type="subgenus" reg="Saprinus">Saprinus</tp:taxon-name-part>) <tp:taxon-name-part taxon-name-part-type="species" reg="amethystinus">amethystinus</tp:taxon-name-part></tp:taxon-name> Lewis, 1900 head, dorsal view <bold>303</bold> antennal club, dorsal view <bold>304</bold> pygidium <bold>305</bold> prosternum <bold>306</bold> mesoventrite <bold>307</bold> lateral disc of metaventrite + metepisternum <bold>308</bold> protibia, dorsal view <bold>309</bold> ditto, ventral view <bold>310</bold> metatibia, dorsal view.</p></caption><graphic xmlns:xlink="http://www.w3.org/1999/xlink" xlink:href="zookeys-689-001-g055.jpg" position="float" orientation="portrait" xlink:type="simple" id="oo_150116.jpg"/></fig><fig id="F56" position="float" orientation="portrait"><label>Figures 311–319.</label><caption><p>
                  <bold>311</bold> <tp:taxon-name><tp:taxon-name-part taxon-name-part-type="genus" reg="Saprinus">Saprinus</tp:taxon-name-part> (<tp:taxon-name-part taxon-name-part-type="subgenus" reg="Saprinus">Saprinus</tp:taxon-name-part>) <tp:taxon-name-part taxon-name-part-type="species" reg="amethystinus">amethystinus</tp:taxon-name-part></tp:taxon-name> Lewis, 1900 male terminalia: 8<sup>th</sup> sternite + 8<sup>th</sup> tergite, ventral view <bold>312</bold> ditto, dorsal view <bold>313</bold> ditto, lateral view <bold>314</bold> male terminalia: 9<sup>th</sup> + 10<sup>th</sup> tergites, dorsal view <bold>315</bold> ditto, lateral view <bold>316</bold> male terminalia: spiculum gastrale, ventral view <bold>317</bold> ditto, lateral view <bold>318</bold> male terminalia: aedeagus, dorsal view <bold>319</bold> ditto, lateral view.</p></caption><graphic xmlns:xlink="http://www.w3.org/1999/xlink" xlink:href="zookeys-689-001-g056.jpg" position="float" orientation="portrait" xlink:type="simple" id="oo_150117.jpg"/></fig><fig id="F57" position="float" orientation="portrait"><label>Figure 320.</label><caption><p>
                  <tp:taxon-name><tp:taxon-name-part taxon-name-part-type="genus" reg="Saprinus">Saprinus</tp:taxon-name-part> (<tp:taxon-name-part taxon-name-part-type="subgenus" reg="Saprinus">Saprinus</tp:taxon-name-part>) <tp:taxon-name-part taxon-name-part-type="species" reg="artensis">artensis</tp:taxon-name-part></tp:taxon-name> Marseul, 1862 habitus, dorsal view.</p></caption><graphic xmlns:xlink="http://www.w3.org/1999/xlink" xlink:href="zookeys-689-001-g057.jpg" position="float" orientation="portrait" xlink:type="simple" id="oo_150118.jpg"/></fig><fig id="F58" position="float" orientation="portrait"><label>Figures 321–329.</label><caption><p>
                  <bold>321</bold> <tp:taxon-name><tp:taxon-name-part taxon-name-part-type="genus" reg="Saprinus">Saprinus</tp:taxon-name-part> (<tp:taxon-name-part taxon-name-part-type="subgenus" reg="Saprinus">Saprinus</tp:taxon-name-part>) <tp:taxon-name-part taxon-name-part-type="species" reg="artensis">artensis</tp:taxon-name-part></tp:taxon-name> Marseul, 1862 head, dorsal view <bold>322</bold> antennal club, ventral view <bold>323</bold> mentum, ventral view <bold>324</bold> propygidium + pygidium <bold>325</bold> prosternum <bold>326</bold> mesoventrite <bold>327</bold> lateral disc of metaventrite + metepisternum <bold>328</bold> protibia, ventral view <bold>329</bold> mesotibia, ventral view.</p></caption><graphic xmlns:xlink="http://www.w3.org/1999/xlink" xlink:href="zookeys-689-001-g058.jpg" position="float" orientation="portrait" xlink:type="simple" id="oo_150119.jpg"/></fig><fig id="F59" position="float" orientation="portrait"><label>Figures 330–336.</label><caption><p>
                  <bold>330</bold> <tp:taxon-name><tp:taxon-name-part taxon-name-part-type="genus" reg="Saprinus">Saprinus</tp:taxon-name-part> (<tp:taxon-name-part taxon-name-part-type="subgenus" reg="Saprinus">Saprinus</tp:taxon-name-part>) <tp:taxon-name-part taxon-name-part-type="species" reg="artensis">artensis</tp:taxon-name-part></tp:taxon-name> Marseul, 1862 male terminalia: 8<sup>th</sup> sternite + 8<sup>th</sup> tergite, ventral view <bold>331</bold> ditto, dorsal view <bold>332</bold> ditto, lateral view <bold>333</bold> male terminalia: 9<sup>th</sup> + 10<sup>th</sup> tergites, dorsal view; spiculum gastrale, ventral view <bold>334</bold> 9<sup>th</sup> + 10<sup>th</sup> tergites; spiculum gastrale, lateral view <bold>335</bold> male terminalia: aedeagus, dorsal view <bold>336</bold> ditto, lateral view.</p></caption><graphic xmlns:xlink="http://www.w3.org/1999/xlink" xlink:href="zookeys-689-001-g059.jpg" position="float" orientation="portrait" xlink:type="simple" id="oo_150120.jpg"/></fig><fig id="F60" position="float" orientation="portrait"><label>Figure 337.</label><caption><p>
                  <tp:taxon-name><tp:taxon-name-part taxon-name-part-type="genus" reg="Saprinus">Saprinus</tp:taxon-name-part> (<tp:taxon-name-part taxon-name-part-type="subgenus" reg="Saprinus">Saprinus</tp:taxon-name-part>) <tp:taxon-name-part taxon-name-part-type="species" reg="australis">australis</tp:taxon-name-part></tp:taxon-name> (Boisduval, 1835) habitus, dorsal view.</p></caption><graphic xmlns:xlink="http://www.w3.org/1999/xlink" xlink:href="zookeys-689-001-g060.jpg" position="float" orientation="portrait" xlink:type="simple" id="oo_150121.jpg"/></fig><fig id="F61" position="float" orientation="portrait"><label>Figures 338–343.</label><caption><p>
                  <bold>338</bold> <tp:taxon-name><tp:taxon-name-part taxon-name-part-type="genus" reg="Saprinus">Saprinus</tp:taxon-name-part> (<tp:taxon-name-part taxon-name-part-type="subgenus" reg="Saprinus">Saprinus</tp:taxon-name-part>) <tp:taxon-name-part taxon-name-part-type="species" reg="australis">australis</tp:taxon-name-part></tp:taxon-name> (Boisduval, 1835) head, dorsal view <bold>339</bold> antennal club, ventral view <bold>340</bold> prosternum <bold>341</bold> mesoventrite <bold>342</bold> lateral disc of metaventrite + metepisternum <bold>343</bold> protibia, dorsal view.</p></caption><graphic xmlns:xlink="http://www.w3.org/1999/xlink" xlink:href="zookeys-689-001-g061.jpg" position="float" orientation="portrait" xlink:type="simple" id="oo_150122.jpg"/></fig><fig id="F62" position="float" orientation="portrait"><label>Figures 344–352.</label><caption><p>
                  <bold>344</bold> <tp:taxon-name><tp:taxon-name-part taxon-name-part-type="genus" reg="Saprinus">Saprinus</tp:taxon-name-part> (<tp:taxon-name-part taxon-name-part-type="subgenus" reg="Saprinus">Saprinus</tp:taxon-name-part>) <tp:taxon-name-part taxon-name-part-type="species" reg="australis">australis</tp:taxon-name-part></tp:taxon-name> (Boisduval, 1835) male terminalia: 8<sup>th</sup> sternite + 8<sup>th</sup> tergite, ventral view <bold>345</bold> ditto, dorsal view <bold>346</bold> ditto, lateral view <bold>347</bold> male terminalia: 9<sup>th</sup> + 10<sup>th</sup> tergites, dorsal view <bold>348</bold> ditto, lateral view <bold>349</bold> male terminalia: spiculum gastrale, ventral view <bold>350</bold> ditto, lateral view <bold>351</bold> male terminalia: aedeagus, dorsal view <bold>352</bold> ditto, lateral view.</p></caption><graphic xmlns:xlink="http://www.w3.org/1999/xlink" xlink:href="zookeys-689-001-g062.jpg" position="float" orientation="portrait" xlink:type="simple" id="oo_150123.jpg"/></fig><fig id="F63" position="float" orientation="portrait"><label>Figure 353.</label><caption><p>
                  <tp:taxon-name><tp:taxon-name-part taxon-name-part-type="genus" reg="Saprinus">Saprinus</tp:taxon-name-part> (<tp:taxon-name-part taxon-name-part-type="subgenus" reg="Saprinus">Saprinus</tp:taxon-name-part>) <tp:taxon-name-part taxon-name-part-type="species" reg="chalcites">chalcites</tp:taxon-name-part></tp:taxon-name> (Illiger, 1807) habitus, dorsal view.</p></caption><graphic xmlns:xlink="http://www.w3.org/1999/xlink" xlink:href="zookeys-689-001-g063.jpg" position="float" orientation="portrait" xlink:type="simple" id="oo_150124.jpg"/></fig><fig id="F64" position="float" orientation="portrait"><label>Figures 354–362.</label><caption><p>
                  <bold>354</bold> <tp:taxon-name><tp:taxon-name-part taxon-name-part-type="genus" reg="Saprinus">Saprinus</tp:taxon-name-part> (<tp:taxon-name-part taxon-name-part-type="subgenus" reg="Saprinus">Saprinus</tp:taxon-name-part>) <tp:taxon-name-part taxon-name-part-type="species" reg="chalcites">chalcites</tp:taxon-name-part></tp:taxon-name> (Illiger, 1807) head, dorsal view <bold>355</bold> antennal club, dorsal view <bold>356</bold> ditto, ventral view <bold>357</bold> mentum, ventral view <bold>358</bold> propygidium + pygidium <bold>359</bold> prosternum <bold>360</bold> lateral disc of metaventrite + metepisternum <bold>361</bold> protibia, dorsal view <bold>362</bold> ditto, ventral view.</p></caption><graphic xmlns:xlink="http://www.w3.org/1999/xlink" xlink:href="zookeys-689-001-g064.jpg" position="float" orientation="portrait" xlink:type="simple" id="oo_150125.jpg"/></fig><fig id="F65" position="float" orientation="portrait"><label>Figures 363–371.</label><caption><p>
                  <bold>363</bold> <tp:taxon-name><tp:taxon-name-part taxon-name-part-type="genus" reg="Saprinus">Saprinus</tp:taxon-name-part> (<tp:taxon-name-part taxon-name-part-type="subgenus" reg="Saprinus">Saprinus</tp:taxon-name-part>) <tp:taxon-name-part taxon-name-part-type="species" reg="chalcites">chalcites</tp:taxon-name-part></tp:taxon-name> (Illiger, 1807) male terminalia: 8<sup>th</sup> sternite + 8<sup>th</sup> tergite, ventral view <bold>364</bold> ditto, dorsal view <bold>365</bold> ditto, lateral view <bold>366</bold> male terminalia: 9<sup>th</sup> + 10<sup>th</sup> tergites, dorsal view <bold>367</bold> ditto, lateral view <bold>368</bold> male terminalia: spiculum gastrale, ventral view <bold>369</bold> ditto, lateral view <bold>370</bold> male terminalia: aedeagus, dorsal view <bold>371</bold> ditto, lateral view.</p></caption><graphic xmlns:xlink="http://www.w3.org/1999/xlink" xlink:href="zookeys-689-001-g065.jpg" position="float" orientation="portrait" xlink:type="simple" id="oo_150126.jpg"/></fig><fig id="F66" position="float" orientation="portrait"><label>Figure 372.</label><caption><p>
                  <tp:taxon-name><tp:taxon-name-part taxon-name-part-type="genus" reg="Saprinus">Saprinus</tp:taxon-name-part> (<tp:taxon-name-part taxon-name-part-type="subgenus" reg="Saprinus">Saprinus</tp:taxon-name-part>) <tp:taxon-name-part taxon-name-part-type="species" reg="chathamensis">chathamensis</tp:taxon-name-part></tp:taxon-name> sp. n. habitus, dorsal view.</p></caption><graphic xmlns:xlink="http://www.w3.org/1999/xlink" xlink:href="zookeys-689-001-g066.jpg" position="float" orientation="portrait" xlink:type="simple" id="oo_150127.jpg"/></fig><fig id="F67" position="float" orientation="portrait"><label>Figures 373–381.</label><caption><p>
                  <bold>373</bold> <tp:taxon-name><tp:taxon-name-part taxon-name-part-type="genus" reg="Saprinus">Saprinus</tp:taxon-name-part> (<tp:taxon-name-part taxon-name-part-type="subgenus" reg="Saprinus">Saprinus</tp:taxon-name-part>) <tp:taxon-name-part taxon-name-part-type="species" reg="chathamensis">chathamensis</tp:taxon-name-part></tp:taxon-name> sp. n. head, dorsal view <bold>374</bold> antennal club, dorsal view <bold>375</bold> mentum, ventral view <bold>376</bold> propygidium + pygidium <bold>377</bold> prosternum <bold>378</bold> mesoventrite <bold>379</bold> lateral disc of metaventrite + metepisternum <bold>380</bold> protibia, dorsal view <bold>381</bold> ditto, ventral view.</p></caption><graphic xmlns:xlink="http://www.w3.org/1999/xlink" xlink:href="zookeys-689-001-g067.jpg" position="float" orientation="portrait" xlink:type="simple" id="oo_150128.jpg"/></fig><fig id="F68" position="float" orientation="portrait"><label>Figures 382–388.</label><caption><p>
                  <bold>382</bold> <tp:taxon-name><tp:taxon-name-part taxon-name-part-type="genus" reg="Saprinus">Saprinus</tp:taxon-name-part> (<tp:taxon-name-part taxon-name-part-type="subgenus" reg="Saprinus">Saprinus</tp:taxon-name-part>) <tp:taxon-name-part taxon-name-part-type="species" reg="chathamensis">chathamensis</tp:taxon-name-part></tp:taxon-name> sp. n. male terminalia: 8<sup>th</sup> sternite + 8<sup>th</sup> tergite, ventral view <bold>383</bold> ditto, dorsal view <bold>384</bold> ditto, lateral view <bold>385</bold> male terminalia: 9<sup>th</sup> + 10<sup>th</sup> tergites, dorsal view; spiculum gastrale, ventral view <bold>386</bold> male terminalia: 9<sup>th</sup> + 10<sup>th</sup> tergites; spiculum gastrale, lateral view <bold>387</bold> male terminalia: aedeagus, dorsal view <bold>388</bold> ditto, lateral view.</p></caption><graphic xmlns:xlink="http://www.w3.org/1999/xlink" xlink:href="zookeys-689-001-g068.jpg" position="float" orientation="portrait" xlink:type="simple" id="oo_150129.jpg"/></fig><fig id="F69" position="float" orientation="portrait"><label>Figure 389.</label><caption><p>
                  <tp:taxon-name><tp:taxon-name-part taxon-name-part-type="genus" reg="Saprinus">Saprinus</tp:taxon-name-part> (<tp:taxon-name-part taxon-name-part-type="subgenus" reg="Saprinus">Saprinus</tp:taxon-name-part>) <tp:taxon-name-part taxon-name-part-type="species" reg="cupreus">cupreus</tp:taxon-name-part></tp:taxon-name> Erichson, 1834 habitus, dorsal view.</p></caption><graphic xmlns:xlink="http://www.w3.org/1999/xlink" xlink:href="zookeys-689-001-g069.jpg" position="float" orientation="portrait" xlink:type="simple" id="oo_150130.jpg"/></fig><fig id="F70" position="float" orientation="portrait"><label>Figures 390–398.</label><caption><p>
                  <bold>390</bold> <tp:taxon-name><tp:taxon-name-part taxon-name-part-type="genus" reg="Saprinus">Saprinus</tp:taxon-name-part> (<tp:taxon-name-part taxon-name-part-type="subgenus" reg="Saprinus">Saprinus</tp:taxon-name-part>) <tp:taxon-name-part taxon-name-part-type="species" reg="cupreus">cupreus</tp:taxon-name-part></tp:taxon-name> Erichson, 1834 head, dorsal view <bold>391</bold> antennal club, dorsal view <bold>392</bold> mentum, ventral view <bold>393</bold> pygidium <bold>394</bold> prosternum <bold>395</bold> lateral disc of metaventrite + metepisternum <bold>396</bold> protibia, dorsal view <bold>397</bold> ditto, ventral view <bold>398</bold> metatibia, ventral view.</p></caption><graphic xmlns:xlink="http://www.w3.org/1999/xlink" xlink:href="zookeys-689-001-g070.jpg" position="float" orientation="portrait" xlink:type="simple" id="oo_150131.jpg"/></fig><fig id="F71" position="float" orientation="portrait"><label>Figures 399–407.</label><caption><p>
                  <bold>399</bold> <tp:taxon-name><tp:taxon-name-part taxon-name-part-type="genus" reg="Saprinus">Saprinus</tp:taxon-name-part> (<tp:taxon-name-part taxon-name-part-type="subgenus" reg="Saprinus">Saprinus</tp:taxon-name-part>) <tp:taxon-name-part taxon-name-part-type="species" reg="cupreus">cupreus</tp:taxon-name-part></tp:taxon-name> Erichson, 1834 male terminalia: 8<sup>th</sup> sternite + 8<sup>th</sup> tergite, ventral view <bold>400</bold> ditto, dorsal view <bold>401</bold> ditto, lateral view <bold>402</bold> male terminalia: 9<sup>th</sup> + 10<sup>th</sup> tergites, dorsal view <bold>403</bold> ditto, lateral view <bold>404</bold> male terminalia: spiculum gastrale, ventral view <bold>405</bold> ditto, lateral view <bold>406</bold> male terminalia: aedeagus, dorsal view <bold>407</bold> ditto, lateral view.</p></caption><graphic xmlns:xlink="http://www.w3.org/1999/xlink" xlink:href="zookeys-689-001-g071.jpg" position="float" orientation="portrait" xlink:type="simple" id="oo_150132.jpg"/></fig><fig id="F72" position="float" orientation="portrait"><label>Figure 408.</label><caption><p>
                  <tp:taxon-name><tp:taxon-name-part taxon-name-part-type="genus" reg="Saprinus">Saprinus</tp:taxon-name-part> (<tp:taxon-name-part taxon-name-part-type="subgenus" reg="Saprinus">Saprinus</tp:taxon-name-part>) <tp:taxon-name-part taxon-name-part-type="species" reg="cyaneus">cyaneus</tp:taxon-name-part> <tp:taxon-name-part taxon-name-part-type="subspecies" reg="cyaneus">cyaneus</tp:taxon-name-part></tp:taxon-name> (Fabricius, 1775) habitus, dorsal view.</p></caption><graphic xmlns:xlink="http://www.w3.org/1999/xlink" xlink:href="zookeys-689-001-g072.jpg" position="float" orientation="portrait" xlink:type="simple" id="oo_150133.jpg"/></fig><fig id="F73" position="float" orientation="portrait"><label>Figures 409–414.</label><caption><p>
                  <bold>409</bold> <tp:taxon-name><tp:taxon-name-part taxon-name-part-type="genus" reg="Saprinus">Saprinus</tp:taxon-name-part> (<tp:taxon-name-part taxon-name-part-type="subgenus" reg="Saprinus">Saprinus</tp:taxon-name-part>) <tp:taxon-name-part taxon-name-part-type="species" reg="cyaneus">cyaneus</tp:taxon-name-part> <tp:taxon-name-part taxon-name-part-type="subspecies" reg="cyaneus">cyaneus</tp:taxon-name-part></tp:taxon-name> (Fabricius, 1775) head, dorsal view <bold>410</bold> prosternum <bold>411</bold> mesoventrite <bold>412</bold> lateral disc of metaventrite + metepisternum <bold>413</bold> protibia, ventral view <bold>414</bold> metatibia, ventral view.</p></caption><graphic xmlns:xlink="http://www.w3.org/1999/xlink" xlink:href="zookeys-689-001-g073.jpg" position="float" orientation="portrait" xlink:type="simple" id="oo_150134.jpg"/></fig><fig id="F74" position="float" orientation="portrait"><label>Figures 415–421.</label><caption><p>
                  <bold>415</bold> <tp:taxon-name><tp:taxon-name-part taxon-name-part-type="genus" reg="Saprinus">Saprinus</tp:taxon-name-part> (<tp:taxon-name-part taxon-name-part-type="subgenus" reg="Saprinus">Saprinus</tp:taxon-name-part>) <tp:taxon-name-part taxon-name-part-type="species" reg="cyaneus">cyaneus</tp:taxon-name-part> <tp:taxon-name-part taxon-name-part-type="subspecies" reg="cyaneus">cyaneus</tp:taxon-name-part></tp:taxon-name> (Fabricius, 1775) male terminalia: 8<sup>th</sup> sternite + 8<sup>th</sup> tergite, ventral view <bold>416</bold> ditto, dorsal view <bold>417</bold> ditto, lateral view <bold>418</bold> male terminalia: 9<sup>th</sup> + 10<sup>th</sup> tergites, dorsal view; spiculum gastrale, ventral view <bold>419</bold> male terminalia: 9<sup>th</sup> + 10<sup>th</sup> tergites; spiculum gastrale, lateral view <bold>420</bold> male terminalia: aedeagus, dorsal view <bold>421</bold> ditto, lateral view.</p></caption><graphic xmlns:xlink="http://www.w3.org/1999/xlink" xlink:href="zookeys-689-001-g074.jpg" position="float" orientation="portrait" xlink:type="simple" id="oo_150135.jpg"/></fig><fig id="F75" position="float" orientation="portrait"><label>Figure 422.</label><caption><p>
                  <tp:taxon-name><tp:taxon-name-part taxon-name-part-type="genus" reg="Saprinus">Saprinus</tp:taxon-name-part> (<tp:taxon-name-part taxon-name-part-type="subgenus" reg="Saprinus">Saprinus</tp:taxon-name-part>) <tp:taxon-name-part taxon-name-part-type="species" reg="detritus">detritus</tp:taxon-name-part></tp:taxon-name> (Fabricius, 1775) habitus, dorsal view.</p></caption><graphic xmlns:xlink="http://www.w3.org/1999/xlink" xlink:href="zookeys-689-001-g075.jpg" position="float" orientation="portrait" xlink:type="simple" id="oo_150136.jpg"/></fig><fig id="F76" position="float" orientation="portrait"><label>Figures 423–431.</label><caption><p>
                  <bold>423</bold> <tp:taxon-name><tp:taxon-name-part taxon-name-part-type="genus" reg="Saprinus">Saprinus</tp:taxon-name-part> (<tp:taxon-name-part taxon-name-part-type="subgenus" reg="Saprinus">Saprinus</tp:taxon-name-part>) <tp:taxon-name-part taxon-name-part-type="species" reg="detritus">detritus</tp:taxon-name-part></tp:taxon-name> (Fabricius, 1775) head, dorsal view <bold>424</bold> antennal club, dorsal view <bold>425</bold> mentum, ventral view <bold>426</bold> prosternum <bold>427</bold> mesoventrite <bold>428</bold> lateral disc of metaventrite + metepisternum <bold>429</bold> protibia, dorsal view <bold>430</bold> mesotibia, dorsal view <bold>431</bold> metatibia, dorsal view.</p></caption><graphic xmlns:xlink="http://www.w3.org/1999/xlink" xlink:href="zookeys-689-001-g076.jpg" position="float" orientation="portrait" xlink:type="simple" id="oo_150138.jpg"/></fig><fig id="F77" position="float" orientation="portrait"><label>Figures 432–438.</label><caption><p>
                  <bold>432</bold> <tp:taxon-name><tp:taxon-name-part taxon-name-part-type="genus" reg="Saprinus">Saprinus</tp:taxon-name-part> (<tp:taxon-name-part taxon-name-part-type="subgenus" reg="Saprinus">Saprinus</tp:taxon-name-part>) <tp:taxon-name-part taxon-name-part-type="species" reg="detritus">detritus</tp:taxon-name-part></tp:taxon-name> (Fabricius, 1775) male terminalia: 8<sup>th</sup> sternite + 8<sup>th</sup> tergite, ventral view <bold>433</bold> ditto, dorsal view <bold>434</bold> ditto, lateral view <bold>435</bold> male terminalia: 9<sup>th</sup> + 10<sup>th</sup> tergites, dorsal view; spiculum gastrale, ventral view <bold>436</bold> male terminalia: 9<sup>th</sup> + 10<sup>th</sup> tergites; spiculum gastrale, lateral view <bold>437</bold> male terminalia: aedeagus, dorsal view <bold>438</bold> ditto, lateral view.</p></caption><graphic xmlns:xlink="http://www.w3.org/1999/xlink" xlink:href="zookeys-689-001-g077.jpg" position="float" orientation="portrait" xlink:type="simple" id="oo_150139.jpg"/></fig><fig id="F78" position="float" orientation="portrait"><label>Figure 439.</label><caption><p>
                  <tp:taxon-name><tp:taxon-name-part taxon-name-part-type="genus" reg="Saprinus">Saprinus</tp:taxon-name-part> (<tp:taxon-name-part taxon-name-part-type="subgenus" reg="Saprinus">Saprinus</tp:taxon-name-part>) <tp:taxon-name-part taxon-name-part-type="species" reg="grandiclava">grandiclava</tp:taxon-name-part></tp:taxon-name> Kanaar, 1989 habitus, dorsal view.</p></caption><graphic xmlns:xlink="http://www.w3.org/1999/xlink" xlink:href="zookeys-689-001-g078.jpg" position="float" orientation="portrait" xlink:type="simple" id="oo_150140.jpg"/></fig><fig id="F79" position="float" orientation="portrait"><label>Figures 440–448.</label><caption><p>
                  <bold>440</bold> <tp:taxon-name><tp:taxon-name-part taxon-name-part-type="genus" reg="Saprinus">Saprinus</tp:taxon-name-part> (<tp:taxon-name-part taxon-name-part-type="subgenus" reg="Saprinus">Saprinus</tp:taxon-name-part>) <tp:taxon-name-part taxon-name-part-type="species" reg="grandiclava">grandiclava</tp:taxon-name-part></tp:taxon-name> Kanaar, 1989 head, dorsal view <bold>441</bold> antennal club, dorsal view <bold>442</bold> ditto, ventral view <bold>443</bold> clypeus + labrum, dorsal view <bold>444</bold> propygidium + pygidium <bold>445</bold> prosternum <bold>446</bold> mesoventrite <bold>447</bold> lateral disc of metaventrite + metepisternum <bold>448</bold> protibia, dorsal view.</p></caption><graphic xmlns:xlink="http://www.w3.org/1999/xlink" xlink:href="zookeys-689-001-g079.jpg" position="float" orientation="portrait" xlink:type="simple" id="oo_150141.jpg"/></fig><fig id="F80" position="float" orientation="portrait"><label>Figures 449–457.</label><caption><p>
                  <bold>449</bold> <tp:taxon-name><tp:taxon-name-part taxon-name-part-type="genus" reg="Saprinus">Saprinus</tp:taxon-name-part> (<tp:taxon-name-part taxon-name-part-type="subgenus" reg="Saprinus">Saprinus</tp:taxon-name-part>) <tp:taxon-name-part taxon-name-part-type="species" reg="grandiclava">grandiclava</tp:taxon-name-part></tp:taxon-name> Kanaar, 1989 male terminalia: 8<sup>th</sup> sternite + 8<sup>th</sup> tergite, ventral view <bold>450</bold> ditto, dorsal view <bold>451</bold> ditto, lateral view <bold>452</bold> male terminalia: 9<sup>th</sup> + 10<sup>th</sup> tergites, dorsal view <bold>453</bold> ditto, lateral view <bold>454</bold> male terminalia: spiculum gastrale, ventral view <bold>455</bold> ditto, lateral view <bold>456</bold> male terminalia: aedeagus, dorsal view <bold>457</bold> ditto, lateral view</p></caption><graphic xmlns:xlink="http://www.w3.org/1999/xlink" xlink:href="zookeys-689-001-g080.jpg" position="float" orientation="portrait" xlink:type="simple" id="oo_150142.jpg"/></fig><fig id="F81" position="float" orientation="portrait"><label>Figure 458.</label><caption><p>
                  <tp:taxon-name><tp:taxon-name-part taxon-name-part-type="genus" reg="Saprinus">Saprinus</tp:taxon-name-part> (<tp:taxon-name-part taxon-name-part-type="subgenus" reg="Saprinus">Saprinus</tp:taxon-name-part>) <tp:taxon-name-part taxon-name-part-type="species" reg="laetus">laetus</tp:taxon-name-part></tp:taxon-name> Erichson, 1834 habitus, dorsal view.</p></caption><graphic xmlns:xlink="http://www.w3.org/1999/xlink" xlink:href="zookeys-689-001-g081.jpg" position="float" orientation="portrait" xlink:type="simple" id="oo_150143.jpg"/></fig><fig id="F82" position="float" orientation="portrait"><label>Figures 459–467.</label><caption><p>
                  <bold>459</bold> <tp:taxon-name><tp:taxon-name-part taxon-name-part-type="genus" reg="Saprinus">Saprinus</tp:taxon-name-part> (<tp:taxon-name-part taxon-name-part-type="subgenus" reg="Saprinus">Saprinus</tp:taxon-name-part>) <tp:taxon-name-part taxon-name-part-type="species" reg="laetus">laetus</tp:taxon-name-part></tp:taxon-name> Erichson, 1834 head, dorsal view <bold>460</bold> antennal club, ventral view <bold>461</bold> mentum, ventral view <bold>462</bold> propygidium + pygidium <bold>463</bold> prosternum <bold>464</bold> mesoventrite <bold>465</bold> lateral disc of metaventrite + metepisternum <bold>466</bold> protibia, dorsal view <bold>467</bold> mesotibia, ventral view.</p></caption><graphic xmlns:xlink="http://www.w3.org/1999/xlink" xlink:href="zookeys-689-001-g082.jpg" position="float" orientation="portrait" xlink:type="simple" id="oo_150144.jpg"/></fig><fig id="F83" position="float" orientation="portrait"><label>Figures 468–476.</label><caption><p>
                  <bold>468</bold> <tp:taxon-name><tp:taxon-name-part taxon-name-part-type="genus" reg="Saprinus">Saprinus</tp:taxon-name-part> (<tp:taxon-name-part taxon-name-part-type="subgenus" reg="Saprinus">Saprinus</tp:taxon-name-part>) <tp:taxon-name-part taxon-name-part-type="species" reg="laetus">laetus</tp:taxon-name-part></tp:taxon-name> Erichson, 1834 male terminalia: 8<sup>th</sup> sternite + 8<sup>th</sup> tergite, ventral view <bold>469</bold> ditto, dorsal view <bold>470</bold> ditto, lateral view <bold>471</bold> male terminalia: 9<sup>th</sup> + 10<sup>th</sup> tergites, dorsal view <bold>472</bold> ditto, lateral view <bold>473</bold> male terminalia: spiculum gastrale, ventral view <bold>474</bold> ditto, lateral view <bold>475</bold> male terminalia: aedeagus, dorsal view <bold>476</bold> ditto, lateral view.</p></caption><graphic xmlns:xlink="http://www.w3.org/1999/xlink" xlink:href="zookeys-689-001-g083.jpg" position="float" orientation="portrait" xlink:type="simple" id="oo_150145.jpg"/></fig><fig id="F84" position="float" orientation="portrait"><label>Figure 477.</label><caption><p>
                  <tp:taxon-name><tp:taxon-name-part taxon-name-part-type="genus" reg="Saprinus">Saprinus</tp:taxon-name-part> (<tp:taxon-name-part taxon-name-part-type="subgenus" reg="Saprinus">Saprinus</tp:taxon-name-part>) <tp:taxon-name-part taxon-name-part-type="species" reg="nitiduloides">nitiduloides</tp:taxon-name-part></tp:taxon-name> Fairmaire, 1883 habitus, dorsal view.</p></caption><graphic xmlns:xlink="http://www.w3.org/1999/xlink" xlink:href="zookeys-689-001-g084.jpg" position="float" orientation="portrait" xlink:type="simple" id="oo_150146.jpg"/></fig><fig id="F85" position="float" orientation="portrait"><label>Figures 478–486.</label><caption><p>
                  <bold>478</bold> <tp:taxon-name><tp:taxon-name-part taxon-name-part-type="genus" reg="Saprinus">Saprinus</tp:taxon-name-part> (<tp:taxon-name-part taxon-name-part-type="subgenus" reg="Saprinus">Saprinus</tp:taxon-name-part>) <tp:taxon-name-part taxon-name-part-type="species" reg="nitiduloides">nitiduloides</tp:taxon-name-part></tp:taxon-name> Fairmaire, 1883 head, dorsal view <bold>479</bold> propygidium + pygidium <bold>480</bold> prosternum <bold>481</bold> mesoventrite <bold>482</bold> lateral disc of metaventrite + metepisternum <bold>483</bold> protibia, dorsal view <bold>484</bold> ditto, ventral view <bold>485</bold> mesotibia, dorsal view <bold>486</bold> ditto, ventral view.</p></caption><graphic xmlns:xlink="http://www.w3.org/1999/xlink" xlink:href="zookeys-689-001-g085.jpg" position="float" orientation="portrait" xlink:type="simple" id="oo_150147.jpg"/></fig><fig id="F86" position="float" orientation="portrait"><label>Figures 487–493.</label><caption><p>
                  <bold>487</bold> <tp:taxon-name><tp:taxon-name-part taxon-name-part-type="genus" reg="Saprinus">Saprinus</tp:taxon-name-part> (<tp:taxon-name-part taxon-name-part-type="subgenus" reg="Saprinus">Saprinus</tp:taxon-name-part>) <tp:taxon-name-part taxon-name-part-type="species" reg="nitiduloides">nitiduloides</tp:taxon-name-part></tp:taxon-name> Fairmaire, 1883 male terminalia: 8<sup>th</sup> sternite + 8<sup>th</sup> tergite, ventral view <bold>488</bold> ditto, dorsal view <bold>489</bold> ditto, lateral view <bold>490</bold> male terminalia: 9<sup>th</sup> + 10<sup>th</sup> tergites, dorsal view; spiculum gastrale, ventral view <bold>491</bold> male terminalia: 9<sup>th</sup> + 10<sup>th</sup> tergites; spiculum gastrale, lateral view <bold>492</bold> male terminalia: aedeagus, dorsal view <bold>493</bold> ditto, lateral view.</p></caption><graphic xmlns:xlink="http://www.w3.org/1999/xlink" xlink:href="zookeys-689-001-g086.jpg" position="float" orientation="portrait" xlink:type="simple" id="oo_150148.jpg"/></fig><fig id="F87" position="float" orientation="portrait"><label>Figure 494.</label><caption><p>
                  <tp:taxon-name><tp:taxon-name-part taxon-name-part-type="genus" reg="Saprinus">Saprinus</tp:taxon-name-part> (<tp:taxon-name-part taxon-name-part-type="subgenus" reg="Saprinus">Saprinus</tp:taxon-name-part>) <tp:taxon-name-part taxon-name-part-type="species" reg="pacificus">pacificus</tp:taxon-name-part></tp:taxon-name> sp. n. habitus, dorsal view.</p></caption><graphic xmlns:xlink="http://www.w3.org/1999/xlink" xlink:href="zookeys-689-001-g087.jpg" position="float" orientation="portrait" xlink:type="simple" id="oo_150149.jpg"/></fig><fig id="F88" position="float" orientation="portrait"><label>Figures 495–503.</label><caption><p>
                  <bold>495</bold> <tp:taxon-name><tp:taxon-name-part taxon-name-part-type="genus" reg="Saprinus">Saprinus</tp:taxon-name-part> (<tp:taxon-name-part taxon-name-part-type="subgenus" reg="Saprinus">Saprinus</tp:taxon-name-part>) <tp:taxon-name-part taxon-name-part-type="species" reg="pacificus">pacificus</tp:taxon-name-part></tp:taxon-name> sp. n. head, dorsal view <bold>496</bold> antennal club, dorsal view <bold>497</bold> mentum, ventral view <bold>498</bold> propygidium + pygidium <bold>499</bold> prosternum <bold>500</bold> mesoventrite <bold>501</bold> lateral disc of metaventrite + metepisternum <bold>502</bold> protibia, ventral view <bold>503</bold> mesotibia, dorsal view.</p></caption><graphic xmlns:xlink="http://www.w3.org/1999/xlink" xlink:href="zookeys-689-001-g088.jpg" position="float" orientation="portrait" xlink:type="simple" id="oo_150150.jpg"/></fig><fig id="F89" position="float" orientation="portrait"><label>Figures 504–510.</label><caption><p>
                  <bold>504</bold> <tp:taxon-name><tp:taxon-name-part taxon-name-part-type="genus" reg="Saprinus">Saprinus</tp:taxon-name-part> (<tp:taxon-name-part taxon-name-part-type="subgenus" reg="Saprinus">Saprinus</tp:taxon-name-part>) <tp:taxon-name-part taxon-name-part-type="species" reg="pacificus">pacificus</tp:taxon-name-part></tp:taxon-name> sp. n. male terminalia: 8<sup>th</sup> sternite + 8<sup>th</sup> tergite, ventral view <bold>505</bold> ditto, dorsal view <bold>506</bold> ditto, lateral view <bold>507</bold> male terminalia: 9<sup>th</sup> + 10<sup>th</sup> tergites, dorsal view; spiculum gastrale, ventral view <bold>508</bold> male terminalia: 9<sup>th</sup> + 10<sup>th</sup> tergites; spiculum gastrale, lateral view <bold>509</bold> male terminalia: aedeagus, dorsal view <bold>510</bold> ditto, lateral view.</p></caption><graphic xmlns:xlink="http://www.w3.org/1999/xlink" xlink:href="zookeys-689-001-g089.jpg" position="float" orientation="portrait" xlink:type="simple" id="oo_150151.jpg"/></fig><fig id="F90" position="float" orientation="portrait"><label>Figure 511.</label><caption><p>
                  <tp:taxon-name><tp:taxon-name-part taxon-name-part-type="genus" reg="Saprinus">Saprinus</tp:taxon-name-part> (<tp:taxon-name-part taxon-name-part-type="subgenus" reg="Saprinus">Saprinus</tp:taxon-name-part>) <tp:taxon-name-part taxon-name-part-type="species" reg="pseudodetritus">pseudodetritus</tp:taxon-name-part></tp:taxon-name> sp. n. habitus, dorsal view.</p></caption><graphic xmlns:xlink="http://www.w3.org/1999/xlink" xlink:href="zookeys-689-001-g090.jpg" position="float" orientation="portrait" xlink:type="simple" id="oo_150152.jpg"/></fig><fig id="F91" position="float" orientation="portrait"><label>Figures 512–520.</label><caption><p>
                  <bold>512</bold> <tp:taxon-name><tp:taxon-name-part taxon-name-part-type="genus" reg="Saprinus">Saprinus</tp:taxon-name-part> (<tp:taxon-name-part taxon-name-part-type="subgenus" reg="Saprinus">Saprinus</tp:taxon-name-part>) <tp:taxon-name-part taxon-name-part-type="species" reg="pseudodetritus">pseudodetritus</tp:taxon-name-part></tp:taxon-name> sp. n. head, dorsal view <bold>513</bold> antennal club, ventral view <bold>514</bold> mentum, ventral view <bold>515</bold> propygidium + pygidium <bold>516</bold> prosternum <bold>517</bold> mesoventrite <bold>518</bold> lateral disc of metaventrite + metepisternum <bold>519</bold> mesotibia, dorsal view <bold>520</bold> metatibia, dorsal view.</p></caption><graphic xmlns:xlink="http://www.w3.org/1999/xlink" xlink:href="zookeys-689-001-g091.jpg" position="float" orientation="portrait" xlink:type="simple" id="oo_150153.jpg"/></fig><fig id="F92" position="float" orientation="portrait"><label>Figures 521–527.</label><caption><p>
                  <bold>521</bold> <tp:taxon-name><tp:taxon-name-part taxon-name-part-type="genus" reg="Saprinus">Saprinus</tp:taxon-name-part> (<tp:taxon-name-part taxon-name-part-type="subgenus" reg="Saprinus">Saprinus</tp:taxon-name-part>) <tp:taxon-name-part taxon-name-part-type="species" reg="pseudodetritus">pseudodetritus</tp:taxon-name-part></tp:taxon-name> sp. n. male terminalia: 8<sup>th</sup> sternite + 8<sup>th</sup> tergite, ventral view <bold>522</bold> ditto, dorsal view <bold>523</bold> ditto, lateral view <bold>524</bold> male terminalia: 9<sup>th</sup> + 10<sup>th</sup> tergites, dorsal view; spiculum gastrale, ventral view <bold>525</bold> male terminalia: 9<sup>th</sup> + 10<sup>th</sup> tergites; spiculum gastrale, lateral view <bold>526</bold> male terminalia: aedeagus, dorsal view <bold>527</bold> ditto, lateral view.</p></caption><graphic xmlns:xlink="http://www.w3.org/1999/xlink" xlink:href="zookeys-689-001-g092.jpg" position="float" orientation="portrait" xlink:type="simple" id="oo_150154.jpg"/></fig><fig id="F93" position="float" orientation="portrait"><label>Figure 528.</label><caption><p>
                  <tp:taxon-name><tp:taxon-name-part taxon-name-part-type="genus" reg="Saprinus">Saprinus</tp:taxon-name-part> (<tp:taxon-name-part taxon-name-part-type="subgenus" reg="Saprinus">Saprinus</tp:taxon-name-part>) <tp:taxon-name-part taxon-name-part-type="species" reg="rarus">rarus</tp:taxon-name-part></tp:taxon-name> sp. n. habitus, dorsal view.</p></caption><graphic xmlns:xlink="http://www.w3.org/1999/xlink" xlink:href="zookeys-689-001-g093.jpg" position="float" orientation="portrait" xlink:type="simple" id="oo_150155.jpg"/></fig><fig id="F94" position="float" orientation="portrait"><label>Figures 529–537.</label><caption><p>
                  <bold>529</bold> <tp:taxon-name><tp:taxon-name-part taxon-name-part-type="genus" reg="Saprinus">Saprinus</tp:taxon-name-part> (<tp:taxon-name-part taxon-name-part-type="subgenus" reg="Saprinus">Saprinus</tp:taxon-name-part>) <tp:taxon-name-part taxon-name-part-type="species" reg="rarus">rarus</tp:taxon-name-part></tp:taxon-name> sp. n. head, dorsal view <bold>530</bold> antennal club, ventral view <bold>531</bold> mentum, ventral view <bold>532</bold> propygidium + pygidium <bold>533</bold> prosternum <bold>534</bold> mesoventrite <bold>535</bold> lateral disc of metaventrite + metepisternum <bold>536</bold> protibia, ventral view <bold>537</bold> metatibia, dorsal view.</p></caption><graphic xmlns:xlink="http://www.w3.org/1999/xlink" xlink:href="zookeys-689-001-g094.jpg" position="float" orientation="portrait" xlink:type="simple" id="oo_150156.jpg"/></fig><fig id="F95" position="float" orientation="portrait"><label>Figures 538–546.</label><caption><p>
                  <bold>538</bold> <tp:taxon-name><tp:taxon-name-part taxon-name-part-type="genus" reg="Saprinus">Saprinus</tp:taxon-name-part> (<tp:taxon-name-part taxon-name-part-type="subgenus" reg="Saprinus">Saprinus</tp:taxon-name-part>) <tp:taxon-name-part taxon-name-part-type="species" reg="rarus">rarus</tp:taxon-name-part></tp:taxon-name> sp. n. male terminalia: 8<sup>th</sup> sternite + 8<sup>th</sup> tergite, ventral view <bold>539</bold> ditto, dorsal view <bold>540</bold> male terminalia: spiculum gastrale, ventral view <bold>541</bold> ditto, lateral view <bold>542</bold> male terminalia: 8<sup>th</sup> sternite + 8<sup>th</sup> tergite, lateral view <bold>543</bold> male terminalia: 9<sup>th</sup> + 10<sup>th</sup> tergite, dorsal view <bold>544</bold> ditto, lateral view <bold>545</bold> male terminalia: aedeagus, dorsal view <bold>546</bold> ditto, lateral view.</p></caption><graphic xmlns:xlink="http://www.w3.org/1999/xlink" xlink:href="zookeys-689-001-g095.jpg" position="float" orientation="portrait" xlink:type="simple" id="oo_150157.jpg"/></fig><fig id="F96" position="float" orientation="portrait"><label>Figure 547.</label><caption><p>
                  <tp:taxon-name><tp:taxon-name-part taxon-name-part-type="genus" reg="Saprinus">Saprinus</tp:taxon-name-part> (<tp:taxon-name-part taxon-name-part-type="subgenus" reg="Saprinus">Saprinus</tp:taxon-name-part>) <tp:taxon-name-part taxon-name-part-type="species" reg="splendens">splendens</tp:taxon-name-part></tp:taxon-name> (Paykull, 1811) habitus, dorsal view.</p></caption><graphic xmlns:xlink="http://www.w3.org/1999/xlink" xlink:href="zookeys-689-001-g096.jpg" position="float" orientation="portrait" xlink:type="simple" id="oo_150158.jpg"/></fig><fig id="F97" position="float" orientation="portrait"><label>Figures 548–556.</label><caption><p>
                  <bold>548</bold> <tp:taxon-name><tp:taxon-name-part taxon-name-part-type="genus" reg="Saprinus">Saprinus</tp:taxon-name-part> (<tp:taxon-name-part taxon-name-part-type="subgenus" reg="Saprinus">Saprinus</tp:taxon-name-part>) <tp:taxon-name-part taxon-name-part-type="species" reg="splendens">splendens</tp:taxon-name-part></tp:taxon-name> (Paykull, 1811) head, dorsal view <bold>549</bold> antennal club, ventral view <bold>550</bold> propygidium + pygidium <bold>551</bold> prosternum <bold>552</bold> mesoventrite <bold>553</bold> lateral disc of metaventrite + metepisternum <bold>554</bold> protibia, dorsal view <bold>555</bold> mesotibia, ventral view <bold>556</bold> metatibia, ventral view.</p></caption><graphic xmlns:xlink="http://www.w3.org/1999/xlink" xlink:href="zookeys-689-001-g097.jpg" position="float" orientation="portrait" xlink:type="simple" id="oo_150159.jpg"/></fig><fig id="F98" position="float" orientation="portrait"><label>Figures 557–564.</label><caption><p>
                  <bold>557</bold> <tp:taxon-name><tp:taxon-name-part taxon-name-part-type="genus" reg="Saprinus">Saprinus</tp:taxon-name-part> (<tp:taxon-name-part taxon-name-part-type="subgenus" reg="Saprinus">Saprinus</tp:taxon-name-part>) <tp:taxon-name-part taxon-name-part-type="species" reg="splendens">splendens</tp:taxon-name-part></tp:taxon-name> (Paykull, 1811) male terminalia after <xref ref-type="bibr" rid="B81">Ôhara (1994)</xref>: 9<sup>th</sup> + 10<sup>th</sup> tergites, dorsal view <bold>558</bold> ditto, lateral view <bold>559</bold> male terminalia: 8<sup>th</sup> sternite + 8<sup>th</sup> tergite, lateral view <bold>560</bold> male terminalia: spiculum gastrale, ventral view <bold>561</bold> male terminalia: aedeagus, dorsal view <bold>562</bold> ditto, lateral view <bold>563</bold> male terminalia: 8<sup>th</sup> sternite, ventral view <bold>564</bold> male terminalia: 8<sup>th</sup> sternite + 8<sup>th</sup> ventrite, dorsal view.</p></caption><graphic xmlns:xlink="http://www.w3.org/1999/xlink" xlink:href="zookeys-689-001-g098.jpg" position="float" orientation="portrait" xlink:type="simple" id="oo_150160.jpg"/></fig><fig id="F99" position="float" orientation="portrait"><label>Figure 565.</label><caption><p>
                  <tp:taxon-name><tp:taxon-name-part taxon-name-part-type="genus" reg="Saprinus">Saprinus</tp:taxon-name-part> (<tp:taxon-name-part taxon-name-part-type="subgenus" reg="Saprinus">Saprinus</tp:taxon-name-part>) <tp:taxon-name-part taxon-name-part-type="species" reg="tyrrhenus">tyrrhenus</tp:taxon-name-part></tp:taxon-name> Blackburn, 1903 habitus, dorsal view.</p></caption><graphic xmlns:xlink="http://www.w3.org/1999/xlink" xlink:href="zookeys-689-001-g099.jpg" position="float" orientation="portrait" xlink:type="simple" id="oo_150161.jpg"/></fig><fig id="F100" position="float" orientation="portrait"><label>Figures 566–577.</label><caption><p>
                  <bold>566</bold> <tp:taxon-name><tp:taxon-name-part taxon-name-part-type="genus" reg="Saprinus">Saprinus</tp:taxon-name-part> (<tp:taxon-name-part taxon-name-part-type="subgenus" reg="Saprinus">Saprinus</tp:taxon-name-part>) <tp:taxon-name-part taxon-name-part-type="species" reg="tyrrhenus">tyrrhenus</tp:taxon-name-part></tp:taxon-name> Blackburn, 1903 head, dorsal view <bold>567</bold> antennal club, dorsal view <bold>568</bold> ditto, ventral view <bold>569</bold> propygidium + pygidium <bold>570</bold> prosternum <bold>571</bold> mesoventrite <bold>572</bold> lateral disc of metaventrite + metepisternum <bold>573</bold> protibia, dorsal view <bold>574</bold> ditto, ventral view <bold>575</bold> mesotibia, dorsal view <bold>576</bold> ditto, ventral view <bold>577</bold> metatibia, ventral view.</p></caption><graphic xmlns:xlink="http://www.w3.org/1999/xlink" xlink:href="zookeys-689-001-g100.jpg" position="float" orientation="portrait" xlink:type="simple" id="oo_150162.jpg"/></fig><fig id="F101" position="float" orientation="portrait"><label>Figures 578–584.</label><caption><p>
                  <bold>578</bold> <tp:taxon-name><tp:taxon-name-part taxon-name-part-type="genus" reg="Saprinus">Saprinus</tp:taxon-name-part> (<tp:taxon-name-part taxon-name-part-type="subgenus" reg="Saprinus">Saprinus</tp:taxon-name-part>) <tp:taxon-name-part taxon-name-part-type="species" reg="tyrrhenus">tyrrhenus</tp:taxon-name-part></tp:taxon-name> Blackburn, 1903 male terminalia: 8<sup>th</sup> sternite + 8<sup>th</sup> tergite, ventral view <bold>579</bold> ditto, dorsal view <bold>580</bold> ditto, lateral view <bold>581</bold> male terminalia: 9<sup>th</sup> + 10<sup>th</sup> tergites, dorsal view; spiculum gastrale, ventral view <bold>582</bold> male terminalia: 9<sup>th</sup> + 10<sup>th</sup> tergites; spiculum gastrale, lateral view <bold>583</bold> male terminalia: aedeagus, dorsal view <bold>584</bold> ditto, lateral view.</p></caption><graphic xmlns:xlink="http://www.w3.org/1999/xlink" xlink:href="zookeys-689-001-g101.jpg" position="float" orientation="portrait" xlink:type="simple" id="oo_150163.jpg"/></fig><fig id="F102" position="float" orientation="portrait"><label>Figure 585.</label><caption><p>
                  <tp:taxon-name><tp:taxon-name-part taxon-name-part-type="genus" reg="Saprinus">Saprinus</tp:taxon-name-part> (<tp:taxon-name-part taxon-name-part-type="subgenus" reg="Saprinus">Saprinus</tp:taxon-name-part>) <tp:taxon-name-part taxon-name-part-type="species" reg="viridanus">viridanus</tp:taxon-name-part></tp:taxon-name> Lewis, 1899 habitus, dorsal view.</p></caption><graphic xmlns:xlink="http://www.w3.org/1999/xlink" xlink:href="zookeys-689-001-g102.jpg" position="float" orientation="portrait" xlink:type="simple" id="oo_150164.jpg"/></fig><fig id="F103" position="float" orientation="portrait"><label>Figures 586–594.</label><caption><p>
                  <bold>586</bold> <tp:taxon-name><tp:taxon-name-part taxon-name-part-type="genus" reg="Saprinus">Saprinus</tp:taxon-name-part> (<tp:taxon-name-part taxon-name-part-type="subgenus" reg="Saprinus">Saprinus</tp:taxon-name-part>) <tp:taxon-name-part taxon-name-part-type="species" reg="viridanus">viridanus</tp:taxon-name-part></tp:taxon-name> Lewis, 1899 head, dorsal view <bold>587</bold> antennal club, ventral view <bold>588</bold> propygidium + pygidium <bold>589</bold> prosternum <bold>590</bold> mesoventrite <bold>591</bold> lateral disc of metaventrite + metepisternum <bold>592</bold> protibia, dorsal view <bold>593</bold> mesotibia, dorsal view <bold>594</bold> metatibia, dorsal view.</p></caption><graphic xmlns:xlink="http://www.w3.org/1999/xlink" xlink:href="zookeys-689-001-g103.jpg" position="float" orientation="portrait" xlink:type="simple" id="oo_150165.jpg"/></fig><fig id="F104" position="float" orientation="portrait"><label>Figures 595–602.</label><caption><p>
                  <bold>595</bold> <tp:taxon-name><tp:taxon-name-part taxon-name-part-type="genus" reg="Saprinus">Saprinus</tp:taxon-name-part> (<tp:taxon-name-part taxon-name-part-type="subgenus" reg="Saprinus">Saprinus</tp:taxon-name-part>) <tp:taxon-name-part taxon-name-part-type="species" reg="viridanus">viridanus</tp:taxon-name-part></tp:taxon-name> Lewis, 1899 male terminalia: 8<sup>th</sup> sternite, ventral view <bold>596</bold> ditto, dorsal view <bold>597</bold> ditto, lateral view <bold>598</bold> male terminalia: 8<sup>th</sup> tergite, dorsal view <bold>599</bold> male terminalia: 9<sup>th</sup> + 10<sup>th</sup> tergites, dorsal view; spiculum gastrale, ventral view <bold>600</bold> male terminalia: 9<sup>th</sup> + 10<sup>th</sup> tergites; spiculum gastrale, lateral view <bold>601</bold> male terminalia: aedeagus, dorsal view <bold>602</bold> ditto, lateral view.</p></caption><graphic xmlns:xlink="http://www.w3.org/1999/xlink" xlink:href="zookeys-689-001-g104.jpg" position="float" orientation="portrait" xlink:type="simple" id="oo_150166.jpg"/></fig><fig id="F105" position="float" orientation="portrait"><label>Figure 603.</label><caption><p>
                  <tp:taxon-name><tp:taxon-name-part taxon-name-part-type="genus" reg="Saprinus">Saprinus</tp:taxon-name-part> (<tp:taxon-name-part taxon-name-part-type="subgenus" reg="Saprinus">Saprinus</tp:taxon-name-part>) <tp:taxon-name-part taxon-name-part-type="species" reg="viridipennis">viridipennis</tp:taxon-name-part></tp:taxon-name> Lewis, 1901 habitus, dorsal view.</p></caption><graphic xmlns:xlink="http://www.w3.org/1999/xlink" xlink:href="zookeys-689-001-g105.jpg" position="float" orientation="portrait" xlink:type="simple" id="oo_150167.jpg"/></fig><fig id="F106" position="float" orientation="portrait"><label>Figures 604–611.</label><caption><p>
                  <bold>604</bold> <tp:taxon-name><tp:taxon-name-part taxon-name-part-type="genus" reg="Saprinus">Saprinus</tp:taxon-name-part> (<tp:taxon-name-part taxon-name-part-type="subgenus" reg="Saprinus">Saprinus</tp:taxon-name-part>) <tp:taxon-name-part taxon-name-part-type="species" reg="viridipennis">viridipennis</tp:taxon-name-part></tp:taxon-name> Lewis, 1901 head, dorsal view <bold>605</bold> antennal club, ventral view <bold>606</bold> mentum, ventral view <bold>607</bold> clypeus <bold>608</bold> propygidium + pygidium <bold>609</bold> prosternum <bold>610</bold> mesoventrite <bold>611</bold> lateral disc of metaventrite + metepisternum.</p></caption><graphic xmlns:xlink="http://www.w3.org/1999/xlink" xlink:href="zookeys-689-001-g106.jpg" position="float" orientation="portrait" xlink:type="simple" id="oo_150168.jpg"/></fig><fig id="F107" position="float" orientation="portrait"><label>Figures 612–618.</label><caption><p>
                  <bold>612</bold> <tp:taxon-name><tp:taxon-name-part taxon-name-part-type="genus" reg="Saprinus">Saprinus</tp:taxon-name-part> (<tp:taxon-name-part taxon-name-part-type="subgenus" reg="Saprinus">Saprinus</tp:taxon-name-part>) <tp:taxon-name-part taxon-name-part-type="species" reg="viridipennis">viridipennis</tp:taxon-name-part></tp:taxon-name> Lewis, 1901 male terminalia: 8<sup>th</sup> sternite + 8<sup>th</sup> tergite, ventral view <bold>613</bold> ditto, dorsal view <bold>614</bold> ditto, lateral view <bold>615</bold> male terminalia: 9<sup>th</sup> + 10<sup>th</sup> tergites, dorsal view; spiculum gastrale, ventral view <bold>616</bold> male terminalia: 9<sup>th</sup> + 10<sup>th</sup> tergites; spiculum gastrale, lateral view <bold>617</bold> male terminalia: aedeagus, dorsal view <bold>618</bold> ditto, lateral view.</p></caption><graphic xmlns:xlink="http://www.w3.org/1999/xlink" xlink:href="zookeys-689-001-g107.jpg" position="float" orientation="portrait" xlink:type="simple" id="oo_150169.jpg"/></fig><fig id="F132" position="float" orientation="portrait"><label>Figure 753.</label><caption><p>Distribution of four introduced <tp:taxon-name><tp:taxon-name-part taxon-name-part-type="subfamily">Saprininae</tp:taxon-name-part></tp:taxon-name> in Australia: <italic><tp:taxon-name><tp:taxon-name-part taxon-name-part-type="genus" reg="Chalcionellus">Chalcionellus</tp:taxon-name-part> <tp:taxon-name-part taxon-name-part-type="species" reg="aeneovirens">aeneovirens</tp:taxon-name-part></tp:taxon-name></italic> (Schmidt, 1890); <tp:taxon-name><tp:taxon-name-part taxon-name-part-type="genus" reg="Hypocaccus">Hypocaccus</tp:taxon-name-part> (<tp:taxon-name-part taxon-name-part-type="subgenus" reg="Nessus">Nessus</tp:taxon-name-part>) <tp:taxon-name-part taxon-name-part-type="species" reg="interpunctatus">interpunctatus</tp:taxon-name-part> <tp:taxon-name-part taxon-name-part-type="subspecies" reg="interpunctatus">interpunctatus</tp:taxon-name-part></tp:taxon-name> (Schmidt, 1885); <tp:taxon-name><tp:taxon-name-part taxon-name-part-type="genus" reg="Saprinus">Saprinus</tp:taxon-name-part> (<tp:taxon-name-part taxon-name-part-type="subgenus" reg="Saprinus">Saprinus</tp:taxon-name-part>) <tp:taxon-name-part taxon-name-part-type="species" reg="cupreus">cupreus</tp:taxon-name-part></tp:taxon-name> Erichson, 1834 and <tp:taxon-name><tp:taxon-name-part taxon-name-part-type="genus" reg="Saprinus">Saprinus</tp:taxon-name-part> (<tp:taxon-name-part taxon-name-part-type="subgenus" reg="Saprinus">Saprinus</tp:taxon-name-part>) <tp:taxon-name-part taxon-name-part-type="species" reg="chalcites">chalcites</tp:taxon-name-part></tp:taxon-name> (Illiger, 1807).</p></caption><graphic xmlns:xlink="http://www.w3.org/1999/xlink" xlink:href="zookeys-689-001-g132.jpg" position="float" orientation="portrait" xlink:type="simple" id="oo_150194.jpg"/></fig><fig id="F134" position="float" orientation="portrait"><label>Figure 755.</label><caption><p>Distribution of <tp:taxon-name><tp:taxon-name-part taxon-name-part-type="subfamily">Saprininae</tp:taxon-name-part></tp:taxon-name> in New Guinea and Solomon Islands: <tp:taxon-name><tp:taxon-name-part taxon-name-part-type="genus" reg="Hypocacculus">Hypocacculus</tp:taxon-name-part> (<tp:taxon-name-part taxon-name-part-type="subgenus" reg="Hypocacculus">Hypocacculus</tp:taxon-name-part>) <tp:taxon-name-part taxon-name-part-type="species" reg="hyla">hyla</tp:taxon-name-part></tp:taxon-name> (Marseul, 1864) (New Guinea); <tp:taxon-name><tp:taxon-name-part taxon-name-part-type="genus" reg="Hypocaccus">Hypocaccus</tp:taxon-name-part> (<tp:taxon-name-part taxon-name-part-type="subgenus" reg="Hypocaccus">Hypocaccus</tp:taxon-name-part>) <tp:taxon-name-part taxon-name-part-type="species" reg="brasiliensis">brasiliensis</tp:taxon-name-part></tp:taxon-name> (Paykull, 1811) (New Guinea: New Britain); <tp:taxon-name><tp:taxon-name-part taxon-name-part-type="genus" reg="Saprinus">Saprinus</tp:taxon-name-part> (<tp:taxon-name-part taxon-name-part-type="subgenus" reg="Saprinus">Saprinus</tp:taxon-name-part>) <tp:taxon-name-part taxon-name-part-type="species" reg="cyaneus">cyaneus</tp:taxon-name-part> <tp:taxon-name-part taxon-name-part-type="subspecies" reg="cyaneus">cyaneus</tp:taxon-name-part></tp:taxon-name> (Fabricius, 1775) (New Guinea); <tp:taxon-name><tp:taxon-name-part taxon-name-part-type="genus" reg="Saprinus">Saprinus</tp:taxon-name-part> (<tp:taxon-name-part taxon-name-part-type="subgenus" reg="Saprinus">Saprinus</tp:taxon-name-part>) <tp:taxon-name-part taxon-name-part-type="species" reg="grandiclava">grandiclava</tp:taxon-name-part></tp:taxon-name> Kanaar, 1989 (New Guinea); <tp:taxon-name><tp:taxon-name-part taxon-name-part-type="genus" reg="Saprinus">Saprinus</tp:taxon-name-part> (<tp:taxon-name-part taxon-name-part-type="subgenus" reg="Saprinus">Saprinus</tp:taxon-name-part>) <tp:taxon-name-part taxon-name-part-type="species" reg="nitiduloides">nitiduloides</tp:taxon-name-part></tp:taxon-name> Fairmaire, 1883 (New Guinea: New Britain; Solomon Islands); <tp:taxon-name><tp:taxon-name-part taxon-name-part-type="genus" reg="Saprinus">Saprinus</tp:taxon-name-part> (<tp:taxon-name-part taxon-name-part-type="subgenus" reg="Saprinus">Saprinus</tp:taxon-name-part>) <tp:taxon-name-part taxon-name-part-type="species" reg="splendens">splendens</tp:taxon-name-part></tp:taxon-name> (Paykull, 1811) (New Guinea) and <italic><tp:taxon-name><tp:taxon-name-part taxon-name-part-type="genus" reg="Tomogenius">Tomogenius</tp:taxon-name-part> <tp:taxon-name-part taxon-name-part-type="species" reg="papuaensis">papuaensis</tp:taxon-name-part></tp:taxon-name></italic> Gomy, 2007 (New Guinea).</p></caption><graphic xmlns:xlink="http://www.w3.org/1999/xlink" xlink:href="zookeys-689-001-g134.jpg" position="float" orientation="portrait" xlink:type="simple" id="oo_150196.jpg"/></fig><fig id="F137" position="float" orientation="portrait"><label>Figure 758.</label><caption><p>Distribution of <italic><tp:taxon-name><tp:taxon-name-part taxon-name-part-type="genus" reg="Reichardtia">Reichardtia</tp:taxon-name-part> <tp:taxon-name-part taxon-name-part-type="species" reg="pedator">pedator</tp:taxon-name-part></tp:taxon-name></italic> (Sharp, 1876) and <tp:taxon-name><tp:taxon-name-part taxon-name-part-type="genus" reg="Saprinus">Saprinus</tp:taxon-name-part> (<tp:taxon-name-part taxon-name-part-type="subgenus" reg="Saprinus">Saprinus</tp:taxon-name-part>) <tp:taxon-name-part taxon-name-part-type="species" reg="detritus">detritus</tp:taxon-name-part></tp:taxon-name> (Fabricius, 1775) in mainland New Zeland.</p></caption><graphic xmlns:xlink="http://www.w3.org/1999/xlink" xlink:href="zookeys-689-001-g137.jpg" position="float" orientation="portrait" xlink:type="simple" id="oo_150199.jpg"/></fig><fig id="F138" position="float" orientation="portrait"><label>Figure 759.</label><caption><p>Distribution of <italic><tp:taxon-name><tp:taxon-name-part taxon-name-part-type="genus" reg="Saprinodes">Saprinodes</tp:taxon-name-part> <tp:taxon-name-part taxon-name-part-type="species" reg="distinctus">distinctus</tp:taxon-name-part></tp:taxon-name></italic> Dégallier, 1993; <italic><tp:taxon-name><tp:taxon-name-part taxon-name-part-type="genus" reg="Saprinodes">Saprinodes</tp:taxon-name-part> <tp:taxon-name-part taxon-name-part-type="species" reg="falcifer">falcifer</tp:taxon-name-part></tp:taxon-name></italic> Lewis, 1891; <tp:taxon-name><tp:taxon-name-part taxon-name-part-type="genus" reg="Saprinus">Saprinus</tp:taxon-name-part> (<tp:taxon-name-part taxon-name-part-type="subgenus" reg="Saprinus">Saprinus</tp:taxon-name-part>) <tp:taxon-name-part taxon-name-part-type="species" reg="amethystinus">amethystinus</tp:taxon-name-part></tp:taxon-name> Lewis, 1900 and <tp:taxon-name><tp:taxon-name-part taxon-name-part-type="genus" reg="Saprinus">Saprinus</tp:taxon-name-part> (<tp:taxon-name-part taxon-name-part-type="subgenus" reg="Saprinus">Saprinus</tp:taxon-name-part>) <tp:taxon-name-part taxon-name-part-type="species" reg="australis">australis</tp:taxon-name-part></tp:taxon-name> (Boisduval, 1835) in Australia.</p></caption><graphic xmlns:xlink="http://www.w3.org/1999/xlink" xlink:href="zookeys-689-001-g138.jpg" position="float" orientation="portrait" xlink:type="simple" id="oo_150200.jpg"/></fig><fig id="F139" position="float" orientation="portrait"><label>Figure 760.</label><caption><p>Distribution of <tp:taxon-name><tp:taxon-name-part taxon-name-part-type="subfamily">Saprininae</tp:taxon-name-part></tp:taxon-name> on New Caledonia: <tp:taxon-name><tp:taxon-name-part taxon-name-part-type="genus" reg="Saprinus">Saprinus</tp:taxon-name-part> (<tp:taxon-name-part taxon-name-part-type="subgenus" reg="Saprinus">Saprinus</tp:taxon-name-part>) <tp:taxon-name-part taxon-name-part-type="species" reg="cyaneus">cyaneus</tp:taxon-name-part> <tp:taxon-name-part taxon-name-part-type="subspecies" reg="cyaneus">cyaneus</tp:taxon-name-part></tp:taxon-name> (Fabricius, 1775); <tp:taxon-name><tp:taxon-name-part taxon-name-part-type="genus" reg="Saprinus">Saprinus</tp:taxon-name-part> (<tp:taxon-name-part taxon-name-part-type="subgenus" reg="Saprinus">Saprinus</tp:taxon-name-part>) <tp:taxon-name-part taxon-name-part-type="species" reg="artensis">artensis</tp:taxon-name-part></tp:taxon-name> Marseul, 1862 and <tp:taxon-name><tp:taxon-name-part taxon-name-part-type="genus" reg="Hypocaccus">Hypocaccus</tp:taxon-name-part> (<tp:taxon-name-part taxon-name-part-type="subgenus" reg="Hypocaccus">Hypocaccus</tp:taxon-name-part>) <tp:taxon-name-part taxon-name-part-type="species" reg="brasiliensis">brasiliensis</tp:taxon-name-part></tp:taxon-name> (Paykull, 1811).</p></caption><graphic xmlns:xlink="http://www.w3.org/1999/xlink" xlink:href="zookeys-689-001-g139.jpg" position="float" orientation="portrait" xlink:type="simple" id="oo_150201.jpg"/></fig><fig id="F140" position="float" orientation="portrait"><label>Figure 761.</label><caption><p>Distribution of the genus <italic><tp:taxon-name><tp:taxon-name-part taxon-name-part-type="genus" reg="Saprinus">Saprinus</tp:taxon-name-part></tp:taxon-name></italic> Erichson, 1834 on the Chatham Islands: <tp:taxon-name><tp:taxon-name-part taxon-name-part-type="genus" reg="Saprinus">Saprinus</tp:taxon-name-part> (<tp:taxon-name-part taxon-name-part-type="subgenus" reg="Saprinus">Saprinus</tp:taxon-name-part>) <tp:taxon-name-part taxon-name-part-type="species" reg="chathamensis">chathamensis</tp:taxon-name-part></tp:taxon-name> sp. n.; <tp:taxon-name><tp:taxon-name-part taxon-name-part-type="genus" reg="Saprinus">Saprinus</tp:taxon-name-part> (<tp:taxon-name-part taxon-name-part-type="subgenus" reg="Saprinus">Saprinus</tp:taxon-name-part>) <tp:taxon-name-part taxon-name-part-type="species" reg="detritus">detritus</tp:taxon-name-part></tp:taxon-name> (Fabricius, 1775) and <tp:taxon-name><tp:taxon-name-part taxon-name-part-type="genus" reg="Saprinus">Saprinus</tp:taxon-name-part> (<tp:taxon-name-part taxon-name-part-type="subgenus" reg="Saprinus">Saprinus</tp:taxon-name-part>) <tp:taxon-name-part taxon-name-part-type="species" reg="pseudodetritus">pseudodetritus</tp:taxon-name-part></tp:taxon-name> sp. n.</p></caption><graphic xmlns:xlink="http://www.w3.org/1999/xlink" xlink:href="zookeys-689-001-g140.jpg" position="float" orientation="portrait" xlink:type="simple" id="oo_150203.jpg"/></fig><fig id="F141" position="float" orientation="portrait"><label>Figure 762.</label><caption><p>Distribution of <tp:taxon-name><tp:taxon-name-part taxon-name-part-type="genus" reg="Saprinus">Saprinus</tp:taxon-name-part> (<tp:taxon-name-part taxon-name-part-type="subgenus" reg="Saprinus">Saprinus</tp:taxon-name-part>) <tp:taxon-name-part taxon-name-part-type="species" reg="cyaneus">cyaneus</tp:taxon-name-part> <tp:taxon-name-part taxon-name-part-type="subspecies" reg="cyaneus">cyaneus</tp:taxon-name-part></tp:taxon-name> (Fabricius, 1775) in Australia.</p></caption><graphic xmlns:xlink="http://www.w3.org/1999/xlink" xlink:href="zookeys-689-001-g141.jpg" position="float" orientation="portrait" xlink:type="simple" id="oo_150204.jpg"/></fig><fig id="F142" position="float" orientation="portrait"><label>Figure 763.</label><caption><p>Distribution of <tp:taxon-name><tp:taxon-name-part taxon-name-part-type="genus" reg="Saprinus">Saprinus</tp:taxon-name-part> (<tp:taxon-name-part taxon-name-part-type="subgenus" reg="Saprinus">Saprinus</tp:taxon-name-part>) <tp:taxon-name-part taxon-name-part-type="species" reg="laetus">laetus</tp:taxon-name-part></tp:taxon-name> Erichson, 1834 in Australia.</p></caption><graphic xmlns:xlink="http://www.w3.org/1999/xlink" xlink:href="zookeys-689-001-g142.jpg" position="float" orientation="portrait" xlink:type="simple" id="oo_150205.jpg"/></fig><fig id="F143" position="float" orientation="portrait"><label>Figure 764.</label><caption><p>Distribution of <tp:taxon-name><tp:taxon-name-part taxon-name-part-type="genus" reg="Saprinus">Saprinus</tp:taxon-name-part> (<tp:taxon-name-part taxon-name-part-type="subgenus" reg="Saprinus">Saprinus</tp:taxon-name-part>) <tp:taxon-name-part taxon-name-part-type="species" reg="rarus">rarus</tp:taxon-name-part></tp:taxon-name> sp. n., <tp:taxon-name><tp:taxon-name-part taxon-name-part-type="genus" reg="Saprinus">Saprinus</tp:taxon-name-part> (<tp:taxon-name-part taxon-name-part-type="subgenus" reg="Saprinus">Saprinus</tp:taxon-name-part>) <tp:taxon-name-part taxon-name-part-type="species" reg="splendens">splendens</tp:taxon-name-part></tp:taxon-name> (Paykull, 1811) and <tp:taxon-name><tp:taxon-name-part taxon-name-part-type="genus" reg="Saprinus">Saprinus</tp:taxon-name-part> (<tp:taxon-name-part taxon-name-part-type="subgenus" reg="Saprinus">Saprinus</tp:taxon-name-part>) <tp:taxon-name-part taxon-name-part-type="species" reg="tyrrhenus">tyrrhenus</tp:taxon-name-part></tp:taxon-name> Blackburn, 1903 in Australia.</p></caption><graphic xmlns:xlink="http://www.w3.org/1999/xlink" xlink:href="zookeys-689-001-g143.jpg" position="float" orientation="portrait" xlink:type="simple" id="oo_150206.jpg"/></fig><fig id="F144" position="float" orientation="portrait"><label>Figure 765.</label><caption><p>Distribution of <tp:taxon-name><tp:taxon-name-part taxon-name-part-type="genus" reg="Saprinus">Saprinus</tp:taxon-name-part> (<tp:taxon-name-part taxon-name-part-type="subgenus" reg="Saprinus">Saprinus</tp:taxon-name-part>) <tp:taxon-name-part taxon-name-part-type="species" reg="viridanus">viridanus</tp:taxon-name-part></tp:taxon-name> Lewis, 1899 and <tp:taxon-name><tp:taxon-name-part taxon-name-part-type="genus" reg="Saprinus">Saprinus</tp:taxon-name-part> (<tp:taxon-name-part taxon-name-part-type="subgenus" reg="Saprinus">Saprinus</tp:taxon-name-part>) <tp:taxon-name-part taxon-name-part-type="species" reg="viridipennis">viridipennis</tp:taxon-name-part></tp:taxon-name> Lewis, 1901 in Australia.</p></caption><graphic xmlns:xlink="http://www.w3.org/1999/xlink" xlink:href="zookeys-689-001-g144.jpg" position="float" orientation="portrait" xlink:type="simple" id="oo_150207.jpg"/></fig></tp:treatment-sec><ref-list><ref id="B81"><mixed-citation xmlns:xlink="http://www.w3.org/1999/xlink" xlink:type="simple">
          <person-group><name name-style="western"><surname>Ôhara</surname><given-names>M</given-names></name></person-group> (<year>1994</year>) <article-title>A revision of the superfamily <tp:taxon-name><tp:taxon-name-part taxon-name-part-type="superfamily">Histeroidea</tp:taxon-name-part></tp:taxon-name> of Japan (<tp:taxon-name><tp:taxon-name-part taxon-name-part-type="order">Coleoptera</tp:taxon-name-part></tp:taxon-name>). <tp:taxon-name><tp:taxon-name-part taxon-name-part-type="class">Insecta</tp:taxon-name-part></tp:taxon-name> Matsumurana (N. S.</article-title> <source>)</source> <volume>51</volume>: <fpage>1</fpage>–<lpage>238</lpage>.</mixed-citation></ref><ref id="B43"><mixed-citation xmlns:xlink="http://www.w3.org/1999/xlink" xlink:type="simple">
          <person-group><name name-style="western"><surname>Lackner</surname><given-names>T</given-names></name></person-group> (<year>2010</year>) Review of the Palaearctic genera of <tp:taxon-name><tp:taxon-name-part taxon-name-part-type="subfamily">Saprininae</tp:taxon-name-part></tp:taxon-name> (<tp:taxon-name><tp:taxon-name-part taxon-name-part-type="order">Coleoptera</tp:taxon-name-part></tp:taxon-name>: <tp:taxon-name><tp:taxon-name-part taxon-name-part-type="family">Histeridae</tp:taxon-name-part></tp:taxon-name>). Acta Entomologica Musei Nationalis Pragae, 50 (Supplementum): 1–254.</mixed-citation></ref><ref id="B80"><mixed-citation xmlns:xlink="http://www.w3.org/1999/xlink" xlink:type="simple">
          <person-group><name name-style="western"><surname>Mazur</surname><given-names>S</given-names></name></person-group> (<year>2011</year>) A concise catalogue of the <tp:taxon-name><tp:taxon-name-part taxon-name-part-type="family">Histeridae</tp:taxon-name-part></tp:taxon-name> (<tp:taxon-name><tp:taxon-name-part taxon-name-part-type="order">Coleoptera</tp:taxon-name-part></tp:taxon-name>). Warsaw University of Life Sciences, SGGW Press, Warsaw 332 pp.</mixed-citation></ref><ref id="B53"><mixed-citation xmlns:xlink="http://www.w3.org/1999/xlink" xlink:type="simple">
          <person-group><name name-style="western"><surname>Lackner</surname><given-names>T</given-names></name></person-group> (<year>2014d</year>) <article-title>Phylogeny of the <tp:taxon-name><tp:taxon-name-part taxon-name-part-type="subfamily">Saprininae</tp:taxon-name-part></tp:taxon-name> subfamily reveals interesting ecological shifts in the history of the subfamily (<tp:taxon-name><tp:taxon-name-part taxon-name-part-type="order">Coleoptera</tp:taxon-name-part></tp:taxon-name>: <tp:taxon-name><tp:taxon-name-part taxon-name-part-type="family">Histeridae</tp:taxon-name-part></tp:taxon-name>).</article-title> <source>Zoological Journal of the Linnean Society</source> <volume>172</volume>: <fpage>521</fpage>–<lpage>555</lpage>. <ext-link xlink:type="simple" ext-link-type="doi" xlink:href="10.1111/zoj.12182">http://dx.doi.org/10.1111/zoj.12182</ext-link></mixed-citation></ref></ref-list></tp:taxon-treatment>
