# Supplementary material for: A monograph of the Australopacific Saprininae (Coleoptera, Histeridae)
Source: Zookeys. 2017 Aug 14;(689):1–263. doi: 10.3897/zookeys.689.12021 (PMC5672588; doi:10.3897/zookeys.689.12021)
Supplement: XML Treatment for Saprinus (Saprinus) artensis [file zookeys.689.12021-treatment33.xml]

<!DOCTYPE tp:taxon-treatment
  PUBLIC "-//TaxonX//DTD Taxonomic Treatment Publishing DTD v0 20100105//EN" "tax-treatment-NSO.dtd">
<tp:taxon-treatment xmlns:tp="http://www.plazi.org/taxpub"><tp:treatment-meta><kwd-group><label>Taxon classification</label><kwd><named-content xmlns:xlink="http://www.w3.org/1999/xlink" content-type="kingdom">Animalia</named-content></kwd><kwd><named-content xmlns:xlink="http://www.w3.org/1999/xlink" content-type="order">Coleoptera</named-content></kwd><kwd><named-content xmlns:xlink="http://www.w3.org/1999/xlink" content-type="family">Histeridae</named-content></kwd></kwd-group><mixed-citation publication-type="journal"><person-group><name><surname>Lackner</surname><given-names>Tomáš</given-names></name><name><surname>Leschen</surname><given-names>Richard A.B.</given-names></name></person-group><article-title>A monograph of the Australopacific <tp:taxon-name><tp:taxon-name-part taxon-name-part-type="subfamily">Saprininae</tp:taxon-name-part></tp:taxon-name> (<tp:taxon-name><tp:taxon-name-part taxon-name-part-type="order">Coleoptera</tp:taxon-name-part></tp:taxon-name>, <tp:taxon-name><tp:taxon-name-part taxon-name-part-type="family">Histeridae</tp:taxon-name-part></tp:taxon-name>)</article-title><source>Zookeys</source><day>14</day><month>8</month><year>2017</year><volume>2017</volume><issue>689</issue><fpage>1</fpage><lpage>263</lpage><pub-id pub-id-type="doi">10.3897/zookeys.689.12021</pub-id></mixed-citation></tp:treatment-meta><tp:nomenclature><tp:taxon-name>
              <tp:taxon-name-part taxon-name-part-type="genus" reg="Saprinus">Saprinus</tp:taxon-name-part> (<tp:taxon-name-part taxon-name-part-type="subgenus" reg="Saprinus">Saprinus</tp:taxon-name-part>) <tp:taxon-name-part taxon-name-part-type="species" reg="artensis">artensis</tp:taxon-name-part></tp:taxon-name><tp:taxon-authority>Marseul, 1862</tp:taxon-authority><xref ref-type="fig" rid="F57">Figs 320</xref><xref ref-type="fig" rid="F58">, 321–329</xref><xref ref-type="fig" rid="F59">, 330–336</xref><xref ref-type="fig" rid="F139">, 760</xref><tp:nomenclature-citation-list><tp:nomenclature-citation><tp:taxon-name>
                  <tp:taxon-name-part taxon-name-part-type="genus" reg="Saprinus">Saprinus</tp:taxon-name-part> <tp:taxon-name-part taxon-name-part-type="species" reg="artensis">artensis</tp:taxon-name-part></tp:taxon-name><comment>Marseul, 1862: 445.</comment></tp:nomenclature-citation></tp:nomenclature-citation-list></tp:nomenclature><tp:treatment-sec sec-type="type locality" id="SECID0E4MBM"><title>Type locality.</title><p>New Caledonia.</p><fig id="F57" position="float" orientation="portrait"><label>Figure 320.</label><caption><p>
                  <tp:taxon-name><tp:taxon-name-part taxon-name-part-type="genus" reg="Saprinus">Saprinus</tp:taxon-name-part> (<tp:taxon-name-part taxon-name-part-type="subgenus" reg="Saprinus">Saprinus</tp:taxon-name-part>) <tp:taxon-name-part taxon-name-part-type="species" reg="artensis">artensis</tp:taxon-name-part></tp:taxon-name> Marseul, 1862 habitus, dorsal view.</p></caption><graphic xmlns:xlink="http://www.w3.org/1999/xlink" xlink:href="zookeys-689-001-g057.jpg" position="float" orientation="portrait" xlink:type="simple" id="oo_150118.jpg"/></fig></tp:treatment-sec><tp:treatment-sec sec-type="type material" id="SECID0E4NBM"><title>Type material examined.</title><p>
              <italic><tp:taxon-name><tp:taxon-name-part taxon-name-part-type="genus" reg="Saprinus">Saprinus</tp:taxon-name-part> <tp:taxon-name-part taxon-name-part-type="species" reg="artensis">artensis</tp:taxon-name-part></tp:taxon-name></italic> Marseul, 1862: Lectotype, present designation: ♂, side mounted on a triangular card, with terminalia glued on the same triangular card as specimen, right protarsus and left mesotarsus missing, both metatarsal claws broken off, with the following labels: “13 / <italic><tp:taxon-name><tp:taxon-name-part taxon-name-part-type="genus" reg="Saprinus">Saprinus</tp:taxon-name-part></tp:taxon-name></italic> / <italic><tp:taxon-name><tp:taxon-name-part taxon-name-part-type="species" reg="artensis">artensis</tp:taxon-name-part></tp:taxon-name></italic> m. / illegible text” (round pink label, written); followed by: “<italic><tp:taxon-name><tp:taxon-name-part taxon-name-part-type="species" reg="artensis">artensis</tp:taxon-name-part></tp:taxon-name></italic> / type” (pencil-written label added probably by G. Dahlgren); followed by: “TYPE” (red-typed label); followed by: “MUSEUM PARIS / <italic><tp:taxon-name><tp:taxon-name-part taxon-name-part-type="species" reg="artensis">artensis</tp:taxon-name-part></tp:taxon-name></italic> / COLL / DE MARSEUL 1890” (pink label, typed-written); followed by: “09-052” (yellow, pencil-written label, added by the senior author); followed by: “<tp:taxon-name><tp:taxon-name-part taxon-name-part-type="genus" reg="Saprinus">Saprinus</tp:taxon-name-part></tp:taxon-name> / <tp:taxon-name><tp:taxon-name-part taxon-name-part-type="species" reg="artensis">artensis</tp:taxon-name-part></tp:taxon-name> / Marseul, 1862 / LECTOTYPE / Des. T. Lackner ’11” (red label, written) (<named-content xmlns:xlink="http://www.w3.org/1999/xlink" content-type="dwc:institutional_code" xlink:type="simple">MNHN</named-content>). This species was described from an unknown number of specimens and the lectotype designation fixes the identity of species.</p></tp:treatment-sec><tp:treatment-sec sec-type="material" id="SECID0EHQBM"><title>Additional material examined.</title><p>1 ♂, New Caledonia (<named-content xmlns:xlink="http://www.w3.org/1999/xlink" content-type="dwc:institutional_code" xlink:type="simple">MNHN</named-content>). Apparently this specimen is also from Marseul’s collection, but does not originate from the same sampling as the lectotype. There is no “Type” label on it and therefore it is not designated as the paralectotype; 5 ♂♂, “New Caledonia”, all from Schmidt’s collection, one male has a small label: “Type” – it is not clear whether it forms a part of the syntype series or not (<named-content xmlns:xlink="http://www.w3.org/1999/xlink" content-type="dwc:institutional_code" xlink:type="simple">ZMHUB</named-content>); 1 ♀, New Caledonia, A. Deyr[olle] (<named-content xmlns:xlink="http://www.w3.org/1999/xlink" content-type="dwc:institutional_code" xlink:type="simple">NCB</named-content>). 1 ♂ &amp; 1 ♀, N. Caledonia, Fauvel (<named-content xmlns:xlink="http://www.w3.org/1999/xlink" content-type="dwc:institutional_code" xlink:type="simple">BMNH</named-content>).</p></tp:treatment-sec><tp:treatment-sec sec-type="biology" id="SECID0EBRBM"><title>Biology.</title><p>Unknown, presumably similar to congeners.</p></tp:treatment-sec><tp:treatment-sec sec-type="distribution" id="SECID0EGRBM"><title>Distribution.</title><p>Endemic to New Caledonia, rarely collected (Fig. <xref ref-type="fig" rid="F139">760</xref>).</p></tp:treatment-sec><tp:treatment-sec sec-type="description" id="SECID0EQRBM"><title>Re-description.</title><p>Body length: <abbrev xmlns:xlink="http://www.w3.org/1999/xlink" xlink:title="length between anterior angles of pronotum and apices of elytra" id="ABBRID0EWRBM" xlink:type="simple">PEL</abbrev>: 3.35 mm; <abbrev xmlns:xlink="http://www.w3.org/1999/xlink" xlink:title="length of elytron along elytral suture" id="ABBRID0E1RBM" xlink:type="simple">EL</abbrev>: 2.00 mm; <abbrev xmlns:xlink="http://www.w3.org/1999/xlink" xlink:title="width between anterior angles of pronotum" id="ABBRID0E5RBM" xlink:type="simple">APW</abbrev>: 1.25 mm; <abbrev xmlns:xlink="http://www.w3.org/1999/xlink" xlink:title="width between posterior angles of pronotum" id="ABBRID0ECSBM" xlink:type="simple">PPW</abbrev>: 2.50 mm; <abbrev xmlns:xlink="http://www.w3.org/1999/xlink" xlink:title="maximum width between outer margins of elytra" id="ABBRID0EGSBM" xlink:type="simple">EW</abbrev>: 2.80 mm (only the type specimen was measured).</p><p>Body (Fig. <xref ref-type="fig" rid="F57">320</xref>), convex, cuticle dark brown, almost black, shining, without metallic luster; legs, mouthparts and antennal scape dark brown; antennal club black.</p><p>Antennal scape (Fig. <xref ref-type="fig" rid="F58">321</xref>) black, slightly thickened, finely punctuate, with two setae; antennal club (Fig. <xref ref-type="fig" rid="F58">322</xref>) covered with dense short sensilla intermingled with sparse longer erect setae; sensory structures of antennal club not examined.</p><fig id="F58" position="float" orientation="portrait"><label>Figures 321–329.</label><caption><p>
                  <bold>321</bold> <tp:taxon-name><tp:taxon-name-part taxon-name-part-type="genus" reg="Saprinus">Saprinus</tp:taxon-name-part> (<tp:taxon-name-part taxon-name-part-type="subgenus" reg="Saprinus">Saprinus</tp:taxon-name-part>) <tp:taxon-name-part taxon-name-part-type="species" reg="artensis">artensis</tp:taxon-name-part></tp:taxon-name> Marseul, 1862 head, dorsal view <bold>322</bold> antennal club, ventral view <bold>323</bold> mentum, ventral view <bold>324</bold> propygidium + pygidium <bold>325</bold> prosternum <bold>326</bold> mesoventrite <bold>327</bold> lateral disc of metaventrite + metepisternum <bold>328</bold> protibia, ventral view <bold>329</bold> mesotibia, ventral view.</p></caption><graphic xmlns:xlink="http://www.w3.org/1999/xlink" xlink:href="zookeys-689-001-g058.jpg" position="float" orientation="portrait" xlink:type="simple" id="oo_150119.jpg"/></fig><!--PageBreak--><p>Mandibles dorso-laterally densely punctuate, rounded; labrum finely and sparsely punctuate, convex, with shallow median depression; labral pits present, each with a single labral seta; mentum (Fig. <xref ref-type="fig" rid="F58">323</xref>) almost quadrate, furnished with sporadic seate, anterior margin with deep triangular notch furnished with several longer setae; other mouthparts not examined.</p><p>Clypeus (Fig. <xref ref-type="fig" rid="F58">321</xref>) broad, flattened, sloping down laterally, its punctation denser and coarser than that of labrum; frontal and supra-orbital striae complete, slightly carinate; frontal disc (Fig. <xref ref-type="fig" rid="F58">321</xref>) finely punctuate, punctures separated by about several times their diameter; eyes convex, well visible from above.</p><p>Pronotal sides (Fig. <xref ref-type="fig" rid="F57">320</xref>) moderately narrowing anteriorly, apical angles obtuse, pronotal depressions shallow but present, anterior incision for head shallow; marginal pronotal stria complete, slightly carinate, visible along its entire length from dorsal view, weakened anteriorly; pronotal disc laterally with a band of deep dense elongate punctures originating approximately in pronotal depressions, but not reaching basal angles of pronotum, between it and pronotal margin a narrow smooth band present; <!--PageBreak-->rest of the pronotal disc almost smooth, with only scattered microscopic punctation; double row of fine ovoid punctures present along pronotal base not reaching ante-scutellar area; pronotal hypomeron glabrous; scutellum small, visible.</p><p>Elytral epipleura with a double row of fine punctures; marginal epipleural stria complete; marginal elytral stria well impressed and slightly carinate, continued as complete apical elytral stria. Humeral elytral stria well impressed on basal fourth, faintly connected to rather long inner subhumeral stria; four dorsal elytral striae 1–4 well impressed, all about the same length (third elytral stria slightly shorter than others), not reaching elytral half apically; first and second dorsal elytral striae in fine punctures, first elytral interval with elongate strioles; third and fourth striae in large sparsely set punctures, surface of second and third elytral intervals almost smooth, only with microscopic punctation; fourth dorsal elytral stria curved towards sutural elytral stria but not connected with it; sutural elytral stria well-impressed, in fine punctures, abbreviated on basal fourth, apically connected with apical elytral stria; elytral disc on apical 4/7 in dense large punctures; punctures separated by about their own diameter, laterally and especially apically punctures aciculate; elytral flanks almost impunctate.</p><p>Propygidium (Fig. <xref ref-type="fig" rid="F58">324</xref>) very densely punctuate, punctures separated by less than their diameter; pygidium (Fig. <xref ref-type="fig" rid="F58">324</xref>) with similar, if somewhat sparser punctation, interspaces in both cases imbricate.</p><p>Anterior margin of median portion of prosternum (Fig. <xref ref-type="fig" rid="F58">325</xref>) almost straight, rounded laterally; marginal prosternal stria present laterally and also as apical fragment; prosternal process between carinal prosternal striae flat, punctuate; carinal prosternal striae carinate, parallel on basal three-fourths, on apical fourth slightly divergent, united in front (Fig. <xref ref-type="fig" rid="F58">325</xref>); lateral prosternal striae carinate, rather short, apically attaining carinal prosternal striae at about three-fourths of their length.</p><p>Anterior margin of mesoventrite (Fig. <xref ref-type="fig" rid="F58">326</xref>) distinctly inwardly arcuate; discal marginal mesoventral stria well impressed, carinate; disc with sparse fine punctation, punctures becoming larger near meso-metaventral suture; meso-metaventral sutural stria indicated by a row of large punctures; intercoxal disc of metaventrite flattened, with slight longitudinal median depression; disc of metaventrite for the most part almost smooth, along posterior margin several rows of punctation appears; lateral metaventral stria (Fig. <xref ref-type="fig" rid="F58">327</xref>) well impressed, carinate, almost straight, shortened; lateral disc of metaventrite (Fig. <xref ref-type="fig" rid="F58">327</xref>) slightly concave, with dense shallow large setigerous punctures; metepisternum (Fig. <xref ref-type="fig" rid="F58">327</xref>) similar, but with deeper and larger punctures without setae, on fused metepimeron punctures becoming much sparser; metepisternal stria present along fused metepimeron, along metepisternum present as short intermittent fragments.</p><p>Intercoxal disc of first abdominal ventrite almost completely striate laterally; disc along basal and lateral margins with shallow punctures of various sizes; rest of sternite with scattered microscopic punctation.</p><p>Protibia (Fig. <xref ref-type="fig" rid="F58">328</xref>) slightly dilated, outer margin with five low teeth topped by large denticle, denticles diminishing in size proximally, followed by three minute denticles; setae of outer, median rows, anterior protibial stria and protarsal groove not examined; protibial spur large, bent, growing out from apical margin of protibia; outer <!--PageBreak-->part of posterior surface (Fig. <xref ref-type="fig" rid="F58">328</xref>) slightly obscurely variolate, separated from finely punctuate and narrow median part of posterior surface by a definite stria bearing a row of setae; posterior protibial stria complete, bearing almost along its entire length dense row of setae becoming stiffer and longer apically; apical margin of protibia ventrally <!--PageBreak-->with three short denticles; inner row of setae single, setae leaf-like, short, diminishing in size basally.</p><p>Mesotibia (Fig. <xref ref-type="fig" rid="F58">329</xref>) slender, outer margin with a row of sparse long denticles growing in size apically, another row of much shorter sparser denticles situated on anterior surface of mesotibia; setae of outer row regular, thick, almost as long as denticles themselves; setae of median row shorter and finer; posterior mesotibial stria almost complete; anterior surface of mesotibia sparsely punctuate, interspaces imbricate; anterior mesotibial stria complete; mesotibial spur stout, short; apical margin of mesotibia anteriorly with two short denticles; inner margin of mesotibia with sparse row of short setae; claws of apical tarsomere bent, longer than half its length; metatibia slenderer and longer than mesotibia, in all aspects similar to it, but denticles on outer margin much shorter and sparser.</p><p>Male genitalia. Eighth sternite (Figs <xref ref-type="fig" rid="F59">330–331</xref>) with pseudo-pores, fused medially, apex with large velum mesally adorned with dense rows of microscopic setae; laterally apex of eighth sternite with rows of longer dense setae; eighth tergite and eighth sternite not fused laterally (Fig. <xref ref-type="fig" rid="F59">332</xref>). Ninth tergite (Figs <xref ref-type="fig" rid="F59">333–334</xref>) typical for the subfamily; tenth tergite inwardly arcuate, apical angles strongly sclerotized, bent; spiculum gastrale (Fig. <xref ref-type="fig" rid="F59">333</xref>) gradually dilated on most of its apical half; basal end heart-shaped, inwardly arcuate. Aedeagus (Figs <xref ref-type="fig" rid="F59">335–336</xref>) parallel-sided, with parameres fused along their basal half (roughly), basal piece of aedeagus short, ratio of its length : length of parameres 1 : 4; aedeagus slightly curved from lateral view (Fig. <xref ref-type="fig" rid="F59">336</xref>).</p><fig id="F59" position="float" orientation="portrait"><label>Figures 330–336.</label><caption><p>
                  <bold>330</bold> <tp:taxon-name><tp:taxon-name-part taxon-name-part-type="genus" reg="Saprinus">Saprinus</tp:taxon-name-part> (<tp:taxon-name-part taxon-name-part-type="subgenus" reg="Saprinus">Saprinus</tp:taxon-name-part>) <tp:taxon-name-part taxon-name-part-type="species" reg="artensis">artensis</tp:taxon-name-part></tp:taxon-name> Marseul, 1862 male terminalia: 8<sup>th</sup> sternite + 8<sup>th</sup> tergite, ventral view <bold>331</bold> ditto, dorsal view <bold>332</bold> ditto, lateral view <bold>333</bold> male terminalia: 9<sup>th</sup> + 10<sup>th</sup> tergites, dorsal view; spiculum gastrale, ventral view <bold>334</bold> 9<sup>th</sup> + 10<sup>th</sup> tergites; spiculum gastrale, lateral view <bold>335</bold> male terminalia: aedeagus, dorsal view <bold>336</bold> ditto, lateral view.</p></caption><graphic xmlns:xlink="http://www.w3.org/1999/xlink" xlink:href="zookeys-689-001-g059.jpg" position="float" orientation="portrait" xlink:type="simple" id="oo_150120.jpg"/></fig></tp:treatment-sec><tp:treatment-sec><!--Section generated to contain objects referenced in tp:taxon-treatment.--><fig id="F139" position="float" orientation="portrait"><label>Figure 760.</label><caption><p>Distribution of <tp:taxon-name><tp:taxon-name-part taxon-name-part-type="subfamily">Saprininae</tp:taxon-name-part></tp:taxon-name> on New Caledonia: <tp:taxon-name><tp:taxon-name-part taxon-name-part-type="genus" reg="Saprinus">Saprinus</tp:taxon-name-part> (<tp:taxon-name-part taxon-name-part-type="subgenus" reg="Saprinus">Saprinus</tp:taxon-name-part>) <tp:taxon-name-part taxon-name-part-type="species" reg="cyaneus">cyaneus</tp:taxon-name-part> <tp:taxon-name-part taxon-name-part-type="subspecies" reg="cyaneus">cyaneus</tp:taxon-name-part></tp:taxon-name> (Fabricius, 1775); <tp:taxon-name><tp:taxon-name-part taxon-name-part-type="genus" reg="Saprinus">Saprinus</tp:taxon-name-part> (<tp:taxon-name-part taxon-name-part-type="subgenus" reg="Saprinus">Saprinus</tp:taxon-name-part>) <tp:taxon-name-part taxon-name-part-type="species" reg="artensis">artensis</tp:taxon-name-part></tp:taxon-name> Marseul, 1862 and <tp:taxon-name><tp:taxon-name-part taxon-name-part-type="genus" reg="Hypocaccus">Hypocaccus</tp:taxon-name-part> (<tp:taxon-name-part taxon-name-part-type="subgenus" reg="Hypocaccus">Hypocaccus</tp:taxon-name-part>) <tp:taxon-name-part taxon-name-part-type="species" reg="brasiliensis">brasiliensis</tp:taxon-name-part></tp:taxon-name> (Paykull, 1811).</p></caption><graphic xmlns:xlink="http://www.w3.org/1999/xlink" xlink:href="zookeys-689-001-g139.jpg" position="float" orientation="portrait" xlink:type="simple" id="oo_150201.jpg"/></fig></tp:treatment-sec></tp:taxon-treatment>
