# Supplementary material for: A monograph of the Australopacific Saprininae (Coleoptera, Histeridae)
Source: Zookeys. 2017 Aug 14;(689):1–263. doi: 10.3897/zookeys.689.12021 (PMC5672588; doi:10.3897/zookeys.689.12021)
Supplement: XML Treatment for Saprinus (Saprinus) australis [file zookeys.689.12021-treatment34.xml]

<!DOCTYPE tp:taxon-treatment
  PUBLIC "-//TaxonX//DTD Taxonomic Treatment Publishing DTD v0 20100105//EN" "tax-treatment-NSO.dtd">
<tp:taxon-treatment xmlns:tp="http://www.plazi.org/taxpub"><tp:treatment-meta><kwd-group><label>Taxon classification</label><kwd><named-content xmlns:xlink="http://www.w3.org/1999/xlink" content-type="kingdom">Animalia</named-content></kwd><kwd><named-content xmlns:xlink="http://www.w3.org/1999/xlink" content-type="order">Coleoptera</named-content></kwd><kwd><named-content xmlns:xlink="http://www.w3.org/1999/xlink" content-type="family">Histeridae</named-content></kwd></kwd-group><mixed-citation publication-type="journal"><person-group><name><surname>Lackner</surname><given-names>Tomáš</given-names></name><name><surname>Leschen</surname><given-names>Richard A.B.</given-names></name></person-group><article-title>A monograph of the Australopacific <tp:taxon-name><tp:taxon-name-part taxon-name-part-type="subfamily">Saprininae</tp:taxon-name-part></tp:taxon-name> (<tp:taxon-name><tp:taxon-name-part taxon-name-part-type="order">Coleoptera</tp:taxon-name-part></tp:taxon-name>, <tp:taxon-name><tp:taxon-name-part taxon-name-part-type="family">Histeridae</tp:taxon-name-part></tp:taxon-name>)</article-title><source>Zookeys</source><day>14</day><month>8</month><year>2017</year><volume>2017</volume><issue>689</issue><fpage>1</fpage><lpage>263</lpage><pub-id pub-id-type="doi">10.3897/zookeys.689.12021</pub-id></mixed-citation></tp:treatment-meta><tp:nomenclature><tp:taxon-name>
              <tp:taxon-name-part taxon-name-part-type="genus" reg="Saprinus">Saprinus</tp:taxon-name-part> (<tp:taxon-name-part taxon-name-part-type="subgenus" reg="Saprinus">Saprinus</tp:taxon-name-part>) <tp:taxon-name-part taxon-name-part-type="species" reg="australis">australis</tp:taxon-name-part></tp:taxon-name><tp:taxon-authority>(Boisduval, 1835)</tp:taxon-authority><xref ref-type="fig" rid="F60">Figs 337</xref><xref ref-type="fig" rid="F61">, 338–343</xref><xref ref-type="fig" rid="F62">, 344–352</xref><xref ref-type="fig" rid="F138">, 759</xref><!--PageBreak--><tp:nomenclature-citation-list><tp:nomenclature-citation><tp:taxon-name>
                  <tp:taxon-name-part taxon-name-part-type="genus" reg="Hister">Hister</tp:taxon-name-part> <tp:taxon-name-part taxon-name-part-type="species" reg="australis">australis</tp:taxon-name-part></tp:taxon-name><comment>Boisduval, 1835: 148.</comment></tp:nomenclature-citation><tp:nomenclature-citation><tp:taxon-name>
                  <tp:taxon-name-part taxon-name-part-type="genus" reg="Saprinus">Saprinus</tp:taxon-name-part> <tp:taxon-name-part taxon-name-part-type="species" reg="tasmanicus">tasmanicus</tp:taxon-name-part></tp:taxon-name><comment>Marseul, 1855: 386 – Synonymized by Gemminger and Harold (1868): 783.</comment></tp:nomenclature-citation></tp:nomenclature-citation-list></tp:nomenclature><tp:treatment-sec sec-type="type locality" id="SECID0E32BM"><title>Type locality.</title><p>Australia.</p><fig id="F60" position="float" orientation="portrait"><label>Figure 337.</label><caption><p>
                  <tp:taxon-name><tp:taxon-name-part taxon-name-part-type="genus" reg="Saprinus">Saprinus</tp:taxon-name-part> (<tp:taxon-name-part taxon-name-part-type="subgenus" reg="Saprinus">Saprinus</tp:taxon-name-part>) <tp:taxon-name-part taxon-name-part-type="species" reg="australis">australis</tp:taxon-name-part></tp:taxon-name> (Boisduval, 1835) habitus, dorsal view.</p></caption><graphic xmlns:xlink="http://www.w3.org/1999/xlink" xlink:href="zookeys-689-001-g060.jpg" position="float" orientation="portrait" xlink:type="simple" id="oo_150121.jpg"/></fig></tp:treatment-sec><tp:treatment-sec sec-type="type material" id="SECID0E33BM"><title>Type material examined.</title><p>
              <italic><tp:taxon-name><tp:taxon-name-part taxon-name-part-type="genus" reg="Hister">Hister</tp:taxon-name-part> <tp:taxon-name-part taxon-name-part-type="species" reg="australis">australis</tp:taxon-name-part></tp:taxon-name></italic> Boisduval, 1835: none. The type material of this species has not been located despite our extensive search and numerous visits in several European museums and its whereabouts are currently unknown.</p><p>
              <italic><tp:taxon-name><tp:taxon-name-part taxon-name-part-type="genus" reg="Saprinus">Saprinus</tp:taxon-name-part> <tp:taxon-name-part taxon-name-part-type="species" reg="tasmanicus">tasmanicus</tp:taxon-name-part></tp:taxon-name></italic> Marseul, 1855: Lectotype, present designation: ♀, glued on a mounting card, three tarsomeres of the left protibia broken off, right meso-tarsus and right hind leg missing, with the following labels: tiny, yellow rectangular label, followed by: “<tp:taxon-name><tp:taxon-name-part taxon-name-part-type="genus" reg="Saprinus">Saprinus</tp:taxon-name-part></tp:taxon-name> / <tp:taxon-name><tp:taxon-name-part taxon-name-part-type="species" reg="tasmanicus">tasmanicus</tp:taxon-name-part></tp:taxon-name> / m. / Australia further illegible / Dej. / V. Diemen / T. Dej. 67” (pink round label, written); followed by: “TYPE” (red-printed label); followed by: “MUSEUM PARIS / <tp:taxon-name><tp:taxon-name-part taxon-name-part-type="species" reg="tasmanicus">tasmanicus</tp:taxon-name-part></tp:taxon-name> / COLL. / DE MARSEUL 1890” (pink label, printed-written); followed by: “<tp:taxon-name><tp:taxon-name-part taxon-name-part-type="genus" reg="Saprinus">Saprinus</tp:taxon-name-part> <tp:taxon-name-part taxon-name-part-type="species" reg="tasmanicus">tasmanicus</tp:taxon-name-part></tp:taxon-name> / Marseul, 1855 / LECTOTYPE / des. T. Lackner 2014” (red label, written) (<named-content xmlns:xlink="http://www.w3.org/1999/xlink" content-type="dwc:institutional_code" xlink:type="simple">MNHN</named-content>). This species has been described from unknown number of specimens and the lectotype designation fixes the identity of the species.</p><!--PageBreak--></tp:treatment-sec><tp:treatment-sec sec-type="material" id="SECID0EC6BM"><title>Additional material examined.</title><p>AUSTRALIA. Queensland: 1 spec., Queensland, without further data (<named-content xmlns:xlink="http://www.w3.org/1999/xlink" content-type="dwc:institutional_code" xlink:type="simple">ZMHUB</named-content>); 3 specs., Ewan Road, 8 miles W Paluma, 15.i.1970, J.G. Brooks (fish lure) (<named-content xmlns:xlink="http://www.w3.org/1999/xlink" content-type="dwc:institutional_code" xlink:type="simple">ANIC</named-content>); 3 specs., Mount Mee, 7 km SW, <named-content xmlns:xlink="http://www.w3.org/1999/xlink" content-type="dwc:verbatimCoordinates" xlink:type="simple"><named-content content-type="geo-json" specific-use="{&#34;type&#34;:&#34;Point&#34;,&#34;coordinates&#34;:[152.700000,-27.083333]}" id="NCID0EV6BM" xlink:type="simple">27°05'S, 152°42'E</named-content></named-content>, 12.x.1991, Tom Gush (under dead snake on road) (<named-content xmlns:xlink="http://www.w3.org/1999/xlink" content-type="dwc:institutional_code" xlink:type="simple">ANIC</named-content>); 7 specs., Mt. Tambourine, xii.1919, H. Pottinger (<named-content xmlns:xlink="http://www.w3.org/1999/xlink" content-type="dwc:institutional_code" xlink:type="simple">QM</named-content>); 2 specs., National Park, xii.1919, H. Hacker (<named-content xmlns:xlink="http://www.w3.org/1999/xlink" content-type="dwc:institutional_code" xlink:type="simple">QM</named-content>); 1 spec., Brisbane, ii.1920, H. Pottinger (<named-content xmlns:xlink="http://www.w3.org/1999/xlink" content-type="dwc:institutional_code" xlink:type="simple">QM</named-content>); 1 spec., Caloundra, 28.ix.1913, H. Hacker (<named-content xmlns:xlink="http://www.w3.org/1999/xlink" content-type="dwc:institutional_code" xlink:type="simple">QM</named-content>); 1 spec., Kroombit Tops (Lower Dry Creek), 45 km SSW Calliope, 9.–19.xii.1983, G. Monteith &amp; G. Thompson (open forest) (<named-content xmlns:xlink="http://www.w3.org/1999/xlink" content-type="dwc:institutional_code" xlink:type="simple">QM</named-content>); 1 spec., McAfee’s Lookout, 300 m, <named-content xmlns:xlink="http://www.w3.org/1999/xlink" content-type="dwc:verbatimCoordinates" xlink:type="simple"><named-content content-type="geo-json" specific-use="{&#34;type&#34;:&#34;Point&#34;,&#34;coordinates&#34;:[152.883333,-27.433333]}" id="NCID0E2ACM" xlink:type="simple">27°26'S, 152°53'E</named-content></named-content>, 18.x.1999, G. Monteith (open forest, <!--PageBreak-->under dead goanna) (<named-content xmlns:xlink="http://www.w3.org/1999/xlink" content-type="dwc:institutional_code" xlink:type="simple">QM</named-content>); 2 ♀♀ &amp; 1 spec., Bally Knob Summit, 1100 m, <named-content xmlns:xlink="http://www.w3.org/1999/xlink" content-type="dwc:verbatimCoordinates" xlink:type="simple"><named-content content-type="geo-json" specific-use="{&#34;type&#34;:&#34;Point&#34;,&#34;coordinates&#34;:[145.500000,-17.650000]}" id="NCID0EKBCM" xlink:type="simple">17°39'S, 145°30'E</named-content></named-content>, 6.xii.1998–6.ii.1999, Monteith &amp; Cook (open forest, FIT) (<named-content xmlns:xlink="http://www.w3.org/1999/xlink" content-type="dwc:institutional_code" xlink:type="simple">QM</named-content>); 1 ♂, Mt. Spurgeon, <named-content xmlns:xlink="http://www.w3.org/1999/xlink" content-type="dwc:verbatimCoordinates" xlink:type="simple"><named-content content-type="geo-json" specific-use="{&#34;type&#34;:&#34;Point&#34;,&#34;coordinates&#34;:[145.183333,-16.450000]}" id="NCID0EXBCM" xlink:type="simple">16°27'S, 145°11'E</named-content></named-content>, 1100 m, 19.–22.xi.1997, D.J. Cook (open forest, dung traps) (<named-content xmlns:xlink="http://www.w3.org/1999/xlink" content-type="dwc:institutional_code" xlink:type="simple">QM</named-content>); 1 ♂, Mt. Spec., 11.i.1969, J.G. Brooks, fish lure (<named-content xmlns:xlink="http://www.w3.org/1999/xlink" content-type="dwc:institutional_code" xlink:type="simple">ANIC</named-content>). Australian Capital Territory: 1 spec., Canberra, 14.x.1965, E. Britton (coast road, under dead wombat) (<named-content xmlns:xlink="http://www.w3.org/1999/xlink" content-type="dwc:institutional_code" xlink:type="simple">ANIC</named-content>). Victoria: 1 spec., Melbourne, without further data (<named-content xmlns:xlink="http://www.w3.org/1999/xlink" content-type="dwc:institutional_code" xlink:type="simple">ZMHUB</named-content>). New South Wales: 1 ♂, Richmond River, N.S. Wales (<named-content xmlns:xlink="http://www.w3.org/1999/xlink" content-type="dwc:institutional_code" xlink:type="simple">BMNH</named-content>); 1 spec., env. Port Macquarie, 5.iii.1965, Exp. Dr. J. Balogh (HNMH); 1 ♂, Great Dividing Range, Mt. Coricudgy, 941 m, <named-content xmlns:xlink="http://www.w3.org/1999/xlink" content-type="dwc:verbatimCoordinates" xlink:type="simple"><named-content content-type="geo-json" specific-use="{&#34;type&#34;:&#34;Point&#34;,&#34;coordinates&#34;:[150.296667,-32.846667]}" id="NCID0EEDCM" xlink:type="simple">32°50.8'S, 150°17.8'E</named-content></named-content>, 7.–9.x.2000, R. de Keyzer leg. (HMNH); 2 specs., Lilyvale, 9.ix.1972, D.A. Doolan (<named-content xmlns:xlink="http://www.w3.org/1999/xlink" content-type="dwc:institutional_code" xlink:type="simple">MAMU</named-content>); 1 spec., Ulong, East Dorrigo, ii.–iv.1923, W. Heron (<named-content xmlns:xlink="http://www.w3.org/1999/xlink" content-type="dwc:institutional_code" xlink:type="simple">MAMU</named-content>); 2 specs., Mooney Mooney near Gosford, 18.i.1980, B.J. Day &amp; D.K. McAlpine (<named-content xmlns:xlink="http://www.w3.org/1999/xlink" content-type="dwc:institutional_code" xlink:type="simple">MAMU</named-content>); 4 specs., Dorrigo, W. Herron (<named-content xmlns:xlink="http://www.w3.org/1999/xlink" content-type="dwc:institutional_code" xlink:type="simple">SAMA</named-content>). South Australia: 4 specs., Kangaroo Island, Rocky River, xii.1934, Museum Expedition (<named-content xmlns:xlink="http://www.w3.org/1999/xlink" content-type="dwc:institutional_code" xlink:type="simple">SAMA</named-content>). Tasmania: 4 ♂♂ &amp; 5 ♀♀, St. Helena, 10 km NW, 12.xii.1981, Bornemissza leg. (HMNH). Unknown localities: 1 ♀, Ballaarat, 1938, without further data (<named-content xmlns:xlink="http://www.w3.org/1999/xlink" content-type="dwc:institutional_code" xlink:type="simple">BMNH</named-content>); 1 spec., Australien, no further data (<named-content xmlns:xlink="http://www.w3.org/1999/xlink" content-type="dwc:institutional_code" xlink:type="simple">ZMHUB</named-content>); 1 spec., Australia occid. 1192, no further data (HNMH); 1 spec., Dividing Range, Blackburn’s Collection, no further data (<named-content xmlns:xlink="http://www.w3.org/1999/xlink" content-type="dwc:institutional_code" xlink:type="simple">SAMA</named-content>).</p></tp:treatment-sec><tp:treatment-sec sec-type="biology" id="SECID0ERECM"><title>Biology.</title><p>
              <tp:taxon-name><tp:taxon-name-part taxon-name-part-type="genus" reg="Saprinus">Saprinus</tp:taxon-name-part> (<tp:taxon-name-part taxon-name-part-type="subgenus" reg="Saprinus">S.</tp:taxon-name-part>) <tp:taxon-name-part taxon-name-part-type="species" reg="australis">australis</tp:taxon-name-part></tp:taxon-name> is a predator of the open landscape collected both on dung and on carcasses.</p></tp:treatment-sec><tp:treatment-sec sec-type="distribution" id="SECID0EFFCM"><title>Distribution.</title><p>Australia: Tasmania, New South Wales, Queensland, Australian Capital Territory, and South Australia (Fig. <xref ref-type="fig" rid="F138">759</xref>).</p></tp:treatment-sec><tp:treatment-sec sec-type="remarks" id="SECID0EPFCM"><title>Remarks.</title><p>Boisduval’s description (1835: 148) of <italic><tp:taxon-name><tp:taxon-name-part taxon-name-part-type="genus" reg="Hister">Hister</tp:taxon-name-part> <tp:taxon-name-part taxon-name-part-type="species" reg="australis">australis</tp:taxon-name-part></tp:taxon-name></italic> is very concise and cannot be used to differentiate the species from other Australian congeners. Gemminger and Harold (1868: 783) synonymized Marseul’s <italic><tp:taxon-name><tp:taxon-name-part taxon-name-part-type="genus" reg="Saprinus">Saprinus</tp:taxon-name-part> <tp:taxon-name-part taxon-name-part-type="species" reg="tasmanicus">tasmanicus</tp:taxon-name-part></tp:taxon-name></italic> with <italic><tp:taxon-name><tp:taxon-name-part taxon-name-part-type="genus" reg="Hister">Hister</tp:taxon-name-part> <tp:taxon-name-part taxon-name-part-type="species" reg="australis">australis</tp:taxon-name-part></tp:taxon-name></italic> without any explanation. It is possible that Gemminger and Harold had seen Boisduval’s type specimen(s) and based their synonymy on syntype examination. We base our determinations on numerous inspected specimens that had been previously identified as <tp:taxon-name><tp:taxon-name-part taxon-name-part-type="genus" reg="Saprinus">S.</tp:taxon-name-part> (<tp:taxon-name-part taxon-name-part-type="subgenus" reg="Saprinus">S.</tp:taxon-name-part>) <tp:taxon-name-part taxon-name-part-type="species" reg="australis">australis</tp:taxon-name-part></tp:taxon-name> by worldwide authorities on the <tp:taxon-name><tp:taxon-name-part taxon-name-part-type="subfamily">Saprininae</tp:taxon-name-part></tp:taxon-name>, like Dahlgren or Kanaar. This species is well characterised by the strongly shortened third dorsal elytral stria, whereas the second and the fourth are almost the same length, slightly surpassing elytral half apically (Fig. <xref ref-type="fig" rid="F60">337</xref>).</p></tp:treatment-sec><tp:treatment-sec sec-type="description" id="SECID0ENHCM"><title>Re-description.</title><p>Body length: <abbrev xmlns:xlink="http://www.w3.org/1999/xlink" xlink:title="length between anterior angles of pronotum and apices of elytra" id="ABBRID0ETHCM" xlink:type="simple">PEL</abbrev>: 3.50–4.75 mm; <abbrev xmlns:xlink="http://www.w3.org/1999/xlink" xlink:title="length of elytron along elytral suture" id="ABBRID0EXHCM" xlink:type="simple">EL</abbrev>: 2.00–3.00 mm; <abbrev xmlns:xlink="http://www.w3.org/1999/xlink" xlink:title="width between anterior angles of pronotum" id="ABBRID0E2HCM" xlink:type="simple">APW</abbrev>: 1.25–1.50 mm; <abbrev xmlns:xlink="http://www.w3.org/1999/xlink" xlink:title="width between posterior angles of pronotum" id="ABBRID0E6HCM" xlink:type="simple">PPW</abbrev>: 2.50–3.50 mm; <abbrev xmlns:xlink="http://www.w3.org/1999/xlink" xlink:title="maximum width between outer margins of elytra" id="ABBRID0EDICM" xlink:type="simple">EW</abbrev>: 3.00–4.00 mm.</p><p>Body (Fig. <xref ref-type="fig" rid="F60">337</xref>) rectangular oval, convex, elytra dark blue to black, shining, with slight metallic luster, pronotum dark bronze, metallic; legs, mouthparts and antennal scape castaneous brown; antennal club black.</p><p>Antennal scape (Fig. <xref ref-type="fig" rid="F61">338</xref>) slightly thickened, punctuate, with few setae; antennal club (Figs <xref ref-type="fig" rid="F61">339</xref>) wider than long, truncate apically, covered with dense short sensilla intermingled with sparse longer erect setae; sensory structures of antennal club in form of four elongate ventral sensory patches, vesicle(s) not examined.</p><fig id="F61" position="float" orientation="portrait"><label>Figures 338–343.</label><caption><p>
                  <bold>338</bold> <tp:taxon-name><tp:taxon-name-part taxon-name-part-type="genus" reg="Saprinus">Saprinus</tp:taxon-name-part> (<tp:taxon-name-part taxon-name-part-type="subgenus" reg="Saprinus">Saprinus</tp:taxon-name-part>) <tp:taxon-name-part taxon-name-part-type="species" reg="australis">australis</tp:taxon-name-part></tp:taxon-name> (Boisduval, 1835) head, dorsal view <bold>339</bold> antennal club, ventral view <bold>340</bold> prosternum <bold>341</bold> mesoventrite <bold>342</bold> lateral disc of metaventrite + metepisternum <bold>343</bold> protibia, dorsal view.</p></caption><graphic xmlns:xlink="http://www.w3.org/1999/xlink" xlink:href="zookeys-689-001-g061.jpg" position="float" orientation="portrait" xlink:type="simple" id="oo_150122.jpg"/></fig><p>Mandibles dorso-laterally finely punctuate, rounded, outer margin slightly carinate, mandibular apex acute, sub-apical tooth on left mandible obtuse; labrum finely <!--PageBreak-->and sparsely punctuate, convex, with deep median excavation; labral pits present, each with two labral setae; other mouthparts not examined.</p><p>Clypeus (Fig. <xref ref-type="fig" rid="F61">338</xref>) even, covered by punctures of various sizes separated by several times their diameter intermingled with microscopic punctation; frontal and supraorbital striae complete, occasionally frontal stria weakened medially; frontal disc (Fig. <xref ref-type="fig" rid="F61">338</xref>) with similar punctation as that of clypeus, but punctures denser; eyes convex, well visible from above.</p><p>Pronotal sides (Fig. <xref ref-type="fig" rid="F60">337</xref>) moderately narrowing anteriorly, apical angles obtuse, pronotal depressions present, anterior incision for head rather deep; marginal pronotal stria complete, carinate, visible along its entire length from dorsal view; pronotal disc laterally with a band of deep dense elongate punctures originating approximately in pronotal depressions, reaching basal angles of pronotum, between it and pronotal margin a narrow smooth band present; rest of the pronotal disc with only scattered microscopic punctation; several rows of punctures present along pronotal base weakening around ante-scutellar area; pronotal hypomeron glabrous; scutellum small, visible.</p><p>Elytral epipleura with sparse fine punctures; marginal epipleural stria complete; marginal elytral stria well impressed and slightly carinate, continued as complete apical elytral stria that is connected to incomplete sutural elytral stria. Humeral elytral stria well impressed on basal third, occasionally doubled, sometimes connected to short inner subhumeral stria; four dorsal elytral striae 1–4 well impressed, in fine punctures, first and second striae reaching approximately elytral half apically, third dorsal elytral stria always abbreviated apically, usually present only on basal elytral fourth, fourth stria slightly shorter than first or second, ending short of elytral <!--PageBreak-->mid-length, basally curved towards sutural elytral stria, but not connected with it (only occasionally connected with it); sutural elytral stria abbreviated on basal fifth, well-impressed, in fine punctures, apically connected with apical elytral stria; elytral disc on apical half (roughly) punctate, punctures fine, sparse, separated by several times their diameter; punctures becoming sparser and finer apically, occasionally not reaching elytral apex.</p><p>Propygidium very densely punctate, punctures separated by less than their own diameter, almost confluent; pygidium with similar, if somewhat sparser but larger punctation, interspaces in both cases imbricate.</p><p>Anterior margin of median portion of prosternum (Fig. <xref ref-type="fig" rid="F61">340</xref>) rounded; marginal prosternal stria present laterally and also as medial fragment; prosternal process between carinal prosternal striae slightly convex, sparsely and finely punctate, surface near united apices of carinal prosternal striae distinctly depressed; carinal prosternal striae carinate, bisinuate, united in front (Fig. <xref ref-type="fig" rid="F61">340</xref>); lateral prosternal striae carinate, rather short, apically attaining carinal prosternal striae at about three-fourths of their length.</p><p>Discal marginal mesoventral stria (Fig. <xref ref-type="fig" rid="F61">341</xref>) well impressed, carinate, complete; disc with sparse fine punctation, punctures separated by several times their diameter, occasionally punctation on mesoventrite coarser and denser, intermingled with much finer and sparser punctures; meso-metaventral sutural stria indicated by a row of large punctures; intercoxal disc of metaventrite in males with faint median longitudinal depression, in females convex; disc of metaventrite for the most part almost smooth, surface around longitudinal depression with scattered microscopic punctation, punctures of various sizes, along lateral and basal margin several rows of punctation appear; lateral metaventral stria (Fig. <xref ref-type="fig" rid="F61">342</xref>) well impressed, carinate, almost straight, shortened; lateral disc of metaventrite (Fig. <xref ref-type="fig" rid="F61">342</xref>) slightly concave, with dense and large setigerous punctures; metepisternum (Fig. <xref ref-type="fig" rid="F61">342</xref>) similar, but punctures deeper and smaller and without setae, on fused metepimeron punctures becoming much sparser; metepisternal stria present along fused metepimeron, along metepisternum present as short intermittent fragments.</p><p>Intercoxal disc of first abdominal ventrite completely striate laterally; disc along basal and lateral margins with shallow punctures of various sizes; rest of sternite with scattered microscopic punctation.</p><p>Protibia (Fig. <xref ref-type="fig" rid="F61">343</xref>) slightly dilated, outer margin with around 8 low teeth topped by large triangular denticle, denticles diminishing in size proximally; setae of outer row regular, short; protarsal groove shallow; anterior protibial stria present on basal two-thirds, next obliterated; setae of median row shorter and much sparser than those of outer row; two tarsal denticles present near tarsal insertion; protibial spur bent, growing out from apical margin of protibia; apical margin of protibia ventrally with three tiny denticles; outer part of posterior surface slightly obscurely variolate, separated from glabrous and narrow median part of posterior surface by a ridge bearing a row of setae; posterior protibial stria complete, bearing along its length sparse row of microscopic setae turning into several minuscule denticles apically; inner row of setae single, lamellate.</p><!--PageBreak--><p>Meso-and metatibia similar to those of other congeners.</p><p>Male genitalia. Eighth sternite (Figs <xref ref-type="fig" rid="F62">344–345</xref>) strongly sclerotized, fused medially, apex asetose, vela present, asetose; eighth tergite apically not emarginate, straight; eighth tergite and eighth sternite fused laterally (Fig. <xref ref-type="fig" rid="F62">346</xref>). Ninth tergite (Figs <xref ref-type="fig" rid="F62">347–348</xref>) typical for the subfamily; tenth tergite basally inwardly arcuate, rounded apically; spiculum gastrale (Figs <xref ref-type="fig" rid="F62">349–350</xref>) dilated on apical third, apex strongly sclerotized; basal end slightly dilated, outwardly arcuate. Aedeagus (Figs <xref ref-type="fig" rid="F62">351–352</xref>): parameres widely separated around mid-length (roughly), divergent apically, separated parameres with short regular setae mesally; basal piece of aedeagus short, ratio of its length : length of parameres 1 : 6; aedeagus almost straight, on apical fifth strongly curved from lateral view.</p><fig id="F62" position="float" orientation="portrait"><label>Figures 344–352.</label><caption><p>
                  <bold>344</bold> <tp:taxon-name><tp:taxon-name-part taxon-name-part-type="genus" reg="Saprinus">Saprinus</tp:taxon-name-part> (<tp:taxon-name-part taxon-name-part-type="subgenus" reg="Saprinus">Saprinus</tp:taxon-name-part>) <tp:taxon-name-part taxon-name-part-type="species" reg="australis">australis</tp:taxon-name-part></tp:taxon-name> (Boisduval, 1835) male terminalia: 8<sup>th</sup> sternite + 8<sup>th</sup> tergite, ventral view <bold>345</bold> ditto, dorsal view <bold>346</bold> ditto, lateral view <bold>347</bold> male terminalia: 9<sup>th</sup> + 10<sup>th</sup> tergites, dorsal view <bold>348</bold> ditto, lateral view <bold>349</bold> male terminalia: spiculum gastrale, ventral view <bold>350</bold> ditto, lateral view <bold>351</bold> male terminalia: aedeagus, dorsal view <bold>352</bold> ditto, lateral view.</p></caption><graphic xmlns:xlink="http://www.w3.org/1999/xlink" xlink:href="zookeys-689-001-g062.jpg" position="float" orientation="portrait" xlink:type="simple" id="oo_150123.jpg"/></fig><!--PageBreak--></tp:treatment-sec><tp:treatment-sec><!--Section generated to contain objects referenced in tp:taxon-treatment.--><fig id="F138" position="float" orientation="portrait"><label>Figure 759.</label><caption><p>Distribution of <italic><tp:taxon-name><tp:taxon-name-part taxon-name-part-type="genus" reg="Saprinodes">Saprinodes</tp:taxon-name-part> <tp:taxon-name-part taxon-name-part-type="species" reg="distinctus">distinctus</tp:taxon-name-part></tp:taxon-name></italic> Dégallier, 1993; <italic><tp:taxon-name><tp:taxon-name-part taxon-name-part-type="genus" reg="Saprinodes">Saprinodes</tp:taxon-name-part> <tp:taxon-name-part taxon-name-part-type="species" reg="falcifer">falcifer</tp:taxon-name-part></tp:taxon-name></italic> Lewis, 1891; <tp:taxon-name><tp:taxon-name-part taxon-name-part-type="genus" reg="Saprinus">Saprinus</tp:taxon-name-part> (<tp:taxon-name-part taxon-name-part-type="subgenus" reg="Saprinus">Saprinus</tp:taxon-name-part>) <tp:taxon-name-part taxon-name-part-type="species" reg="amethystinus">amethystinus</tp:taxon-name-part></tp:taxon-name> Lewis, 1900 and <tp:taxon-name><tp:taxon-name-part taxon-name-part-type="genus" reg="Saprinus">Saprinus</tp:taxon-name-part> (<tp:taxon-name-part taxon-name-part-type="subgenus" reg="Saprinus">Saprinus</tp:taxon-name-part>) <tp:taxon-name-part taxon-name-part-type="species" reg="australis">australis</tp:taxon-name-part></tp:taxon-name> (Boisduval, 1835) in Australia.</p></caption><graphic xmlns:xlink="http://www.w3.org/1999/xlink" xlink:href="zookeys-689-001-g138.jpg" position="float" orientation="portrait" xlink:type="simple" id="oo_150200.jpg"/></fig></tp:treatment-sec></tp:taxon-treatment>
