# Supplementary material for: A monograph of the Australopacific Saprininae (Coleoptera, Histeridae)
Source: Zookeys. 2017 Aug 14;(689):1–263. doi: 10.3897/zookeys.689.12021 (PMC5672588; doi:10.3897/zookeys.689.12021)
Supplement: XML Treatment for Saprinus (Saprinus) chalcites [file zookeys.689.12021-treatment35.xml]

<!DOCTYPE tp:taxon-treatment
  PUBLIC "-//TaxonX//DTD Taxonomic Treatment Publishing DTD v0 20100105//EN" "tax-treatment-NSO.dtd">
<tp:taxon-treatment xmlns:tp="http://www.plazi.org/taxpub"><tp:treatment-meta><kwd-group><label>Taxon classification</label><kwd><named-content xmlns:xlink="http://www.w3.org/1999/xlink" content-type="kingdom">Animalia</named-content></kwd><kwd><named-content xmlns:xlink="http://www.w3.org/1999/xlink" content-type="order">Coleoptera</named-content></kwd><kwd><named-content xmlns:xlink="http://www.w3.org/1999/xlink" content-type="family">Histeridae</named-content></kwd></kwd-group><mixed-citation publication-type="journal"><person-group><name><surname>Lackner</surname><given-names>Tomáš</given-names></name><name><surname>Leschen</surname><given-names>Richard A.B.</given-names></name></person-group><article-title>A monograph of the Australopacific <tp:taxon-name><tp:taxon-name-part taxon-name-part-type="subfamily">Saprininae</tp:taxon-name-part></tp:taxon-name> (<tp:taxon-name><tp:taxon-name-part taxon-name-part-type="order">Coleoptera</tp:taxon-name-part></tp:taxon-name>, <tp:taxon-name><tp:taxon-name-part taxon-name-part-type="family">Histeridae</tp:taxon-name-part></tp:taxon-name>)</article-title><source>Zookeys</source><day>14</day><month>8</month><year>2017</year><volume>2017</volume><issue>689</issue><fpage>1</fpage><lpage>263</lpage><pub-id pub-id-type="doi">10.3897/zookeys.689.12021</pub-id></mixed-citation></tp:treatment-meta><tp:nomenclature><tp:taxon-name>
              <tp:taxon-name-part taxon-name-part-type="genus" reg="Saprinus">Saprinus</tp:taxon-name-part> (<tp:taxon-name-part taxon-name-part-type="subgenus" reg="Saprinus">Saprinus</tp:taxon-name-part>) <tp:taxon-name-part taxon-name-part-type="species" reg="chalcites">chalcites</tp:taxon-name-part></tp:taxon-name><tp:taxon-authority>(Illiger, 1807)</tp:taxon-authority><xref ref-type="fig" rid="F63">Figs 353</xref><xref ref-type="fig" rid="F64">, 354–362</xref><xref ref-type="fig" rid="F65">, 363–371</xref><xref ref-type="fig" rid="F132">, 753</xref><tp:nomenclature-citation-list><tp:nomenclature-citation><tp:taxon-name>
                  <tp:taxon-name-part taxon-name-part-type="genus" reg="Hister">Hister</tp:taxon-name-part> <tp:taxon-name-part taxon-name-part-type="species" reg="chalcites">chalcites</tp:taxon-name-part></tp:taxon-name><comment>Illiger, 1807: 40.</comment></tp:nomenclature-citation></tp:nomenclature-citation-list></tp:nomenclature><tp:treatment-sec sec-type="type locality" id="SECID0EMQCM"><title>Type locality.</title><p>Portugal.</p><fig id="F63" position="float" orientation="portrait"><label>Figure 353.</label><caption><p>
                  <tp:taxon-name><tp:taxon-name-part taxon-name-part-type="genus" reg="Saprinus">Saprinus</tp:taxon-name-part> (<tp:taxon-name-part taxon-name-part-type="subgenus" reg="Saprinus">Saprinus</tp:taxon-name-part>) <tp:taxon-name-part taxon-name-part-type="species" reg="chalcites">chalcites</tp:taxon-name-part></tp:taxon-name> (Illiger, 1807) habitus, dorsal view.</p></caption><graphic xmlns:xlink="http://www.w3.org/1999/xlink" xlink:href="zookeys-689-001-g063.jpg" position="float" orientation="portrait" xlink:type="simple" id="oo_150124.jpg"/></fig></tp:treatment-sec><tp:treatment-sec sec-type="type material" id="SECID0EMRCM"><title>Type material examined.</title><p>
              <italic><tp:taxon-name><tp:taxon-name-part taxon-name-part-type="genus" reg="Hister">Hister</tp:taxon-name-part> <tp:taxon-name-part taxon-name-part-type="species" reg="chalcites">chalcites</tp:taxon-name-part></tp:taxon-name></italic> Illiger, 1807: None for this study. For the problems with the identity of the type specimen(s) of this species the reader is referred to <xref ref-type="bibr" rid="B61">Lackner and Gomy (2016)</xref>.</p></tp:treatment-sec><tp:treatment-sec sec-type="material" id="SECID0EBSCM"><title>Additional material examined.</title><p>AUSTRALIA. Western Australia: 1 spec., Dardanup, 1.ii.1979, G. Hall (howden trap) (<named-content xmlns:xlink="http://www.w3.org/1999/xlink" content-type="dwc:institutional_code" xlink:type="simple">ANIC</named-content>); 1 spec., Wilga, xi.1973, K. &amp; E. Carnaby (<named-content xmlns:xlink="http://www.w3.org/1999/xlink" content-type="dwc:institutional_code" xlink:type="simple">ANIC</named-content>); 1 spec., 64 km S of Boyup Brook, 6.xii.1976, K. &amp; E. Carnaby (<named-content xmlns:xlink="http://www.w3.org/1999/xlink" content-type="dwc:institutional_code" xlink:type="simple">ANIC</named-content>); 1 spec., Millstream, 21.35S 117.04E, 7.xi.1970, Kangaroo Flat, E. Britton (dung trap) (<named-content xmlns:xlink="http://www.w3.org/1999/xlink" content-type="dwc:institutional_code" xlink:type="simple">ANIC</named-content>); 21 specs., 15 km S Busselton, 15.i.1983, G.P. Hall (<named-content xmlns:xlink="http://www.w3.org/1999/xlink" content-type="dwc:institutional_code" xlink:type="simple">ANIC</named-content>); 7 specs., ditto, but 19.i.1983 (<named-content xmlns:xlink="http://www.w3.org/1999/xlink" content-type="dwc:institutional_code" xlink:type="simple">ANIC</named-content>); 6 specs., ditto, but 12.i.1983 (<named-content xmlns:xlink="http://www.w3.org/1999/xlink" content-type="dwc:institutional_code" xlink:type="simple">ANIC</named-content>); 3 specs., ditto, but 13.i.1983 (<named-content xmlns:xlink="http://www.w3.org/1999/xlink" content-type="dwc:institutional_code" xlink:type="simple">ANIC</named-content>); 1 specs., ditto, but 11.i.1983 (<named-content xmlns:xlink="http://www.w3.org/1999/xlink" content-type="dwc:institutional_code" xlink:type="simple">ANIC</named-content>); 6 specs., Minderoo Stations, Onslow, 31.x.1983, D. Forrest (<named-content xmlns:xlink="http://www.w3.org/1999/xlink" content-type="dwc:institutional_code" xlink:type="simple">ANIC</named-content>); 2 specs., 5 km NE Dardanup, 16.x.1981, G.P. Hall (<named-content xmlns:xlink="http://www.w3.org/1999/xlink" content-type="dwc:institutional_code" xlink:type="simple">ANIC</named-content>); 2 specs., Cataby, 30.44S 115.32E, 12.vi.1979, D. Majer (<named-content xmlns:xlink="http://www.w3.org/1999/xlink" content-type="dwc:institutional_code" xlink:type="simple">ANIC</named-content>); 39 specs., 1 km N Cunderdin, 1.iii.1979, J.N. Matthiessen (<named-content xmlns:xlink="http://www.w3.org/1999/xlink" content-type="dwc:institutional_code" xlink:type="simple">ANIC</named-content>); 1 ♂, Boyup Brook, xi. 1981, Ex. Carnaby coll. (<named-content xmlns:xlink="http://www.w3.org/1999/xlink" content-type="dwc:institutional_code" xlink:type="simple">ANIC</named-content>). Northern Territory: 1 spec., Avon Downs St., 19.viii.1982, J. Harmer (<named-content xmlns:xlink="http://www.w3.org/1999/xlink" content-type="dwc:institutional_code" xlink:type="simple">ANIC</named-content>).</p><fig id="F64" position="float" orientation="portrait"><label>Figures 354–362.</label><caption><p>
                  <bold>354</bold> <tp:taxon-name><tp:taxon-name-part taxon-name-part-type="genus" reg="Saprinus">Saprinus</tp:taxon-name-part> (<tp:taxon-name-part taxon-name-part-type="subgenus" reg="Saprinus">Saprinus</tp:taxon-name-part>) <tp:taxon-name-part taxon-name-part-type="species" reg="chalcites">chalcites</tp:taxon-name-part></tp:taxon-name> (Illiger, 1807) head, dorsal view <bold>355</bold> antennal club, dorsal view <bold>356</bold> ditto, ventral view <bold>357</bold> mentum, ventral view <bold>358</bold> propygidium + pygidium <bold>359</bold> prosternum <bold>360</bold> lateral disc of metaventrite + metepisternum <bold>361</bold> protibia, dorsal view <bold>362</bold> ditto, ventral view.</p></caption><graphic xmlns:xlink="http://www.w3.org/1999/xlink" xlink:href="zookeys-689-001-g064.jpg" position="float" orientation="portrait" xlink:type="simple" id="oo_150125.jpg"/></fig></tp:treatment-sec><tp:treatment-sec sec-type="biology" id="SECID0E6VCM"><title>Biology.</title><p>This species is a typical saprobiont and is most commonly collected on carcasses, and less commonly in dung.</p></tp:treatment-sec><tp:treatment-sec sec-type="distribution" id="SECID0EEWCM"><title>Distribution.</title><p>Mediterranean Subregion, Africa, Arabian Peninsula, Middle Asia, India, Myanmar; introduced to Australia, where it has been documented from Western Australia and Northern Territory (<xref ref-type="bibr" rid="B80">Mazur 2011</xref>; Fig. <xref ref-type="fig" rid="F132">753</xref>).</p><!--PageBreak--></tp:treatment-sec><tp:treatment-sec sec-type="remarks" id="SECID0ETWCM"><title>Remarks.</title><p>
              <xref ref-type="bibr" rid="B20">Desbordes (1919</xref>: 413) synonymized the species <italic><tp:taxon-name><tp:taxon-name-part taxon-name-part-type="genus" reg="Saprinus">Saprinus</tp:taxon-name-part> <tp:taxon-name-part taxon-name-part-type="species" reg="certus">certus</tp:taxon-name-part></tp:taxon-name></italic> Lewis, 1888 with <italic><tp:taxon-name><tp:taxon-name-part taxon-name-part-type="genus" reg="Saprinus">S.</tp:taxon-name-part> <tp:taxon-name-part taxon-name-part-type="species" reg="chalcites">chalcites</tp:taxon-name-part></tp:taxon-name></italic>. This synonymy has been followed by all three Mazur’s editions of the world catalogue of the <tp:taxon-name><tp:taxon-name-part taxon-name-part-type="family">Histeridae</tp:taxon-name-part></tp:taxon-name> (1984, 1997, 2011) and by <xref ref-type="bibr" rid="B60">Lackner et al. (2015)</xref>. Upon inspection of its type specimen we can conclude that <italic><tp:taxon-name><tp:taxon-name-part taxon-name-part-type="genus" reg="Saprinus">Saprinus</tp:taxon-name-part> <tp:taxon-name-part taxon-name-part-type="species" reg="certus">certus</tp:taxon-name-part></tp:taxon-name></italic> Lewis, 1888 is not synonymous with <italic><tp:taxon-name><tp:taxon-name-part taxon-name-part-type="genus" reg="Saprinus">S.</tp:taxon-name-part> <tp:taxon-name-part taxon-name-part-type="species" reg="chalcites">chalcites</tp:taxon-name-part></tp:taxon-name></italic>, it is a synonym of <italic><tp:taxon-name><tp:taxon-name-part taxon-name-part-type="genus" reg="Saprinus">Saprinus</tp:taxon-name-part> <tp:taxon-name-part taxon-name-part-type="species" reg="frontistrius">frontistrius</tp:taxon-name-part></tp:taxon-name></italic> Marseul, 1855 instead. Thus <italic><tp:taxon-name><tp:taxon-name-part taxon-name-part-type="genus" reg="Saprinus">Saprinus</tp:taxon-name-part> <tp:taxon-name-part taxon-name-part-type="species" reg="certus">certus</tp:taxon-name-part></tp:taxon-name></italic> Lewis, 1888 = <italic><tp:taxon-name><tp:taxon-name-part taxon-name-part-type="genus" reg="Saprinus">Saprinus</tp:taxon-name-part> <tp:taxon-name-part taxon-name-part-type="species" reg="frontistrius">frontistrius</tp:taxon-name-part></tp:taxon-name></italic> Marseul, 1855 syn. n. We designate its lectotype here. <italic><tp:taxon-name><tp:taxon-name-part taxon-name-part-type="genus" reg="Saprinus">Saprinus</tp:taxon-name-part> <tp:taxon-name-part taxon-name-part-type="species" reg="certus">certus</tp:taxon-name-part></tp:taxon-name></italic> Lewis, 1888: lectotype, present designation, 1 spec., with the following labels: “Type” (red-margined, round printed label); followed by: “Rangoon / 35” (written); followed by: “<tp:taxon-name><tp:taxon-name-part taxon-name-part-type="genus" reg="Saprinus">Saprinus</tp:taxon-name-part></tp:taxon-name> / <tp:taxon-name><tp:taxon-name-part taxon-name-part-type="species" reg="certus">certus</tp:taxon-name-part></tp:taxon-name> / Type Lewis”; followed by: “<tp:taxon-name><tp:taxon-name-part taxon-name-part-type="genus" reg="Saprinus">Saprinus</tp:taxon-name-part> <tp:taxon-name-part taxon-name-part-type="species" reg="certus">certus</tp:taxon-name-part></tp:taxon-name> / Lewis, 1888 / LECTOTYPE / <!--PageBreak-->Det. T. Lackner 2014” (red label, written) (<named-content xmlns:xlink="http://www.w3.org/1999/xlink" content-type="dwc:institutional_code" xlink:type="simple">BMNH</named-content>). This species was described from Rangoon [=Yangon, Myanmar] based on two examples. The whereabouts of the second specimen originating from the type series is unknown. The lectotype designation fixes the identity of species. <italic><tp:taxon-name><tp:taxon-name-part taxon-name-part-type="genus" reg="Saprinus">S.</tp:taxon-name-part> <tp:taxon-name-part taxon-name-part-type="species" reg="chalcites">chalcites</tp:taxon-name-part></tp:taxon-name></italic> is a widely distributed species, with rather variable punctation of the dorsum, always best recognizable by deep pronotal depressions and male terminalia. <italic><tp:taxon-name><tp:taxon-name-part taxon-name-part-type="genus" reg="Saprinus">S.</tp:taxon-name-part> <tp:taxon-name-part taxon-name-part-type="species" reg="chalcites">chalcites</tp:taxon-name-part></tp:taxon-name></italic> has been recently re-described in detail (<xref ref-type="bibr" rid="B61">Lackner and Gomy 2016</xref>). It can be distinguished from the rest of the Australopacific <italic><tp:taxon-name><tp:taxon-name-part taxon-name-part-type="genus" reg="Saprinus">Saprinus</tp:taxon-name-part></tp:taxon-name></italic> species using the above key. For the sake of easier identification of the Australopacific taxa we chose to include here the photographs of its habitus, as well as SEM micrographs and male genitalia drawings.</p><fig id="F65" position="float" orientation="portrait"><label>Figures 363–371.</label><caption><p>
                  <bold>363</bold> <tp:taxon-name><tp:taxon-name-part taxon-name-part-type="genus" reg="Saprinus">Saprinus</tp:taxon-name-part> (<tp:taxon-name-part taxon-name-part-type="subgenus" reg="Saprinus">Saprinus</tp:taxon-name-part>) <tp:taxon-name-part taxon-name-part-type="species" reg="chalcites">chalcites</tp:taxon-name-part></tp:taxon-name> (Illiger, 1807) male terminalia: 8<sup>th</sup> sternite + 8<sup>th</sup> tergite, ventral view <bold>364</bold> ditto, dorsal view <bold>365</bold> ditto, lateral view <bold>366</bold> male terminalia: 9<sup>th</sup> + 10<sup>th</sup> tergites, dorsal view <bold>367</bold> ditto, lateral view <bold>368</bold> male terminalia: spiculum gastrale, ventral view <bold>369</bold> ditto, lateral view <bold>370</bold> male terminalia: aedeagus, dorsal view <bold>371</bold> ditto, lateral view.</p></caption><graphic xmlns:xlink="http://www.w3.org/1999/xlink" xlink:href="zookeys-689-001-g065.jpg" position="float" orientation="portrait" xlink:type="simple" id="oo_150126.jpg"/></fig></tp:treatment-sec><tp:treatment-sec><!--Section generated to contain objects referenced in tp:taxon-treatment.--><fig id="F132" position="float" orientation="portrait"><label>Figure 753.</label><caption><p>Distribution of four introduced <tp:taxon-name><tp:taxon-name-part taxon-name-part-type="subfamily">Saprininae</tp:taxon-name-part></tp:taxon-name> in Australia: <italic><tp:taxon-name><tp:taxon-name-part taxon-name-part-type="genus" reg="Chalcionellus">Chalcionellus</tp:taxon-name-part> <tp:taxon-name-part taxon-name-part-type="species" reg="aeneovirens">aeneovirens</tp:taxon-name-part></tp:taxon-name></italic> (Schmidt, 1890); <tp:taxon-name><tp:taxon-name-part taxon-name-part-type="genus" reg="Hypocaccus">Hypocaccus</tp:taxon-name-part> (<tp:taxon-name-part taxon-name-part-type="subgenus" reg="Nessus">Nessus</tp:taxon-name-part>) <tp:taxon-name-part taxon-name-part-type="species" reg="interpunctatus">interpunctatus</tp:taxon-name-part> <tp:taxon-name-part taxon-name-part-type="subspecies" reg="interpunctatus">interpunctatus</tp:taxon-name-part></tp:taxon-name> (Schmidt, 1885); <tp:taxon-name><tp:taxon-name-part taxon-name-part-type="genus" reg="Saprinus">Saprinus</tp:taxon-name-part> (<tp:taxon-name-part taxon-name-part-type="subgenus" reg="Saprinus">Saprinus</tp:taxon-name-part>) <tp:taxon-name-part taxon-name-part-type="species" reg="cupreus">cupreus</tp:taxon-name-part></tp:taxon-name> Erichson, 1834 and <tp:taxon-name><tp:taxon-name-part taxon-name-part-type="genus" reg="Saprinus">Saprinus</tp:taxon-name-part> (<tp:taxon-name-part taxon-name-part-type="subgenus" reg="Saprinus">Saprinus</tp:taxon-name-part>) <tp:taxon-name-part taxon-name-part-type="species" reg="chalcites">chalcites</tp:taxon-name-part></tp:taxon-name> (Illiger, 1807).</p></caption><graphic xmlns:xlink="http://www.w3.org/1999/xlink" xlink:href="zookeys-689-001-g132.jpg" position="float" orientation="portrait" xlink:type="simple" id="oo_150194.jpg"/></fig></tp:treatment-sec><ref-list><ref id="B61"><mixed-citation xmlns:xlink="http://www.w3.org/1999/xlink" xlink:type="simple">
          <person-group><name name-style="western"><surname>Lackner</surname><given-names>T</given-names></name><name name-style="western"><surname>Gomy</surname><given-names>Y</given-names></name></person-group> (<year>2016</year>) <article-title>Review of the genus <italic><tp:taxon-name><tp:taxon-name-part taxon-name-part-type="genus">Saprinus</tp:taxon-name-part></tp:taxon-name></italic> Erichson, 1834 from Madagascar and adjacent islands with description of a new species (<tp:taxon-name><tp:taxon-name-part taxon-name-part-type="order">Coleoptera</tp:taxon-name-part></tp:taxon-name>: <tp:taxon-name><tp:taxon-name-part taxon-name-part-type="family">Histeridae</tp:taxon-name-part></tp:taxon-name>: <tp:taxon-name><tp:taxon-name-part taxon-name-part-type="subfamily">Saprininae</tp:taxon-name-part></tp:taxon-name>) (Third contribution to the knowledge of the <tp:taxon-name><tp:taxon-name-part taxon-name-part-type="family">Histeridae</tp:taxon-name-part></tp:taxon-name> of Madagascar).</article-title> <source>Zootaxa</source> <volume>4083</volume>(<issue>2</issue>): <fpage>151</fpage>–<lpage>200</lpage>. <ext-link xlink:type="simple" ext-link-type="doi" xlink:href="10.11646/zootaxa.4083.2.1">http://doi.org/10.11646/zootaxa.4083.2.1</ext-link></mixed-citation></ref><ref id="B80"><mixed-citation xmlns:xlink="http://www.w3.org/1999/xlink" xlink:type="simple">
          <person-group><name name-style="western"><surname>Mazur</surname><given-names>S</given-names></name></person-group> (<year>2011</year>) A concise catalogue of the <tp:taxon-name><tp:taxon-name-part taxon-name-part-type="family">Histeridae</tp:taxon-name-part></tp:taxon-name> (<tp:taxon-name><tp:taxon-name-part taxon-name-part-type="order">Coleoptera</tp:taxon-name-part></tp:taxon-name>). Warsaw University of Life Sciences, SGGW Press, Warsaw 332 pp.</mixed-citation></ref><ref id="B20"><mixed-citation xmlns:xlink="http://www.w3.org/1999/xlink" xlink:type="simple">
          <person-group><name name-style="western"><surname>Desbordes</surname><given-names>H</given-names></name></person-group> (<year>1919</year>) Le <tp:taxon-name><tp:taxon-name-part taxon-name-part-type="genus">Saprinus</tp:taxon-name-part> (<tp:taxon-name-part taxon-name-part-type="subgenus">Euspilotus</tp:taxon-name-part>) <tp:taxon-name-part taxon-name-part-type="species">gnathoncoides</tp:taxon-name-part></tp:taxon-name> Bickh. à l’île de Saint-Hélène. Bulletin de la Société Entomologique de France 5: 99.</mixed-citation></ref><ref id="B60"><mixed-citation xmlns:xlink="http://www.w3.org/1999/xlink" xlink:type="simple">
          <person-group><name name-style="western"><surname>Lackner</surname><given-names>T</given-names></name><name name-style="western"><surname>Mazur</surname><given-names>S</given-names></name><name name-style="western"><surname>Newton</surname><given-names>A</given-names></name></person-group> (<year>2015</year>) <italic>Family <tp:taxon-name><tp:taxon-name-part taxon-name-part-type="family">Histeridae</tp:taxon-name-part></tp:taxon-name></italic>. In: Löbl I, Löbl D (Eds) Catalogue of Palaearctic <tp:taxon-name><tp:taxon-name-part taxon-name-part-type="order">Coleoptera</tp:taxon-name-part></tp:taxon-name>. Vol. 2. <tp:taxon-name><tp:taxon-name-part taxon-name-part-type="superfamily">Hydrophiloidea</tp:taxon-name-part></tp:taxon-name> – <tp:taxon-name><tp:taxon-name-part taxon-name-part-type="superfamily">Staphylinoidea</tp:taxon-name-part></tp:taxon-name>, part 1. Brill Publishers, Leiden, Boston, xxiii + 76–130.</mixed-citation></ref></ref-list></tp:taxon-treatment>
