# Supplementary material for: A monograph of the Australopacific Saprininae (Coleoptera, Histeridae)
Source: Zookeys. 2017 Aug 14;(689):1–263. doi: 10.3897/zookeys.689.12021 (PMC5672588; doi:10.3897/zookeys.689.12021)
Supplement: XML Treatment for Saprinus (Saprinus) chathamensis [file zookeys.689.12021-treatment36.xml]

<!DOCTYPE tp:taxon-treatment
  PUBLIC "-//TaxonX//DTD Taxonomic Treatment Publishing DTD v0 20100105//EN" "tax-treatment-NSO.dtd">
<tp:taxon-treatment xmlns:tp="http://www.plazi.org/taxpub"><tp:treatment-meta><kwd-group><label>Taxon classification</label><kwd><named-content xmlns:xlink="http://www.w3.org/1999/xlink" content-type="kingdom">Animalia</named-content></kwd><kwd><named-content xmlns:xlink="http://www.w3.org/1999/xlink" content-type="order">Coleoptera</named-content></kwd><kwd><named-content xmlns:xlink="http://www.w3.org/1999/xlink" content-type="family">Histeridae</named-content></kwd></kwd-group><mixed-citation publication-type="journal"><person-group><name><surname>Lackner</surname><given-names>Tomáš</given-names></name><name><surname>Leschen</surname><given-names>Richard A.B.</given-names></name></person-group><article-title>A monograph of the Australopacific <tp:taxon-name><tp:taxon-name-part taxon-name-part-type="subfamily">Saprininae</tp:taxon-name-part></tp:taxon-name> (<tp:taxon-name><tp:taxon-name-part taxon-name-part-type="order">Coleoptera</tp:taxon-name-part></tp:taxon-name>, <tp:taxon-name><tp:taxon-name-part taxon-name-part-type="family">Histeridae</tp:taxon-name-part></tp:taxon-name>)</article-title><source>Zookeys</source><day>14</day><month>8</month><year>2017</year><volume>2017</volume><issue>689</issue><fpage>1</fpage><lpage>263</lpage><pub-id pub-id-type="doi">10.3897/zookeys.689.12021</pub-id></mixed-citation></tp:treatment-meta><tp:nomenclature><tp:taxon-name>
              <tp:taxon-name-part taxon-name-part-type="genus" reg="Saprinus">Saprinus</tp:taxon-name-part> (<tp:taxon-name-part taxon-name-part-type="subgenus" reg="Saprinus">Saprinus</tp:taxon-name-part>) <tp:taxon-name-part taxon-name-part-type="species" reg="chathamensis">chathamensis</tp:taxon-name-part><object-id xmlns:xlink="http://www.w3.org/1999/xlink" content-type="zoobank" xlink:type="simple">http://zoobank.org/145A0716-BA5D-475E-91A7-E15C2A778A1E</object-id></tp:taxon-name><tp:taxon-status xmlns:xlink="http://www.w3.org/1999/xlink" xlink:type="simple">sp. n.</tp:taxon-status><xref ref-type="fig" rid="F66">Figs 372</xref><xref ref-type="fig" rid="F67">, 373–381</xref><xref ref-type="fig" rid="F68">, 382–388</xref><xref ref-type="fig" rid="F140">, 761</xref><!--PageBreak--></tp:nomenclature><tp:treatment-sec sec-type="type locality" id="SECID0EP6CM"><title>Type locality.</title><p>New Zealand: Chatham Islands: Point Weeding: Waitangi.</p></tp:treatment-sec><tp:treatment-sec sec-type="type material" id="SECID0EU6CM"><title>Type material examined.</title><p>Holotype, ♂, side-mounted on a triangular card, with terminalia extracted and mounted in Canada Balsam on a separate slide under the specimen, with the following labels: “Chatham I. / Exp. Feb. 1967” (printed); followed by: “Pt. Weeding / Waitangi” (printed); followed by: “14.ii.[19]67 / beach” (printed-written); followed by: “G. Kuschel” (printed); followed by: “09-083” (yellow label, pencil-written); followed by: “<tp:taxon-name><tp:taxon-name-part taxon-name-part-type="genus" reg="Saprinus">Saprinus</tp:taxon-name-part> (<tp:taxon-name-part taxon-name-part-type="subgenus" reg="Saprinus">Saprinus</tp:taxon-name-part>)</tp:taxon-name> / <italic><tp:taxon-name><tp:taxon-name-part taxon-name-part-type="species" reg="chathamensis">chathamensis</tp:taxon-name-part></tp:taxon-name></italic> sp. n. / HOLOTYPE / Lackner &amp; Leschen 2010” (red label, printed) (<named-content xmlns:xlink="http://www.w3.org/1999/xlink" content-type="dwc:institutional_code" xlink:type="simple">NZAC</named-content>). Paratypes, 6 ♀♀, 2 ♂♂ &amp; 4 specs., same data as holotype, except for yellow label, that is present only on holotype (<named-content xmlns:xlink="http://www.w3.org/1999/xlink" content-type="dwc:institutional_code" xlink:type="simple">NZAC</named-content>; 3 paratypes in coll. <abbrev xmlns:xlink="http://www.w3.org/1999/xlink" xlink:title="T. Lackner’s private collection, temporarily housed at ZSM" id="ABBRID0EZADM" xlink:type="simple">TLAN</abbrev>). 1 spec., same data as holotype, but “Owenga / 25.ii.[19]67” (<named-content xmlns:xlink="http://www.w3.org/1999/xlink" content-type="dwc:institutional_code" xlink:type="simple">NZAC</named-content>). 4 ♀♀ &amp; 10 specs., with following labels: “NEW ZEALAND CI / Pitt I, Waihere Bay / 21.i.1997 / J.W.M. Marris / under rotting pilot whale” (written); followed by: “ENTOMOLOGY / RESEARCH MUSEUM / (<named-content xmlns:xlink="http://www.w3.org/1999/xlink" content-type="dwc:institutional_code" xlink:type="simple">LUNZ</named-content>) / Lincoln University, / Canterbury, New Zealand” (green label, printed); followed by: “<tp:taxon-name><tp:taxon-name-part taxon-name-part-type="genus" reg="Saprinus">Saprinus</tp:taxon-name-part> (<tp:taxon-name-part taxon-name-part-type="subgenus" reg="Saprinus">Saprinus</tp:taxon-name-part>)</tp:taxon-name> / <italic><tp:taxon-name><tp:taxon-name-part taxon-name-part-type="species" reg="chathamensis">chathamensis</tp:taxon-name-part></tp:taxon-name></italic> sp. n. / PARATYPE / Lackner&amp;Leschen 2010” (red label, printed) (<named-content xmlns:xlink="http://www.w3.org/1999/xlink" content-type="dwc:institutional_code" xlink:type="simple">LUNZ</named-content>; 3 paratypes in coll. <abbrev xmlns:xlink="http://www.w3.org/1999/xlink" xlink:title="T. Lackner’s private collection, temporarily housed at ZSM" id="ABBRID0EBCDM" xlink:type="simple">TLAN</abbrev>). 1 spec., with following labels: “NEW ZEALAND CH / Chatham I / Owenga Beach / 6 Dec 2004 / RM Emberson, P. Syrett” (printed); followed by: “Under kelp” (printed); followed by: “ENTOMOLOGY / RESEARCH MUSEUM / (<named-content xmlns:xlink="http://www.w3.org/1999/xlink" content-type="dwc:institutional_code" xlink:type="simple">LUNZ</named-content>) / Lincoln University, / Canterbury, New Zealand” (green label, printed); followed by: “<tp:taxon-name><tp:taxon-name-part taxon-name-part-type="genus" reg="Saprinus">Saprinus</tp:taxon-name-part> (<tp:taxon-name-part taxon-name-part-type="subgenus" reg="Saprinus">Saprinus</tp:taxon-name-part>)</tp:taxon-name> / <italic><tp:taxon-name><tp:taxon-name-part taxon-name-part-type="species" reg="chathamensis">chathamensis</tp:taxon-name-part></tp:taxon-name></italic> sp. n. / PARATYPE / Lackner&amp;Leschen 2010” (red label, printed) (<named-content xmlns:xlink="http://www.w3.org/1999/xlink" content-type="dwc:institutional_code" xlink:type="simple">LUNZ</named-content>). 1 spec., with following labels: “NEW ZEALAND CI / Pitt I, Waihere Bay / 21.i.1997 / R.M. Emberson / under rotting pilot whale” (printed); followed by: “<named-content xmlns:xlink="http://www.w3.org/1999/xlink" content-type="dwc:institutional_code" xlink:type="simple">AMNZ</named-content> 49382 / AUCKLAND / MUSEUM / NEW ZEALAND”; followed by: “<named-content xmlns:xlink="http://www.w3.org/1999/xlink" content-type="dwc:institutional_code" xlink:type="simple">AMNZ</named-content> 4938<bold>2</bold> / AUCKLAND / MUSEUM NEW ZEALAND” (green label, printed) followed by: “<tp:taxon-name><tp:taxon-name-part taxon-name-part-type="genus" reg="Saprinus">Saprinus</tp:taxon-name-part> (<tp:taxon-name-part taxon-name-part-type="subgenus" reg="Saprinus">Saprinus</tp:taxon-name-part>)</tp:taxon-name> / <italic><tp:taxon-name><tp:taxon-name-part taxon-name-part-type="species" reg="chathamensis">chathamensis</tp:taxon-name-part></tp:taxon-name></italic> sp. n. / PARATYPE / Lackner&amp;Leschen 2010” (red label, printed) (<named-content xmlns:xlink="http://www.w3.org/1999/xlink" content-type="dwc:institutional_code" xlink:type="simple">AMNZ</named-content>).</p><fig id="F66" position="float" orientation="portrait"><label>Figure 372.</label><caption><p>
                  <tp:taxon-name><tp:taxon-name-part taxon-name-part-type="genus" reg="Saprinus">Saprinus</tp:taxon-name-part> (<tp:taxon-name-part taxon-name-part-type="subgenus" reg="Saprinus">Saprinus</tp:taxon-name-part>) <tp:taxon-name-part taxon-name-part-type="species" reg="chathamensis">chathamensis</tp:taxon-name-part></tp:taxon-name> sp. n. habitus, dorsal view.</p></caption><graphic xmlns:xlink="http://www.w3.org/1999/xlink" xlink:href="zookeys-689-001-g066.jpg" position="float" orientation="portrait" xlink:type="simple" id="oo_150127.jpg"/></fig><!--PageBreak--></tp:treatment-sec><tp:treatment-sec sec-type="biology" id="SECID0EGFDM"><title>Biology.</title><p>Found under rotting pilot whale and under kelp.</p></tp:treatment-sec><tp:treatment-sec sec-type="distribution" id="SECID0ELFDM"><title>Distribution.</title><p>New Zealand: Chatham Islands (Chatham and Pitt Islands; Fig. <xref ref-type="fig" rid="F140">761</xref>).</p></tp:treatment-sec><tp:treatment-sec sec-type="diagnosis" id="SECID0EVFDM"><title>Diagnosis.</title><p>
              <italic><tp:taxon-name><tp:taxon-name-part taxon-name-part-type="genus" reg="Saprinus">S.</tp:taxon-name-part> <tp:taxon-name-part taxon-name-part-type="species" reg="chathamensis">chathamensis</tp:taxon-name-part></tp:taxon-name></italic> is a species morphologically, including male genitalia, very similar to other two New Zealand endemics (<italic><tp:taxon-name><tp:taxon-name-part taxon-name-part-type="genus" reg="Saprinus">S.</tp:taxon-name-part> <tp:taxon-name-part taxon-name-part-type="species" reg="detritus">detritus</tp:taxon-name-part></tp:taxon-name></italic> and <italic><tp:taxon-name><tp:taxon-name-part taxon-name-part-type="genus" reg="Saprinus">S.</tp:taxon-name-part> <tp:taxon-name-part taxon-name-part-type="species" reg="pseudodetritus">pseudodetritus</tp:taxon-name-part></tp:taxon-name></italic> sp. n.), with which it most likely shares a recent common ancestor. It is a dark-brown species without metallic luster with a strongly reduced third dorsal elytral stria. It differs from the other two species chiefly by almost completely impunctate pronotum (punctate in the other two species) and different male terminalia. Its eighth sternite is strongly sclerotized and narrowing apically (Fig. <xref ref-type="fig" rid="F68">382</xref>), whereas the eighth sternite of other two species is not so strongly sclerotized and wider apically. Likewise, the eighth sternite of <italic><tp:taxon-name><tp:taxon-name-part taxon-name-part-type="genus" reg="Saprinus">S.</tp:taxon-name-part> <tp:taxon-name-part taxon-name-part-type="species" reg="chathamensis">chathamensis</tp:taxon-name-part></tp:taxon-name></italic> is apically adorned only with several short setae (instead of a tuft of setae in the other two species).</p><p>The three New Zealand species of <italic><tp:taxon-name><tp:taxon-name-part taxon-name-part-type="genus" reg="Saprinus">Saprinus</tp:taxon-name-part></tp:taxon-name></italic> (<italic><tp:taxon-name><tp:taxon-name-part taxon-name-part-type="genus" reg="Saprinus">S.</tp:taxon-name-part> <tp:taxon-name-part taxon-name-part-type="species" reg="chathamensis">chathamensis</tp:taxon-name-part></tp:taxon-name></italic> sp. n., <italic><tp:taxon-name><tp:taxon-name-part taxon-name-part-type="genus" reg="Saprinus">S.</tp:taxon-name-part> <tp:taxon-name-part taxon-name-part-type="species" reg="detritus">detritus</tp:taxon-name-part></tp:taxon-name></italic> and <italic><tp:taxon-name><tp:taxon-name-part taxon-name-part-type="genus" reg="Saprinus">S.</tp:taxon-name-part> <tp:taxon-name-part taxon-name-part-type="species" reg="pseudodetritus">pseudodetritus</tp:taxon-name-part></tp:taxon-name></italic> sp. n.) share the following character states: absence of pronotal depressions, <!--PageBreak-->shortened third dorsal elytral stria, setose pronotal hypomeron, interrupted frontal stria as well as strongly sclerotized eighth sternite of male terminalia (entirely fused), apically on each side with a tuft of setae, gradually dilated apical half of spiculum gastrale and separated parameres of male genitalia, with a short basal piece of aedeagus.</p></tp:treatment-sec><tp:treatment-sec sec-type="description" id="SECID0EXIDM"><title>Diagnostic description.</title><p>Since <italic><tp:taxon-name><tp:taxon-name-part taxon-name-part-type="genus" reg="Saprinus">S.</tp:taxon-name-part> <tp:taxon-name-part taxon-name-part-type="species" reg="chathamensis">chathamensis</tp:taxon-name-part></tp:taxon-name></italic> is rather similar to <italic><tp:taxon-name><tp:taxon-name-part taxon-name-part-type="genus" reg="Saprinus">S.</tp:taxon-name-part> <tp:taxon-name-part taxon-name-part-type="species" reg="detritus">detritus</tp:taxon-name-part></tp:taxon-name></italic> and <italic><tp:taxon-name><tp:taxon-name-part taxon-name-part-type="genus" reg="Saprinus">S.</tp:taxon-name-part> <tp:taxon-name-part taxon-name-part-type="species" reg="pseudodetritus">pseudodetritus</tp:taxon-name-part></tp:taxon-name></italic> we will provide only its diagnostic description here mostly outlining the chief differences between the three taxa. The figures, as well as male genitalia drawings are kept, for the sake of easier identification of the Australopacific taxa. The same approach is taken with the species <italic><tp:taxon-name><tp:taxon-name-part taxon-name-part-type="genus" reg="Saprinus">S.</tp:taxon-name-part> <tp:taxon-name-part taxon-name-part-type="species" reg="pseudodetritus">pseudodetritus</tp:taxon-name-part></tp:taxon-name></italic>. On the other hand, the species <italic><tp:taxon-name><tp:taxon-name-part taxon-name-part-type="genus" reg="Saprinus">S.</tp:taxon-name-part> <tp:taxon-name-part taxon-name-part-type="species" reg="detritus">detritus</tp:taxon-name-part></tp:taxon-name></italic>, which was described originally as the first of the three New Zealand species, will be provided with full detailed description. Dark-brown, shining species with almost black pronotum (Fig. <xref ref-type="fig" rid="F66">372</xref>), cuticle without metallic luster, body length: <abbrev xmlns:xlink="http://www.w3.org/1999/xlink" xlink:title="length between anterior angles of pronotum and apices of elytra" id="ABBRID0EYKDM" xlink:type="simple">PEL</abbrev>: 2.65–3.75 mm; <abbrev xmlns:xlink="http://www.w3.org/1999/xlink" xlink:title="length of elytron along elytral suture" id="ABBRID0E3KDM" xlink:type="simple">EL</abbrev>: 1.65–2.50 mm; <abbrev xmlns:xlink="http://www.w3.org/1999/xlink" xlink:title="width between anterior angles of pronotum" id="ABBRID0EALDM" xlink:type="simple">APW</abbrev>: 1.50–1.60 mm; <abbrev xmlns:xlink="http://www.w3.org/1999/xlink" xlink:title="width between posterior angles of pronotum" id="ABBRID0EELDM" xlink:type="simple">PPW</abbrev>: 2.00–2.85 mm; <abbrev xmlns:xlink="http://www.w3.org/1999/xlink" xlink:title="maximum width between outer margins of elytra" id="ABBRID0EILDM" xlink:type="simple">EW</abbrev>: 2.20–3.15 mm. Antennae (Figs <xref ref-type="fig" rid="F67">373–374</xref>) similar to those of <italic><tp:taxon-name><tp:taxon-name-part taxon-name-part-type="genus" reg="Saprinus">S.</tp:taxon-name-part> <tp:taxon-name-part taxon-name-part-type="species" reg="detritus">detritus</tp:taxon-name-part></tp:taxon-name></italic> (Figs <xref ref-type="fig" rid="F76">423–424</xref>) or <italic><tp:taxon-name><tp:taxon-name-part taxon-name-part-type="genus" reg="Saprinus">S.</tp:taxon-name-part> <tp:taxon-name-part taxon-name-part-type="species" reg="pseudodetritus">pseudodetritus</tp:taxon-name-part></tp:taxon-name></italic> (Figs <xref ref-type="fig" rid="F91">512–513</xref>); sensory structures of antennal club not examined. Mouthparts generally very similar between the three <!--PageBreak-->species, mentum (Fig. <xref ref-type="fig" rid="F67">375</xref>) also similar to those of <italic><tp:taxon-name><tp:taxon-name-part taxon-name-part-type="genus" reg="Saprinus">S.</tp:taxon-name-part> <tp:taxon-name-part taxon-name-part-type="species" reg="detritus">detritus</tp:taxon-name-part></tp:taxon-name></italic> (Fig. <xref ref-type="fig" rid="F76">425</xref>) and <italic><tp:taxon-name><tp:taxon-name-part taxon-name-part-type="genus" reg="Saprinus">S.</tp:taxon-name-part> <tp:taxon-name-part taxon-name-part-type="species" reg="pseudodetritus">pseudodetritus</tp:taxon-name-part></tp:taxon-name></italic> (Fig. <xref ref-type="fig" rid="F91">514</xref>), but disc of mentum finely imbricate, and almost asetose (covered with setae in the other two species). Clypeus and frons (Fig. <xref ref-type="fig" rid="F67">373</xref>) similar to <!--PageBreak-->other two species (compare with Figs <xref ref-type="fig" rid="F76">423</xref> and <xref ref-type="fig" rid="F91">512</xref>) frontal stria deeply impressed, interrupted medially (occasionally narrowly). Pronotal sides (Fig. <xref ref-type="fig" rid="F66">372</xref>) moderately narrowing apically, pronotum except for a double row of sparse punctures along pronotal base glabrous (other two species have a band of punctures along lateral margins; compare Figs <xref ref-type="fig" rid="F75">422</xref> and <xref ref-type="fig" rid="F90">511</xref>). Elytral structure as well as configuration of elytral striae generally similar between the three species (compare Figs <xref ref-type="fig" rid="F66">372</xref>, <xref ref-type="fig" rid="F75">422</xref> and <xref ref-type="fig" rid="F90">511</xref>), with characteristically shortened third elytral stria. Elytral punctation confined to apical elytral third, elytral flanks impunctate, punctures rather deep, forming strioles, interspaces without microsculpture, punctures separated by about their own diameter (Fig. <xref ref-type="fig" rid="F66">372</xref>). Propygidium and pygidium (Fig. <xref ref-type="fig" rid="F67">376</xref>) with fine small round punctures separated by about their diameter, interspaces imbricate; similar to that of <italic><tp:taxon-name><tp:taxon-name-part taxon-name-part-type="genus" reg="Saprinus">S.</tp:taxon-name-part> <tp:taxon-name-part taxon-name-part-type="species" reg="pseudodetritus">pseudodetritus</tp:taxon-name-part></tp:taxon-name></italic> (Fig. <xref ref-type="fig" rid="F91">515</xref>). Prosterna generally similar between the three species (compare Fig. <xref ref-type="fig" rid="F67">377</xref> with Figs <xref ref-type="fig" rid="F76">426</xref> and <xref ref-type="fig" rid="F91">516</xref>), but carinal prosternal striae rather narrowing apically, whereas they are almost parallel-sided in <italic><tp:taxon-name><tp:taxon-name-part taxon-name-part-type="genus" reg="Saprinus">S.</tp:taxon-name-part> <tp:taxon-name-part taxon-name-part-type="species" reg="pseudodetritus">pseudodetritus</tp:taxon-name-part></tp:taxon-name></italic> (Fig. <xref ref-type="fig" rid="F91">516</xref>) and somewhat divergent and widening apically in <italic><tp:taxon-name><tp:taxon-name-part taxon-name-part-type="genus" reg="Saprinus">S.</tp:taxon-name-part> <tp:taxon-name-part taxon-name-part-type="species" reg="detritus">detritus</tp:taxon-name-part></tp:taxon-name></italic> (Fig. <xref ref-type="fig" rid="F76">426</xref>); course of lateral prosternal striae similar between species. Mesoventrites of the three species (Figs <xref ref-type="fig" rid="F67">378</xref>, <xref ref-type="fig" rid="F76">427</xref> and <xref ref-type="fig" rid="F91">517</xref>) trapezoidal, discal marginal mesoventral stria well impressed, carinate, complete, anteriorly straight in <italic><tp:taxon-name><tp:taxon-name-part taxon-name-part-type="genus" reg="Saprinus">S.</tp:taxon-name-part> <tp:taxon-name-part taxon-name-part-type="species" reg="chathamensis">chathamensis</tp:taxon-name-part></tp:taxon-name></italic> (Fig. <xref ref-type="fig" rid="F67">378</xref>), while slightly inwardly arcuate in <italic><tp:taxon-name><tp:taxon-name-part taxon-name-part-type="genus" reg="Saprinus">S.</tp:taxon-name-part> <tp:taxon-name-part taxon-name-part-type="species" reg="detritus">detritus</tp:taxon-name-part></tp:taxon-name></italic> (Fig. <xref ref-type="fig" rid="F76">427</xref>) and <italic><tp:taxon-name><tp:taxon-name-part taxon-name-part-type="genus" reg="Saprinus">S.</tp:taxon-name-part> <tp:taxon-name-part taxon-name-part-type="species" reg="pseudodetritus">pseudodetritus</tp:taxon-name-part></tp:taxon-name></italic> (Fig. <xref ref-type="fig" rid="F91">517</xref>); disc in <italic><tp:taxon-name><tp:taxon-name-part taxon-name-part-type="genus" reg="Saprinus">S.</tp:taxon-name-part> <tp:taxon-name-part taxon-name-part-type="species" reg="chathamensis">chathamensis</tp:taxon-name-part></tp:taxon-name></italic> with sparse fine punctation, while punctation in other two species somewhat more prominent (compare with Figs <xref ref-type="fig" rid="F76">427</xref> and <xref ref-type="fig" rid="F91">517</xref>); meso-metaventral stria in all three species undulate. Metaventrites and lateral disc of metaventrites as well as metepisterna very similar between the three species (compare Figs <xref ref-type="fig" rid="F67">379</xref>, <xref ref-type="fig" rid="F76">428</xref> and <xref ref-type="fig" rid="F91">518</xref>). Legs generally similar between species, for the detailed description of legs see description of <italic><tp:taxon-name><tp:taxon-name-part taxon-name-part-type="genus" reg="Saprinus">S.</tp:taxon-name-part> <tp:taxon-name-part taxon-name-part-type="species" reg="detritus">detritus</tp:taxon-name-part></tp:taxon-name></italic> and compare Figs <xref ref-type="fig" rid="F67">380–381</xref> with 429 (protibia) and 430–431 with 519–520 (meso-and metatibia).</p><fig id="F67" position="float" orientation="portrait"><label>Figures 373–381.</label><caption><p>
                  <bold>373</bold> <tp:taxon-name><tp:taxon-name-part taxon-name-part-type="genus" reg="Saprinus">Saprinus</tp:taxon-name-part> (<tp:taxon-name-part taxon-name-part-type="subgenus" reg="Saprinus">Saprinus</tp:taxon-name-part>) <tp:taxon-name-part taxon-name-part-type="species" reg="chathamensis">chathamensis</tp:taxon-name-part></tp:taxon-name> sp. n. head, dorsal view <bold>374</bold> antennal club, dorsal view <bold>375</bold> mentum, ventral view <bold>376</bold> propygidium + pygidium <bold>377</bold> prosternum <bold>378</bold> mesoventrite <bold>379</bold> lateral disc of metaventrite + metepisternum <bold>380</bold> protibia, dorsal view <bold>381</bold> ditto, ventral view.</p></caption><graphic xmlns:xlink="http://www.w3.org/1999/xlink" xlink:href="zookeys-689-001-g067.jpg" position="float" orientation="portrait" xlink:type="simple" id="oo_150128.jpg"/></fig><p>Male genitalia. Eighth sternite (Figs <xref ref-type="fig" rid="F68">382–383</xref>) apically with several pseudo-pores, entirely fused, strongly sclerotized, fused sternite basally with median projection among otherwise widely separated halves; apex of eighth sternite laterally with two tufts of several moderately long setae; eighth tergite and eighth sternite fused laterally (Fig. <xref ref-type="fig" rid="F68">384</xref>). Ninth tergite (Figs <xref ref-type="fig" rid="F68">385–386</xref>) typical for the subfamily; anterior margin of tenth tergite straight; spiculum gastrale (Fig. <xref ref-type="fig" rid="F68">385</xref>) gradually dilated on apical half; apical end strongly sclerotized; basal end abruptly dilated, almost heart-shaped. Aedeagus (Figs <xref ref-type="fig" rid="F68">387–388</xref>) slightly gradually dilated from base towards apex, but before apex slightly constricted; parameres fused along their basal half (roughly); basal piece of aedeagus short, ratio of its length : length of parameres 1 : 6; aedeagus almost straight, only apically slightly curved from lateral view (Fig. <xref ref-type="fig" rid="F68">388</xref>). In general, eighth sternite and tergite of <italic><tp:taxon-name><tp:taxon-name-part taxon-name-part-type="genus" reg="Saprinus">S.</tp:taxon-name-part> <tp:taxon-name-part taxon-name-part-type="species" reg="chathamensis">chathamensis</tp:taxon-name-part></tp:taxon-name></italic> are more strongly sclerotized and narrowing apically, while they are not so strongly sclerotized and more wide apically in the other two species (compare Figs <xref ref-type="fig" rid="F68">382–383</xref> with Figs <xref ref-type="fig" rid="F77">432–433</xref> and <xref ref-type="fig" rid="F92">521–522</xref>). Aedeagus of <italic><tp:taxon-name><tp:taxon-name-part taxon-name-part-type="genus" reg="Saprinus">S.</tp:taxon-name-part> <tp:taxon-name-part taxon-name-part-type="species" reg="chathamensis">chathamensis</tp:taxon-name-part></tp:taxon-name></italic> is more similar to that of <italic><tp:taxon-name><tp:taxon-name-part taxon-name-part-type="genus" reg="Saprinus">S.</tp:taxon-name-part> <tp:taxon-name-part taxon-name-part-type="species" reg="pseudodetritus">pseudodetritus</tp:taxon-name-part></tp:taxon-name></italic> than to that of <italic><tp:taxon-name><tp:taxon-name-part taxon-name-part-type="genus" reg="Saprinus">S.</tp:taxon-name-part> <tp:taxon-name-part taxon-name-part-type="species" reg="detritus">detritus</tp:taxon-name-part></tp:taxon-name></italic> (compare Figs <xref ref-type="fig" rid="F68">387</xref>, <xref ref-type="fig" rid="F77">437</xref> and <xref ref-type="fig" rid="F92">526</xref>).</p><fig id="F68" position="float" orientation="portrait"><label>Figures 382–388.</label><caption><p>
                  <bold>382</bold> <tp:taxon-name><tp:taxon-name-part taxon-name-part-type="genus" reg="Saprinus">Saprinus</tp:taxon-name-part> (<tp:taxon-name-part taxon-name-part-type="subgenus" reg="Saprinus">Saprinus</tp:taxon-name-part>) <tp:taxon-name-part taxon-name-part-type="species" reg="chathamensis">chathamensis</tp:taxon-name-part></tp:taxon-name> sp. n. male terminalia: 8<sup>th</sup> sternite + 8<sup>th</sup> tergite, ventral view <bold>383</bold> ditto, dorsal view <bold>384</bold> ditto, lateral view <bold>385</bold> male terminalia: 9<sup>th</sup> + 10<sup>th</sup> tergites, dorsal view; spiculum gastrale, ventral view <bold>386</bold> male terminalia: 9<sup>th</sup> + 10<sup>th</sup> tergites; spiculum gastrale, lateral view <bold>387</bold> male terminalia: aedeagus, dorsal view <bold>388</bold> ditto, lateral view.</p></caption><graphic xmlns:xlink="http://www.w3.org/1999/xlink" xlink:href="zookeys-689-001-g068.jpg" position="float" orientation="portrait" xlink:type="simple" id="oo_150129.jpg"/></fig><!--PageBreak--></tp:treatment-sec><tp:treatment-sec><!--Section generated to contain objects referenced in tp:taxon-treatment.--><fig id="F140" position="float" orientation="portrait"><label>Figure 761.</label><caption><p>Distribution of the genus <italic><tp:taxon-name><tp:taxon-name-part taxon-name-part-type="genus" reg="Saprinus">Saprinus</tp:taxon-name-part></tp:taxon-name></italic> Erichson, 1834 on the Chatham Islands: <tp:taxon-name><tp:taxon-name-part taxon-name-part-type="genus" reg="Saprinus">Saprinus</tp:taxon-name-part> (<tp:taxon-name-part taxon-name-part-type="subgenus" reg="Saprinus">Saprinus</tp:taxon-name-part>) <tp:taxon-name-part taxon-name-part-type="species" reg="chathamensis">chathamensis</tp:taxon-name-part></tp:taxon-name> sp. n.; <tp:taxon-name><tp:taxon-name-part taxon-name-part-type="genus" reg="Saprinus">Saprinus</tp:taxon-name-part> (<tp:taxon-name-part taxon-name-part-type="subgenus" reg="Saprinus">Saprinus</tp:taxon-name-part>) <tp:taxon-name-part taxon-name-part-type="species" reg="detritus">detritus</tp:taxon-name-part></tp:taxon-name> (Fabricius, 1775) and <tp:taxon-name><tp:taxon-name-part taxon-name-part-type="genus" reg="Saprinus">Saprinus</tp:taxon-name-part> (<tp:taxon-name-part taxon-name-part-type="subgenus" reg="Saprinus">Saprinus</tp:taxon-name-part>) <tp:taxon-name-part taxon-name-part-type="species" reg="pseudodetritus">pseudodetritus</tp:taxon-name-part></tp:taxon-name> sp. n.</p></caption><graphic xmlns:xlink="http://www.w3.org/1999/xlink" xlink:href="zookeys-689-001-g140.jpg" position="float" orientation="portrait" xlink:type="simple" id="oo_150203.jpg"/></fig><fig id="F76" position="float" orientation="portrait"><label>Figures 423–431.</label><caption><p>
                  <bold>423</bold> <tp:taxon-name><tp:taxon-name-part taxon-name-part-type="genus" reg="Saprinus">Saprinus</tp:taxon-name-part> (<tp:taxon-name-part taxon-name-part-type="subgenus" reg="Saprinus">Saprinus</tp:taxon-name-part>) <tp:taxon-name-part taxon-name-part-type="species" reg="detritus">detritus</tp:taxon-name-part></tp:taxon-name> (Fabricius, 1775) head, dorsal view <bold>424</bold> antennal club, dorsal view <bold>425</bold> mentum, ventral view <bold>426</bold> prosternum <bold>427</bold> mesoventrite <bold>428</bold> lateral disc of metaventrite + metepisternum <bold>429</bold> protibia, dorsal view <bold>430</bold> mesotibia, dorsal view <bold>431</bold> metatibia, dorsal view.</p></caption><graphic xmlns:xlink="http://www.w3.org/1999/xlink" xlink:href="zookeys-689-001-g076.jpg" position="float" orientation="portrait" xlink:type="simple" id="oo_150138.jpg"/></fig><fig id="F91" position="float" orientation="portrait"><label>Figures 512–520.</label><caption><p>
                  <bold>512</bold> <tp:taxon-name><tp:taxon-name-part taxon-name-part-type="genus" reg="Saprinus">Saprinus</tp:taxon-name-part> (<tp:taxon-name-part taxon-name-part-type="subgenus" reg="Saprinus">Saprinus</tp:taxon-name-part>) <tp:taxon-name-part taxon-name-part-type="species" reg="pseudodetritus">pseudodetritus</tp:taxon-name-part></tp:taxon-name> sp. n. head, dorsal view <bold>513</bold> antennal club, ventral view <bold>514</bold> mentum, ventral view <bold>515</bold> propygidium + pygidium <bold>516</bold> prosternum <bold>517</bold> mesoventrite <bold>518</bold> lateral disc of metaventrite + metepisternum <bold>519</bold> mesotibia, dorsal view <bold>520</bold> metatibia, dorsal view.</p></caption><graphic xmlns:xlink="http://www.w3.org/1999/xlink" xlink:href="zookeys-689-001-g091.jpg" position="float" orientation="portrait" xlink:type="simple" id="oo_150153.jpg"/></fig><fig id="F75" position="float" orientation="portrait"><label>Figure 422.</label><caption><p>
                  <tp:taxon-name><tp:taxon-name-part taxon-name-part-type="genus" reg="Saprinus">Saprinus</tp:taxon-name-part> (<tp:taxon-name-part taxon-name-part-type="subgenus" reg="Saprinus">Saprinus</tp:taxon-name-part>) <tp:taxon-name-part taxon-name-part-type="species" reg="detritus">detritus</tp:taxon-name-part></tp:taxon-name> (Fabricius, 1775) habitus, dorsal view.</p></caption><graphic xmlns:xlink="http://www.w3.org/1999/xlink" xlink:href="zookeys-689-001-g075.jpg" position="float" orientation="portrait" xlink:type="simple" id="oo_150136.jpg"/></fig><fig id="F90" position="float" orientation="portrait"><label>Figure 511.</label><caption><p>
                  <tp:taxon-name><tp:taxon-name-part taxon-name-part-type="genus" reg="Saprinus">Saprinus</tp:taxon-name-part> (<tp:taxon-name-part taxon-name-part-type="subgenus" reg="Saprinus">Saprinus</tp:taxon-name-part>) <tp:taxon-name-part taxon-name-part-type="species" reg="pseudodetritus">pseudodetritus</tp:taxon-name-part></tp:taxon-name> sp. n. habitus, dorsal view.</p></caption><graphic xmlns:xlink="http://www.w3.org/1999/xlink" xlink:href="zookeys-689-001-g090.jpg" position="float" orientation="portrait" xlink:type="simple" id="oo_150152.jpg"/></fig><fig id="F77" position="float" orientation="portrait"><label>Figures 432–438.</label><caption><p>
                  <bold>432</bold> <tp:taxon-name><tp:taxon-name-part taxon-name-part-type="genus" reg="Saprinus">Saprinus</tp:taxon-name-part> (<tp:taxon-name-part taxon-name-part-type="subgenus" reg="Saprinus">Saprinus</tp:taxon-name-part>) <tp:taxon-name-part taxon-name-part-type="species" reg="detritus">detritus</tp:taxon-name-part></tp:taxon-name> (Fabricius, 1775) male terminalia: 8<sup>th</sup> sternite + 8<sup>th</sup> tergite, ventral view <bold>433</bold> ditto, dorsal view <bold>434</bold> ditto, lateral view <bold>435</bold> male terminalia: 9<sup>th</sup> + 10<sup>th</sup> tergites, dorsal view; spiculum gastrale, ventral view <bold>436</bold> male terminalia: 9<sup>th</sup> + 10<sup>th</sup> tergites; spiculum gastrale, lateral view <bold>437</bold> male terminalia: aedeagus, dorsal view <bold>438</bold> ditto, lateral view.</p></caption><graphic xmlns:xlink="http://www.w3.org/1999/xlink" xlink:href="zookeys-689-001-g077.jpg" position="float" orientation="portrait" xlink:type="simple" id="oo_150139.jpg"/></fig><fig id="F92" position="float" orientation="portrait"><label>Figures 521–527.</label><caption><p>
                  <bold>521</bold> <tp:taxon-name><tp:taxon-name-part taxon-name-part-type="genus" reg="Saprinus">Saprinus</tp:taxon-name-part> (<tp:taxon-name-part taxon-name-part-type="subgenus" reg="Saprinus">Saprinus</tp:taxon-name-part>) <tp:taxon-name-part taxon-name-part-type="species" reg="pseudodetritus">pseudodetritus</tp:taxon-name-part></tp:taxon-name> sp. n. male terminalia: 8<sup>th</sup> sternite + 8<sup>th</sup> tergite, ventral view <bold>522</bold> ditto, dorsal view <bold>523</bold> ditto, lateral view <bold>524</bold> male terminalia: 9<sup>th</sup> + 10<sup>th</sup> tergites, dorsal view; spiculum gastrale, ventral view <bold>525</bold> male terminalia: 9<sup>th</sup> + 10<sup>th</sup> tergites; spiculum gastrale, lateral view <bold>526</bold> male terminalia: aedeagus, dorsal view <bold>527</bold> ditto, lateral view.</p></caption><graphic xmlns:xlink="http://www.w3.org/1999/xlink" xlink:href="zookeys-689-001-g092.jpg" position="float" orientation="portrait" xlink:type="simple" id="oo_150154.jpg"/></fig></tp:treatment-sec></tp:taxon-treatment>
