# Supplementary material for: A monograph of the Australopacific Saprininae (Coleoptera, Histeridae)
Source: Zookeys. 2017 Aug 14;(689):1–263. doi: 10.3897/zookeys.689.12021 (PMC5672588; doi:10.3897/zookeys.689.12021)
Supplement: XML Treatment for Saprinus (Saprinus) cupreus [file zookeys.689.12021-treatment37.xml]

<!DOCTYPE tp:taxon-treatment
  PUBLIC "-//TaxonX//DTD Taxonomic Treatment Publishing DTD v0 20100105//EN" "tax-treatment-NSO.dtd">
<tp:taxon-treatment xmlns:tp="http://www.plazi.org/taxpub"><tp:treatment-meta><kwd-group><label>Taxon classification</label><kwd><named-content xmlns:xlink="http://www.w3.org/1999/xlink" content-type="kingdom">Animalia</named-content></kwd><kwd><named-content xmlns:xlink="http://www.w3.org/1999/xlink" content-type="order">Coleoptera</named-content></kwd><kwd><named-content xmlns:xlink="http://www.w3.org/1999/xlink" content-type="family">Histeridae</named-content></kwd></kwd-group><mixed-citation publication-type="journal"><person-group><name><surname>Lackner</surname><given-names>Tomáš</given-names></name><name><surname>Leschen</surname><given-names>Richard A.B.</given-names></name></person-group><article-title>A monograph of the Australopacific <tp:taxon-name><tp:taxon-name-part taxon-name-part-type="subfamily">Saprininae</tp:taxon-name-part></tp:taxon-name> (<tp:taxon-name><tp:taxon-name-part taxon-name-part-type="order">Coleoptera</tp:taxon-name-part></tp:taxon-name>, <tp:taxon-name><tp:taxon-name-part taxon-name-part-type="family">Histeridae</tp:taxon-name-part></tp:taxon-name>)</article-title><source>Zookeys</source><day>14</day><month>8</month><year>2017</year><volume>2017</volume><issue>689</issue><fpage>1</fpage><lpage>263</lpage><pub-id pub-id-type="doi">10.3897/zookeys.689.12021</pub-id></mixed-citation></tp:treatment-meta><tp:nomenclature><tp:taxon-name>
              <tp:taxon-name-part taxon-name-part-type="genus" reg="Saprinus">Saprinus</tp:taxon-name-part> (<tp:taxon-name-part taxon-name-part-type="subgenus" reg="Saprinus">Saprinus</tp:taxon-name-part>) <tp:taxon-name-part taxon-name-part-type="species" reg="cupreus">cupreus</tp:taxon-name-part></tp:taxon-name><tp:taxon-authority>Erichson, 1834</tp:taxon-authority><xref ref-type="fig" rid="F69">Figs 389</xref><xref ref-type="fig" rid="F70">, 390–398</xref><xref ref-type="fig" rid="F71">, 399–407</xref><xref ref-type="fig" rid="F132">, 753</xref><tp:nomenclature-citation-list><tp:nomenclature-citation><tp:taxon-name>
                  <tp:taxon-name-part taxon-name-part-type="genus" reg="Saprinus">Saprinus</tp:taxon-name-part> <tp:taxon-name-part taxon-name-part-type="species" reg="cupreus">cupreus</tp:taxon-name-part></tp:taxon-name><comment>Erichson, 1834: 182.</comment></tp:nomenclature-citation></tp:nomenclature-citation-list></tp:nomenclature><tp:treatment-sec sec-type="type locality" id="SECID0EF3DM"><title>Type locality.</title><p>Republic of South Africa: Capeland.</p><fig id="F69" position="float" orientation="portrait"><label>Figure 389.</label><caption><p>
                  <tp:taxon-name><tp:taxon-name-part taxon-name-part-type="genus" reg="Saprinus">Saprinus</tp:taxon-name-part> (<tp:taxon-name-part taxon-name-part-type="subgenus" reg="Saprinus">Saprinus</tp:taxon-name-part>) <tp:taxon-name-part taxon-name-part-type="species" reg="cupreus">cupreus</tp:taxon-name-part></tp:taxon-name> Erichson, 1834 habitus, dorsal view.</p></caption><graphic xmlns:xlink="http://www.w3.org/1999/xlink" xlink:href="zookeys-689-001-g069.jpg" position="float" orientation="portrait" xlink:type="simple" id="oo_150130.jpg"/></fig></tp:treatment-sec><tp:treatment-sec sec-type="type material" id="SECID0EF4DM"><title>Type material examined.</title><p>
              <italic><tp:taxon-name><tp:taxon-name-part taxon-name-part-type="genus" reg="Saprinus">Saprinus</tp:taxon-name-part> <tp:taxon-name-part taxon-name-part-type="species" reg="cupreus">cupreus</tp:taxon-name-part></tp:taxon-name></italic> Erichson, 1834: Lectotype, present designation: specimen of unidentified sex, right hind leg missing, with the following labels: “49149” (printed); followed by: “Pr. b. sp” (light green label, written); followed by: “<tp:taxon-name><tp:taxon-name-part taxon-name-part-type="species" reg="cupreus">cupreus</tp:taxon-name-part></tp:taxon-name> / Er.” (light green label, written); followed by: “Type” (brick-red label, printed); followed by: “Hist. Coll. <tp:taxon-name><tp:taxon-name-part taxon-name-part-type="order">Coleoptera</tp:taxon-name-part></tp:taxon-name> / Nr. 49149 / <tp:taxon-name><tp:taxon-name-part taxon-name-part-type="genus" reg="Saprinus">Saprinus</tp:taxon-name-part> <tp:taxon-name-part taxon-name-part-type="species" reg="cupreus">cupreus</tp:taxon-name-part></tp:taxon-name> Er. x / Promont b. sp. Bergius / Zool. Mus. Berlin” (blue, black margined label, printed); followed by: “<tp:taxon-name><tp:taxon-name-part taxon-name-part-type="genus" reg="Saprinus">Saprinus</tp:taxon-name-part> <tp:taxon-name-part taxon-name-part-type="species" reg="cupreus">cupreus</tp:taxon-name-part></tp:taxon-name> / Erichson, 1834 / LECTOTYPE / des. T. Lackner 2014” (red label, written <named-content xmlns:xlink="http://www.w3.org/1999/xlink" content-type="dwc:institutional_code" xlink:type="simple">ZMHUB</named-content>). Three more specimens, all of unidentified sex, paralectotypes, with hand-written label “49149”; followed by the brick-red label “Type” (added there probably by Bickhardt), and the blue <named-content xmlns:xlink="http://www.w3.org/1999/xlink" content-type="dwc:institutional_code" xlink:type="simple">ZMHUB</named-content> label. The two hand-written light-green labels of the lectotype are not present with the three paralectotypes (<named-content xmlns:xlink="http://www.w3.org/1999/xlink" content-type="dwc:institutional_code" xlink:type="simple">ZMHUB</named-content>). This species has been described based on unknown number of specimens and the lectotype designation fixes its taxonomic identity.</p><fig id="F70" position="float" orientation="portrait"><label>Figures 390–398.</label><caption><p>
                  <bold>390</bold> <tp:taxon-name><tp:taxon-name-part taxon-name-part-type="genus" reg="Saprinus">Saprinus</tp:taxon-name-part> (<tp:taxon-name-part taxon-name-part-type="subgenus" reg="Saprinus">Saprinus</tp:taxon-name-part>) <tp:taxon-name-part taxon-name-part-type="species" reg="cupreus">cupreus</tp:taxon-name-part></tp:taxon-name> Erichson, 1834 head, dorsal view <bold>391</bold> antennal club, dorsal view <bold>392</bold> mentum, ventral view <bold>393</bold> pygidium <bold>394</bold> prosternum <bold>395</bold> lateral disc of metaventrite + metepisternum <bold>396</bold> protibia, dorsal view <bold>397</bold> ditto, ventral view <bold>398</bold> metatibia, ventral view.</p></caption><graphic xmlns:xlink="http://www.w3.org/1999/xlink" xlink:href="zookeys-689-001-g070.jpg" position="float" orientation="portrait" xlink:type="simple" id="oo_150131.jpg"/></fig></tp:treatment-sec><tp:treatment-sec sec-type="material" id="SECID0EUAEM"><title>Additional material examined.</title><p>AUSTRALIA. Western Australia: 4 specs., 15 km S Busselton, 11.i.1983, G.P. Hall (<named-content xmlns:xlink="http://www.w3.org/1999/xlink" content-type="dwc:institutional_code" xlink:type="simple">ANIC</named-content>); 4 specs., ditto, but 12.i.1983 (<named-content xmlns:xlink="http://www.w3.org/1999/xlink" content-type="dwc:institutional_code" xlink:type="simple">ANIC</named-content>); 5 specs., ditto, but 15.i.1983 (<named-content xmlns:xlink="http://www.w3.org/1999/xlink" content-type="dwc:institutional_code" xlink:type="simple">ANIC</named-content>); 5 specs., Dardanup, 19.i.1983, G. Hall (<named-content xmlns:xlink="http://www.w3.org/1999/xlink" content-type="dwc:institutional_code" xlink:type="simple">ANIC</named-content>); 2 specs., Madura Station, E of Nesserman, 24.xii.1981, H. Ryan (<named-content xmlns:xlink="http://www.w3.org/1999/xlink" content-type="dwc:institutional_code" xlink:type="simple">ANIC</named-content>); 1 spec., Augustus Island, CALM site 26/1, 15.25S 124.38E, 11.–16.vi.1988, I.D. Naumann (<named-content xmlns:xlink="http://www.w3.org/1999/xlink" content-type="dwc:institutional_code" xlink:type="simple">ANIC</named-content>). Australian Capital Territory: 2 specs., Black Mountain, iii.1979, J.M. Walker (in fly culture) (<named-content xmlns:xlink="http://www.w3.org/1999/xlink" content-type="dwc:institutional_code" xlink:type="simple">ANIC</named-content>); 1 spec., illegible locality, ii.–iii.1965, W.J.M. Vestjens (<named-content xmlns:xlink="http://www.w3.org/1999/xlink" content-type="dwc:institutional_code" xlink:type="simple">ANIC</named-content>); 1 spec., O’ Connor, x.1965, K. Pullen (cow dung) (<named-content xmlns:xlink="http://www.w3.org/1999/xlink" content-type="dwc:institutional_code" xlink:type="simple">ANIC</named-content>); 1 spec., no locality, 9.xii.1957, W.J.M. Vestjens (<named-content xmlns:xlink="http://www.w3.org/1999/xlink" content-type="dwc:institutional_code" xlink:type="simple">ANIC</named-content>); 2 specs., Ginninderra, iii.1975, K.R. Pullen (<named-content xmlns:xlink="http://www.w3.org/1999/xlink" content-type="dwc:institutional_code" xlink:type="simple">ANIC</named-content>).</p><p>New South Wales: 2 specs., 24 km N Condobolin, 7.xi.1986, W.W.K. Houston (<named-content xmlns:xlink="http://www.w3.org/1999/xlink" content-type="dwc:institutional_code" xlink:type="simple">ANIC</named-content>); 1 spec., NSW, Ilford, 56 km, SSE Mudgee, 26.i.1991, on a very old dead animal (<named-content xmlns:xlink="http://www.w3.org/1999/xlink" content-type="dwc:institutional_code" xlink:type="simple">ANIC</named-content>); 3 specs., NSW, Bogan River, J. Armstrong (<named-content xmlns:xlink="http://www.w3.org/1999/xlink" content-type="dwc:institutional_code" xlink:type="simple">ANIC</named-content>). South Australia: 1 spec., Green Valley, Marre-B’ville, 16.ix.1972, collector unknown (<named-content xmlns:xlink="http://www.w3.org/1999/xlink" content-type="dwc:institutional_code" xlink:type="simple">ANIC</named-content>); 2 specs., Adelaide, A.H. Elston (<named-content xmlns:xlink="http://www.w3.org/1999/xlink" content-type="dwc:institutional_code" xlink:type="simple">MAMU</named-content>); 3 specs., Murray River, no date, A.H. Elston (<named-content xmlns:xlink="http://www.w3.org/1999/xlink" content-type="dwc:institutional_code" xlink:type="simple">MAMU</named-content>); 6 specs., Halletts Cove, 26.i.1967, N. McFarland (on freshly dead sheep carcass) (<named-content xmlns:xlink="http://www.w3.org/1999/xlink" content-type="dwc:institutional_code" xlink:type="simple">SAMA</named-content>); 6 specs., 15 km W of Eladuna Homestead, 7.–8.iii.1972, E.G. Matthews (<named-content xmlns:xlink="http://www.w3.org/1999/xlink" content-type="dwc:institutional_code" xlink:type="simple">SAMA</named-content>); 2 specs., Karoonda to Perbinga, G.E.H. Wright (<named-content xmlns:xlink="http://www.w3.org/1999/xlink" content-type="dwc:institutional_code" xlink:type="simple">SAMA</named-content>); 1 spec., Murray River, H.S. Cope (<named-content xmlns:xlink="http://www.w3.org/1999/xlink" content-type="dwc:institutional_code" xlink:type="simple">SAMA</named-content>); 6 specs., near Victory Well, Everard Pk., Stn., 29.x.1970, E.G. Matthews (under bark) (<named-content xmlns:xlink="http://www.w3.org/1999/xlink" content-type="dwc:institutional_code" xlink:type="simple">SAMA</named-content>); 3 specs., Edithburg, 17.iv.1908 (<named-content xmlns:xlink="http://www.w3.org/1999/xlink" content-type="dwc:institutional_code" xlink:type="simple">SAMA</named-content>); 2 specs., Kimba, E. Broomhead (<named-content xmlns:xlink="http://www.w3.org/1999/xlink" content-type="dwc:institutional_code" xlink:type="simple">SAMA</named-content>); 2 specs., Cooper’s Creek, J.G. Reuther (<named-content xmlns:xlink="http://www.w3.org/1999/xlink" content-type="dwc:institutional_code" xlink:type="simple">SAMA</named-content>). Queensland: 3 specs., 3 km NE Mt. Webb, 15.03S 145.09E, 3.v.1981, J. Feehan (<named-content xmlns:xlink="http://www.w3.org/1999/xlink" content-type="dwc:institutional_code" xlink:type="simple">ANIC</named-content>); 1 spec., McLeod R Xing, 16.29S 145.00E, c 330 m, 22.xi.1997, C. Reid (paperbark, rubbervine, sand; cow dung) (<named-content xmlns:xlink="http://www.w3.org/1999/xlink" content-type="dwc:institutional_code" xlink:type="simple">ANIC</named-content>); 2 specs., Mount Mee, 7.5 km SW, 27.05S 152.42E, 12.x.1991, T. Gush (under dead snake on the road) (<named-content xmlns:xlink="http://www.w3.org/1999/xlink" content-type="dwc:institutional_code" xlink:type="simple">ANIC</named-content>); 3 specs., Hay Point, 21.17S 149.15E, 28.xi.1990, T. Gush (on dead kangaroo) (<named-content xmlns:xlink="http://www.w3.org/1999/xlink" content-type="dwc:institutional_code" xlink:type="simple">ANIC</named-content>); 2 specs., Charter Towers, 5.iv.1965, Bornemisza-Yapp; 1 spec., Atherton, 26.iii.1965, Bornemisza (<named-content xmlns:xlink="http://www.w3.org/1999/xlink" content-type="dwc:institutional_code" xlink:type="simple">ANIC</named-content>); 6 specs., Isla Gorge National Park, NE corner, <named-content xmlns:xlink="http://www.w3.org/1999/xlink" content-type="dwc:verbatimCoordinates" xlink:type="simple"><named-content content-type="geo-json" specific-use="{&#34;type&#34;:&#34;Point&#34;,&#34;coordinates&#34;:[150.016667,-25.166667]}" id="NCID0EBGEM" xlink:type="simple">25°10'S, 150°01'E</named-content></named-content>, 4.–6.iii.1998, D.J. Cook (vine scrub, dung pitfall) (<named-content xmlns:xlink="http://www.w3.org/1999/xlink" content-type="dwc:institutional_code" xlink:type="simple">QM</named-content>); 1 spec., ditto, but 15.–19.xii.1997, 240 m; 1 spec., Mt. Rose, via Taroom, Site 2, <named-content xmlns:xlink="http://www.w3.org/1999/xlink" content-type="dwc:verbatimCoordinates" xlink:type="simple"><named-content content-type="geo-json" specific-use="{&#34;type&#34;:&#34;Point&#34;,&#34;coordinates&#34;:[149.983333,-25.433333]}" id="NCID0EOGEM" xlink:type="simple">25°26'S, 149°59'E</named-content></named-content>; 30.iii.1997, 200 m, D.J. Cook (at road-killed macropod) (<named-content xmlns:xlink="http://www.w3.org/1999/xlink" content-type="dwc:institutional_code" xlink:type="simple">QM</named-content>); 2 specs., Brigalow Reservation Station Site 7, <named-content xmlns:xlink="http://www.w3.org/1999/xlink" content-type="dwc:verbatimCoordinates" xlink:type="simple"><named-content content-type="geo-json" specific-use="{&#34;type&#34;:&#34;Point&#34;,&#34;coordinates&#34;:[149.750000,-24.816667]}" id="NCID0E2GEM" xlink:type="simple">24°49'S, <!--PageBreak-->149°45'E</named-content></named-content>, 28.–29.iii.2001, 170 m, Monteith, Cook (paddock dung trap) (<named-content xmlns:xlink="http://www.w3.org/1999/xlink" content-type="dwc:institutional_code" xlink:type="simple">QM</named-content>); 1 spec., East Woodmillar, brigalow, <named-content xmlns:xlink="http://www.w3.org/1999/xlink" content-type="dwc:verbatimCoordinates" xlink:type="simple"><named-content content-type="geo-json" specific-use="{&#34;type&#34;:&#34;Point&#34;,&#34;coordinates&#34;:[151.600000,-25.683333]}" id="NCID0ELHEM" xlink:type="simple">25°41'S, 151°36'E</named-content></named-content>, 25.–27.i.1999, 240 m, D.J. Cook (dung pitfall) (<named-content xmlns:xlink="http://www.w3.org/1999/xlink" content-type="dwc:institutional_code" xlink:type="simple">QM</named-content>); 1 spec., Baldy Mt. Road, 2.4 km from S end, 1130 m, <named-content xmlns:xlink="http://www.w3.org/1999/xlink" content-type="dwc:verbatimCoordinates" xlink:type="simple"><named-content content-type="geo-json" specific-use="{&#34;type&#34;:&#34;Point&#34;,&#34;coordinates&#34;:[145.416667,-17.333333]}" id="NCID0EYHEM" xlink:type="simple">17°20'S, 145°25'E</named-content></named-content>, 30.xi.–1.xii.1997, G. Monteith (dung traps) (<named-content xmlns:xlink="http://www.w3.org/1999/xlink" content-type="dwc:institutional_code" xlink:type="simple">QM</named-content>); 1 spec., Elsey NP, 12 mile camp, <named-content xmlns:xlink="http://www.w3.org/1999/xlink" content-type="dwc:verbatimCoordinates" xlink:type="simple"><named-content content-type="geo-json" specific-use="{&#34;type&#34;:&#34;Point&#34;,&#34;coordinates&#34;:[133.216667,-14.950000]}" id="NCID0EFIEM" xlink:type="simple">14°57'S, 133°13'E</named-content></named-content>, 25.–27.vi.2003, G.B. Monteith (dung trap) (<named-content xmlns:xlink="http://www.w3.org/1999/xlink" content-type="dwc:institutional_code" xlink:type="simple">QM</named-content>); 1 spec., Lake Broadwater via Dalby, 22.iv.–12.vi.1986, Queensland Museum &amp; Bennie (pitfall traps) (<named-content xmlns:xlink="http://www.w3.org/1999/xlink" content-type="dwc:institutional_code" xlink:type="simple">QM</named-content>); 5 specs., Isla Gorge National Park, lookout turnoff, 240 m, <named-content xmlns:xlink="http://www.w3.org/1999/xlink" content-type="dwc:verbatimCoordinates" xlink:type="simple"><named-content content-type="geo-json" specific-use="{&#34;type&#34;:&#34;Point&#34;,&#34;coordinates&#34;:[149.966667,-25.200000]}" id="NCID0EXIEM" xlink:type="simple">25°12'S, 149°58'E</named-content></named-content>, 15.–19.xii.1997, D.J. Cook (open forest, dung trap) (<named-content xmlns:xlink="http://www.w3.org/1999/xlink" content-type="dwc:institutional_code" xlink:type="simple">QM</named-content>); 1 spec., Bogantungan, 2 km N, 360 m, <named-content xmlns:xlink="http://www.w3.org/1999/xlink" content-type="dwc:verbatimCoordinates" xlink:type="simple"><named-content content-type="geo-json" specific-use="{&#34;type&#34;:&#34;Point&#34;,&#34;coordinates&#34;:[147.283333,-23.633333]}" id="NCID0EEJEM" xlink:type="simple">23°38'S, 147°17'E</named-content></named-content>; 17.–18.xii.2000, G.B. Monteith (open forest, dung pitfall) (<named-content xmlns:xlink="http://www.w3.org/1999/xlink" content-type="dwc:institutional_code" xlink:type="simple">QM</named-content>); 5 specs., Expedition Range National Park, ‘Amphitheatre Campsite’, <named-content xmlns:xlink="http://www.w3.org/1999/xlink" content-type="dwc:verbatimCoordinates" xlink:type="simple"><named-content content-type="geo-json" specific-use="{&#34;type&#34;:&#34;Point&#34;,&#34;coordinates&#34;:[148.983333,-25.200000]}" id="NCID0ERJEM" xlink:type="simple">25°12'S, 148°59'E</named-content></named-content>, 25.–26.ix.1997, D.J. Cook (dung baited pitfall traps) (<named-content xmlns:xlink="http://www.w3.org/1999/xlink" content-type="dwc:institutional_code" xlink:type="simple">QM</named-content>); 3 specs., BoomerRa, Site 2, <named-content xmlns:xlink="http://www.w3.org/1999/xlink" content-type="dwc:verbatimCoordinates" xlink:type="simple"><named-content content-type="geo-json" specific-use="{&#34;type&#34;:&#34;Point&#34;,&#34;coordinates&#34;:[149.750000,-23.200000]}" id="NCID0E5JEM" xlink:type="simple">23°12'S, 149°45'E</named-content></named-content>, 28.–30.ix.1999, Monteith &amp; Cook (open forest dung trap) (<named-content xmlns:xlink="http://www.w3.org/1999/xlink" content-type="dwc:institutional_code" xlink:type="simple">QM</named-content>); 1 spec., BoomerRa, Python Scrub, Site 5, 240 m <named-content xmlns:xlink="http://www.w3.org/1999/xlink" content-type="dwc:verbatimCoordinates" xlink:type="simple"><named-content content-type="geo-json" specific-use="{&#34;type&#34;:&#34;Point&#34;,&#34;coordinates&#34;:[149.733333,-23.200000]}" id="NCID0ELKEM" xlink:type="simple">23°12'S, 149°44'E</named-content></named-content>, 28.–29.ix.1999, G.B. Monteith (dung trap, vine scrub) (<named-content xmlns:xlink="http://www.w3.org/1999/xlink" content-type="dwc:institutional_code" xlink:type="simple">QM</named-content>); 1 spec., L. Torquine, Kamaran Downs Stn., <named-content xmlns:xlink="http://www.w3.org/1999/xlink" content-type="dwc:verbatimCoordinates" xlink:type="simple"><named-content content-type="geo-json" specific-use="{&#34;type&#34;:&#34;Point&#34;,&#34;coordinates&#34;:[138.650000,-24.533333]}" id="NCID0EYKEM" xlink:type="simple">24°32'S, 138°39'E</named-content></named-content>, 29.–30.viii.1994, C. Eddie &amp; G. Ford (<italic><tp:taxon-name><tp:taxon-name-part taxon-name-part-type="genus" reg="Acacia">Acacia</tp:taxon-name-part> <tp:taxon-name-part taxon-name-part-type="species" reg="georginae">georginae</tp:taxon-name-part></tp:taxon-name></italic> Shrudd) (<named-content xmlns:xlink="http://www.w3.org/1999/xlink" content-type="dwc:institutional_code" xlink:type="simple">QM</named-content>); 2 specs., Moranbah, 6 km S, 25.vi.–20.xii.1997, G. Monteith &amp; E. Kruck (Fit intercept, Box Flat) (<named-content xmlns:xlink="http://www.w3.org/1999/xlink" content-type="dwc:institutional_code" xlink:type="simple">QM</named-content>); 2 specs., Jundah “Noonah-Lohern” Boundary, <named-content xmlns:xlink="http://www.w3.org/1999/xlink" content-type="dwc:verbatimCoordinates" xlink:type="simple"><named-content content-type="geo-json" specific-use="{&#34;type&#34;:&#34;Point&#34;,&#34;coordinates&#34;:[143.216667,-24.100000]}" id="NCID0EVLEM" xlink:type="simple">24°06'S, 143°13'E</named-content></named-content>, 15.iv.1993, A. Emmott (Boobok owl carcass) (<named-content xmlns:xlink="http://www.w3.org/1999/xlink" content-type="dwc:institutional_code" xlink:type="simple">QM</named-content>); 4 specs., Bogantungan, 9 km N, 840 m, <named-content xmlns:xlink="http://www.w3.org/1999/xlink" content-type="dwc:verbatimCoordinates" xlink:type="simple"><named-content content-type="geo-json" specific-use="{&#34;type&#34;:&#34;Point&#34;,&#34;coordinates&#34;:[147.300000,-23.566667]}" id="NCID0ECMEM" xlink:type="simple">23°34'S, 147°18'E</named-content></named-content>, 25.–26.x.2000, D.J. Cook (dung pitfall) (<named-content xmlns:xlink="http://www.w3.org/1999/xlink" content-type="dwc:institutional_code" xlink:type="simple">QM</named-content>); 2 specs., Isla Gorge Lookout, 380 m, <named-content xmlns:xlink="http://www.w3.org/1999/xlink" content-type="dwc:verbatimCoordinates" xlink:type="simple"><named-content content-type="geo-json" specific-use="{&#34;type&#34;:&#34;Point&#34;,&#34;coordinates&#34;:[149.966667,-25.200000]}" id="NCID0EPMEM" xlink:type="simple">25°12'S, 149°58'E</named-content></named-content>, 3.–5.iv.1998, G. Monteith (dung trap) (<named-content xmlns:xlink="http://www.w3.org/1999/xlink" content-type="dwc:institutional_code" xlink:type="simple">QM</named-content>); 1 spec., ditto, but 22.–23.ix.1997 (<named-content xmlns:xlink="http://www.w3.org/1999/xlink" content-type="dwc:institutional_code" xlink:type="simple">QM</named-content>); 1 spec., Brigalow Res. Site 3, 28.–29.x.2000, 160 m, <named-content xmlns:xlink="http://www.w3.org/1999/xlink" content-type="dwc:verbatimCoordinates" xlink:type="simple"><named-content content-type="geo-json" specific-use="{&#34;type&#34;:&#34;Point&#34;,&#34;coordinates&#34;:[149.766667,-24.800000]}" id="NCID0EBNEM" xlink:type="simple">24°48'S, 149°46'E</named-content></named-content>, D.J. Cook (dung pitfall belah/brigalow) (<named-content xmlns:xlink="http://www.w3.org/1999/xlink" content-type="dwc:institutional_code" xlink:type="simple">QM</named-content>); 2 specs., MacDonald Point site 1, <named-content xmlns:xlink="http://www.w3.org/1999/xlink" content-type="dwc:verbatimCoordinates" xlink:type="simple"><named-content content-type="geo-json" specific-use="{&#34;type&#34;:&#34;Point&#34;,&#34;coordinates&#34;:[150.183333,-22.333333]}" id="NCID0EONEM" xlink:type="simple">22°20'S, 150°11'E</named-content></named-content>, 5 m, 2.viii.2001, D. Sands &amp; J.Haines (dung trap) (<named-content xmlns:xlink="http://www.w3.org/1999/xlink" content-type="dwc:institutional_code" xlink:type="simple">QM</named-content>); 1 spec., Gregory Dev Road and Sandy Crook crossing, 300 m, <named-content xmlns:xlink="http://www.w3.org/1999/xlink" content-type="dwc:verbatimCoordinates" xlink:type="simple"><named-content content-type="geo-json" specific-use="{&#34;type&#34;:&#34;Point&#34;,&#34;coordinates&#34;:[145.766667,-19.600000]}" id="NCID0E2NEM" xlink:type="simple">19°36'S, 145°46'E</named-content></named-content>, 17.–18.xii.2006, G. Monteith (open forest faeces pitfall trap) (<named-content xmlns:xlink="http://www.w3.org/1999/xlink" content-type="dwc:institutional_code" xlink:type="simple">QM</named-content>); 1 spec., Brigalow Res., Site 7, 170 m, <named-content xmlns:xlink="http://www.w3.org/1999/xlink" content-type="dwc:verbatimCoordinates" xlink:type="simple"><named-content content-type="geo-json" specific-use="{&#34;type&#34;:&#34;Point&#34;,&#34;coordinates&#34;:[149.750000,-24.816667]}" id="NCID0EIOEM" xlink:type="simple">24°49'S, 149°45'E</named-content></named-content>, 28.–29.iii.2001, Monteith &amp; Cook (fungus trap, paddock) (<named-content xmlns:xlink="http://www.w3.org/1999/xlink" content-type="dwc:institutional_code" xlink:type="simple">QM</named-content>); 2 specs., 16 km N of Springsure, <named-content xmlns:xlink="http://www.w3.org/1999/xlink" content-type="dwc:verbatimCoordinates" xlink:type="simple"><named-content content-type="geo-json" specific-use="{&#34;type&#34;:&#34;Point&#34;,&#34;coordinates&#34;:[148.100000,-23.983333]}" id="NCID0EVOEM" xlink:type="simple">23°59'S, 148°06'E</named-content></named-content>, 250 m, 4.–10.iii.2006, G. Monteith (mushroom baited pitfall brigalow regrowth) (<named-content xmlns:xlink="http://www.w3.org/1999/xlink" content-type="dwc:institutional_code" xlink:type="simple">QM</named-content>); 2 specs., Wallaroo Highway, 7.5 km NW, <named-content xmlns:xlink="http://www.w3.org/1999/xlink" content-type="dwc:verbatimCoordinates" xlink:type="simple"><named-content content-type="geo-json" specific-use="{&#34;type&#34;:&#34;Point&#34;,&#34;coordinates&#34;:[148.633333,-25.250000]}" id="NCID0ECPEM" xlink:type="simple">25°15'S, 148°38'E</named-content></named-content>, 480 m, Burwell (mushroom/pitfall, Eucalypt/cycad woodland) (<named-content xmlns:xlink="http://www.w3.org/1999/xlink" content-type="dwc:institutional_code" xlink:type="simple">QM</named-content>); 4 specs., Capella, 16.5km S, 210 m, <named-content xmlns:xlink="http://www.w3.org/1999/xlink" content-type="dwc:verbatimCoordinates" xlink:type="simple"><named-content content-type="geo-json" specific-use="{&#34;type&#34;:&#34;Point&#34;,&#34;coordinates&#34;:[148.066667,-23.216667]}" id="NCID0EPPEM" xlink:type="simple">23°13'S, 148°04'E</named-content></named-content>, G. Monteith (mushroom baited pitfall, open forest) (<named-content xmlns:xlink="http://www.w3.org/1999/xlink" content-type="dwc:institutional_code" xlink:type="simple">QM</named-content>); 6 specs., Wallaroo Highway, 6km WNW, <named-content xmlns:xlink="http://www.w3.org/1999/xlink" content-type="dwc:verbatimCoordinates" xlink:type="simple"><named-content content-type="geo-json" specific-use="{&#34;type&#34;:&#34;Point&#34;,&#34;coordinates&#34;:[148.650000,-25.266667]}" id="NCID0E3PEM" xlink:type="simple">25°16'S, 148°39'E</named-content></named-content>, 550 m, 4.–10.iii.2006, J. Burwell (mushroom baited pitfall, open woodland) (<named-content xmlns:xlink="http://www.w3.org/1999/xlink" content-type="dwc:institutional_code" xlink:type="simple">QM</named-content>); 1 spec., Auburn River National Park, 200 m, <named-content xmlns:xlink="http://www.w3.org/1999/xlink" content-type="dwc:verbatimCoordinates" xlink:type="simple"><named-content content-type="geo-json" specific-use="{&#34;type&#34;:&#34;Point&#34;,&#34;coordinates&#34;:[151.050000,-25.716667]}" id="NCID0EJQEM" xlink:type="simple">25°43'S, 151°03'E</named-content></named-content>, 24.–26.xii.2005, G. Monteith (vine scrub) (<named-content xmlns:xlink="http://www.w3.org/1999/xlink" content-type="dwc:institutional_code" xlink:type="simple">QM</named-content>); 1 spec., 5th Galway, <named-content xmlns:xlink="http://www.w3.org/1999/xlink" content-type="dwc:verbatimCoordinates" xlink:type="simple"><named-content content-type="geo-json" specific-use="{&#34;type&#34;:&#34;Point&#34;,&#34;coordinates&#34;:[142.150000,-25.566667]}" id="NCID0EWQEM" xlink:type="simple">25°34'S, 142°09'E</named-content></named-content>, 22.ix.2001 (dung pitfall) (<named-content xmlns:xlink="http://www.w3.org/1999/xlink" content-type="dwc:institutional_code" xlink:type="simple">QM</named-content>); 2 specs., ditto, but 29.ix.2001 (<named-content xmlns:xlink="http://www.w3.org/1999/xlink" content-type="dwc:institutional_code" xlink:type="simple">QM</named-content>); 1 spec., ditto, but 2.ix.2001 (<named-content xmlns:xlink="http://www.w3.org/1999/xlink" content-type="dwc:institutional_code" xlink:type="simple">QM</named-content>); 1 spec., Lords Table, SE base, site 1, <named-content xmlns:xlink="http://www.w3.org/1999/xlink" content-type="dwc:verbatimCoordinates" xlink:type="simple"><named-content content-type="geo-json" specific-use="{&#34;type&#34;:&#34;Point&#34;,&#34;coordinates&#34;:[148.016667,-22.666667]}" id="NCID0ENREM" xlink:type="simple">22°40'S, 148°01'E</named-content></named-content>, 440 m, 4.–6.iii.2006, <named-content xmlns:xlink="http://www.w3.org/1999/xlink" content-type="dwc:institutional_code" xlink:type="simple">QM</named-content> party (dung trap, eucalypt woodland) (<named-content xmlns:xlink="http://www.w3.org/1999/xlink" content-type="dwc:institutional_code" xlink:type="simple">QM</named-content>); 1 spec., Barkly Highway, Six Mile Creek, <named-content xmlns:xlink="http://www.w3.org/1999/xlink" content-type="dwc:verbatimCoordinates" xlink:type="simple"><named-content content-type="geo-json" specific-use="{&#34;type&#34;:&#34;Point&#34;,&#34;coordinates&#34;:[137.333333,-20.016667]}" id="NCID0E6REM" xlink:type="simple">20°01'S, 137°20'E</named-content></named-content>, Monteith &amp; Cook (dung trap, gidgee gravelly soil) (<named-content xmlns:xlink="http://www.w3.org/1999/xlink" content-type="dwc:institutional_code" xlink:type="simple">QM</named-content>); 1 spec., Hillview, <named-content xmlns:xlink="http://www.w3.org/1999/xlink" content-type="dwc:verbatimCoordinates" xlink:type="simple"><named-content content-type="geo-json" specific-use="{&#34;type&#34;:&#34;Point&#34;,&#34;coordinates&#34;:[144.266667,-22.250000]}" id="NCID0EMSEM" xlink:type="simple">22°15'S, 144°16'E</named-content></named-content>, 12.iv.2002, NHT Project (dung pitfall) (<named-content xmlns:xlink="http://www.w3.org/1999/xlink" content-type="dwc:institutional_code" xlink:type="simple">QM</named-content>); 1 spec., Andromeda, <named-content xmlns:xlink="http://www.w3.org/1999/xlink" content-type="dwc:verbatimCoordinates" xlink:type="simple"><named-content content-type="geo-json" specific-use="{&#34;type&#34;:&#34;Point&#34;,&#34;coordinates&#34;:[150.183333,-23.883333]}" id="NCID0EZSEM" xlink:type="simple">23°53'S, 150°11'E</named-content></named-content>, 20.iii.2002, NHT Project (dung pitfall) (<named-content xmlns:xlink="http://www.w3.org/1999/xlink" content-type="dwc:institutional_code" xlink:type="simple">QM</named-content>); 1 spec., Amaroo, <named-content xmlns:xlink="http://www.w3.org/1999/xlink" content-type="dwc:verbatimCoordinates" xlink:type="simple"><named-content content-type="geo-json" specific-use="{&#34;type&#34;:&#34;Point&#34;,&#34;coordinates&#34;:[147.333333,-22.100000]}" id="NCID0EGTEM" xlink:type="simple">22°06'S, 147°20'E</named-content></named-content>, 20.i.2002, NHT Project (dung pitfall) (<named-content xmlns:xlink="http://www.w3.org/1999/xlink" content-type="dwc:institutional_code" xlink:type="simple">QM</named-content>); 3 specs., Lolworth National Park, <named-content xmlns:xlink="http://www.w3.org/1999/xlink" content-type="dwc:verbatimCoordinates" xlink:type="simple"><named-content content-type="geo-json" specific-use="{&#34;type&#34;:&#34;Point&#34;,&#34;coordinates&#34;:[146.083333,-19.833333]}" id="NCID0ETTEM" xlink:type="simple">19°50'S, 146°05'E</named-content></named-content>, 270 m, 12.–14.xii.2006, D.J. Cook <!--PageBreak-->(faeces baited pitfall, open forest) (<named-content xmlns:xlink="http://www.w3.org/1999/xlink" content-type="dwc:institutional_code" xlink:type="simple">QM</named-content>); 1 spec., Toomba, 390 m, <named-content xmlns:xlink="http://www.w3.org/1999/xlink" content-type="dwc:verbatimCoordinates" xlink:type="simple"><named-content content-type="geo-json" specific-use="{&#34;type&#34;:&#34;Point&#34;,&#34;coordinates&#34;:[145.566667,-19.966667]}" id="NCID0ECUEM" xlink:type="simple">19°58'S, 145°34'E</named-content></named-content>, 14.–17.xii.2006, G.B. Monteith &amp; D.J. Cook (faeces baited pitfall, rainforest) (<named-content xmlns:xlink="http://www.w3.org/1999/xlink" content-type="dwc:institutional_code" xlink:type="simple">QM</named-content>); 2 specs., ditto, but 14.–16.xii.2006 (<named-content xmlns:xlink="http://www.w3.org/1999/xlink" content-type="dwc:institutional_code" xlink:type="simple">QM</named-content>); 2 specs., ditto, but 14.–15.ii.2007, G.B. Monteith (open forest dung trap, basalt) (<named-content xmlns:xlink="http://www.w3.org/1999/xlink" content-type="dwc:institutional_code" xlink:type="simple">QM</named-content>); 2 specs., Yuleba SF, site 6, 270 m, <named-content xmlns:xlink="http://www.w3.org/1999/xlink" content-type="dwc:verbatimCoordinates" xlink:type="simple"><named-content content-type="geo-json" specific-use="{&#34;type&#34;:&#34;Point&#34;,&#34;coordinates&#34;:[149.733333,-26.933333]}" id="NCID0EZUEM" xlink:type="simple">26°56'S, 149°44'E</named-content></named-content>, 9.–10.iii.2002, Monteith &amp; Cook (dung trap, cypress &amp; gums) (<named-content xmlns:xlink="http://www.w3.org/1999/xlink" content-type="dwc:institutional_code" xlink:type="simple">QM</named-content>); 2 specs., Wongi Ponds, S turnoff, <named-content xmlns:xlink="http://www.w3.org/1999/xlink" content-type="dwc:verbatimCoordinates" xlink:type="simple"><named-content content-type="geo-json" specific-use="{&#34;type&#34;:&#34;Point&#34;,&#34;coordinates&#34;:[152.633333,-25.433333]}" id="NCID0EGVEM" xlink:type="simple">25°26'S, 152°38'E</named-content></named-content>, 20 m, 18.–21.xii.2007, D.J. Cook (heath &amp; eucalypt) (<named-content xmlns:xlink="http://www.w3.org/1999/xlink" content-type="dwc:institutional_code" xlink:type="simple">QM</named-content>); 8 specs., Southwood NP, site 4, 255 m, <named-content xmlns:xlink="http://www.w3.org/1999/xlink" content-type="dwc:verbatimCoordinates" xlink:type="simple"><named-content content-type="geo-json" specific-use="{&#34;type&#34;:&#34;Point&#34;,&#34;coordinates&#34;:[150.083333,-27.816667]}" id="NCID0ETVEM" xlink:type="simple">27°49'S, 150°05'E</named-content></named-content>, 8.–10.xii.2005, G. Monteith (black soil, mushroom baited pitfall) (<named-content xmlns:xlink="http://www.w3.org/1999/xlink" content-type="dwc:institutional_code" xlink:type="simple">QM</named-content>); 4 specs., ditto, but 8.–11.xii.2005 (mushroom baited pitfall) (<named-content xmlns:xlink="http://www.w3.org/1999/xlink" content-type="dwc:institutional_code" xlink:type="simple">QM</named-content>); 1 spec., Moonie, 8km SW, 270 m, <named-content xmlns:xlink="http://www.w3.org/1999/xlink" content-type="dwc:verbatimCoordinates" xlink:type="simple"><named-content content-type="geo-json" specific-use="{&#34;type&#34;:&#34;Point&#34;,&#34;coordinates&#34;:[150.300000,-27.750000]}" id="NCID0EFWEM" xlink:type="simple">27°45'S, 150°18'E</named-content></named-content>, G. Monteith (mushroom baited pitfall, black soil, brigalow) (<named-content xmlns:xlink="http://www.w3.org/1999/xlink" content-type="dwc:institutional_code" xlink:type="simple">QM</named-content>); 7 specs., Coonardoo, Fletcher nr. Stanthorpe, 14.xii.1962, E. Sutton (under dead snake) (<named-content xmlns:xlink="http://www.w3.org/1999/xlink" content-type="dwc:institutional_code" xlink:type="simple">QM</named-content>); 2 specs., Boggomoss, via. Taroom, <named-content xmlns:xlink="http://www.w3.org/1999/xlink" content-type="dwc:verbatimCoordinates" xlink:type="simple"><named-content content-type="geo-json" specific-use="{&#34;type&#34;:&#34;Point&#34;,&#34;coordinates&#34;:[150.033333,-25.450000]}" id="NCID0EXWEM" xlink:type="simple">25°27'S, 150°02'E</named-content></named-content>, 12.–13.xi.1996, G.B. Monteith (dung trap) (<named-content xmlns:xlink="http://www.w3.org/1999/xlink" content-type="dwc:institutional_code" xlink:type="simple">QM</named-content>); 4 specs., ditto, but 14.–15.xi.1996 (<named-content xmlns:xlink="http://www.w3.org/1999/xlink" content-type="dwc:institutional_code" xlink:type="simple">QM</named-content>); 21 specs., Boggom, via Taroom, <named-content xmlns:xlink="http://www.w3.org/1999/xlink" content-type="dwc:verbatimCoordinates" xlink:type="simple"><named-content content-type="geo-json" specific-use="{&#34;type&#34;:&#34;Point&#34;,&#34;coordinates&#34;:[150.016667,-25.416667]}" id="NCID0EJXEM" xlink:type="simple">25°25'S, 150°01'E</named-content></named-content>, 11.xi.1996–i.1997, Cook &amp; Monteith (FIT trap) (<named-content xmlns:xlink="http://www.w3.org/1999/xlink" content-type="dwc:institutional_code" xlink:type="simple">QM</named-content>); 2 specs., Wallum, <named-content xmlns:xlink="http://www.w3.org/1999/xlink" content-type="dwc:verbatimCoordinates" xlink:type="simple"><named-content content-type="geo-json" specific-use="{&#34;type&#34;:&#34;Point&#34;,&#34;coordinates&#34;:[147.750000,-26.950000]}" id="NCID0EWXEM" xlink:type="simple">26°57'S, 147°45'E</named-content></named-content>, ii.2002, NHT Project (dung pitfall) (<named-content xmlns:xlink="http://www.w3.org/1999/xlink" content-type="dwc:institutional_code" xlink:type="simple">QM</named-content>); 1 spec., Ethabuka, 2007, C. Free (<named-content xmlns:xlink="http://www.w3.org/1999/xlink" content-type="dwc:institutional_code" xlink:type="simple">QM</named-content>); 1 spec., “Araluen”, <!--PageBreak--><named-content xmlns:xlink="http://www.w3.org/1999/xlink" content-type="dwc:verbatimCoordinates" xlink:type="simple"><named-content content-type="geo-json" specific-use="{&#34;type&#34;:&#34;Point&#34;,&#34;coordinates&#34;:[150.516667,-24.416667]}" id="NCID0EJYEM" xlink:type="simple">24°25'S, 150°31'E</named-content></named-content>, 12.iii.2002, NHT Project (dung pitfall) (<named-content xmlns:xlink="http://www.w3.org/1999/xlink" content-type="dwc:institutional_code" xlink:type="simple">QM</named-content>). Northern Territory: 5 specs., Alexandria Downs Station, 8.viii.1982, J. Harmer (<named-content xmlns:xlink="http://www.w3.org/1999/xlink" content-type="dwc:institutional_code" xlink:type="simple">ANIC</named-content>); 5 specs., Avon Downs Station, 19.viii.1982, J. Harmer (<named-content xmlns:xlink="http://www.w3.org/1999/xlink" content-type="dwc:institutional_code" xlink:type="simple">ANIC</named-content>); 1 spec., McArthur River Survey, Caranbirini, 22.iv.1976, J. Feehan (<named-content xmlns:xlink="http://www.w3.org/1999/xlink" content-type="dwc:institutional_code" xlink:type="simple">ANIC</named-content>); 1 spec. Borroloola, 17.i.1973, R.W.G. Jenkins (<named-content xmlns:xlink="http://www.w3.org/1999/xlink" content-type="dwc:institutional_code" xlink:type="simple">ANIC</named-content>); 1 spec., NT, 24.06S 132.46E, Finke Gorge NP, Little Palm Creek, 13.iii.1995, T. Weir, rock pools, palms, algal growth, overhanging vegetation (<named-content xmlns:xlink="http://www.w3.org/1999/xlink" content-type="dwc:institutional_code" xlink:type="simple">ANIC</named-content>); 2 specs., Barkly Rdhse, 129 km E, <named-content xmlns:xlink="http://www.w3.org/1999/xlink" content-type="dwc:verbatimCoordinates" xlink:type="simple"><named-content content-type="geo-json" specific-use="{&#34;type&#34;:&#34;Point&#34;,&#34;coordinates&#34;:[136.916667,-20.066667]}" id="NCID0EPZEM" xlink:type="simple">20°04'S, 136°55'E</named-content></named-content>, 16.–21.iv.2004, Monteith &amp; Cook (dung trap, acacia/grevillea shrubland) (<named-content xmlns:xlink="http://www.w3.org/1999/xlink" content-type="dwc:institutional_code" xlink:type="simple">QM</named-content>); 1 spec., ditto, but 17.–20.iv.2004, 12 km NE, <named-content xmlns:xlink="http://www.w3.org/1999/xlink" content-type="dwc:verbatimCoordinates" xlink:type="simple"><named-content content-type="geo-json" specific-use="{&#34;type&#34;:&#34;Point&#34;,&#34;coordinates&#34;:[135.900000,-19.616667]}" id="NCID0E3ZEM" xlink:type="simple">19°37'S, 135°54'E</named-content></named-content> (dung trap, gidgee, red soil) (<named-content xmlns:xlink="http://www.w3.org/1999/xlink" content-type="dwc:institutional_code" xlink:type="simple">QM</named-content>); 1 spec., Wunarah, near turnoff, <named-content xmlns:xlink="http://www.w3.org/1999/xlink" content-type="dwc:verbatimCoordinates" xlink:type="simple"><named-content content-type="geo-json" specific-use="{&#34;type&#34;:&#34;Point&#34;,&#34;coordinates&#34;:[136.633333,-19.983333]}" id="NCID0EJ1EM" xlink:type="simple">19°59'S, 136°38'E</named-content></named-content>, 270m, 8.–11.x.2007, D.J. Cook (<named-content xmlns:xlink="http://www.w3.org/1999/xlink" content-type="dwc:institutional_code" xlink:type="simple">QM</named-content>). Victoria: 2 specs., Sea Lake, no date, J.C. Goudie (<named-content xmlns:xlink="http://www.w3.org/1999/xlink" content-type="dwc:institutional_code" xlink:type="simple">MAMU</named-content>).</p><!--PageBreak--></tp:treatment-sec><tp:treatment-sec sec-type="biology" id="SECID0EZ1EM"><title>Biology.</title><p>Found on carcasses as well as in dung; often collected in pitfall traps.</p></tp:treatment-sec><tp:treatment-sec sec-type="distribution" id="SECID0E51EM"><title>Distribution.</title><p>This species is known from tropical Africa, including Madagascar, the Cape Verde Archipelago and the British territory of Saint Helene, across the Arabian Peninsula eastward to India, Myanmar and Vietnam (<xref ref-type="bibr" rid="B80">Mazur 2011</xref>). It is introduced and widespread in Australia, absent from Tasmania (Fig. <xref ref-type="fig" rid="F132">753</xref>).</p><fig id="F71" position="float" orientation="portrait"><label>Figures 399–407.</label><caption><p>
                  <bold>399</bold> <tp:taxon-name><tp:taxon-name-part taxon-name-part-type="genus" reg="Saprinus">Saprinus</tp:taxon-name-part> (<tp:taxon-name-part taxon-name-part-type="subgenus" reg="Saprinus">Saprinus</tp:taxon-name-part>) <tp:taxon-name-part taxon-name-part-type="species" reg="cupreus">cupreus</tp:taxon-name-part></tp:taxon-name> Erichson, 1834 male terminalia: 8<sup>th</sup> sternite + 8<sup>th</sup> tergite, ventral view <bold>400</bold> ditto, dorsal view <bold>401</bold> ditto, lateral view <bold>402</bold> male terminalia: 9<sup>th</sup> + 10<sup>th</sup> tergites, dorsal view <bold>403</bold> ditto, lateral view <bold>404</bold> male terminalia: spiculum gastrale, ventral view <bold>405</bold> ditto, lateral view <bold>406</bold> male terminalia: aedeagus, dorsal view <bold>407</bold> ditto, lateral view.</p></caption><graphic xmlns:xlink="http://www.w3.org/1999/xlink" xlink:href="zookeys-689-001-g071.jpg" position="float" orientation="portrait" xlink:type="simple" id="oo_150132.jpg"/></fig></tp:treatment-sec><tp:treatment-sec sec-type="remarks" id="SECID0EB4EM"><title>Remarks.</title><p>A sexually dimorphic species, males differ from females by the presence of two prominent tubercles situated near metaventral base as well as by finer punctation of both dorsum and venter. This species is similar to <italic><tp:taxon-name><tp:taxon-name-part taxon-name-part-type="genus" reg="Saprinus">S.</tp:taxon-name-part> <tp:taxon-name-part taxon-name-part-type="species" reg="chalcites">chalcites</tp:taxon-name-part></tp:taxon-name></italic> and can be confused with it, differing from the latter by much more coarse and dense punctation of dorsum as well as more dilated apex of aedeagus (compare Figs <xref ref-type="fig" rid="F65">370</xref> and <xref ref-type="fig" rid="F71">406</xref>). <italic><tp:taxon-name><tp:taxon-name-part taxon-name-part-type="genus" reg="Saprinus">S.</tp:taxon-name-part> <tp:taxon-name-part taxon-name-part-type="species" reg="cupreus">cupreus</tp:taxon-name-part></tp:taxon-name></italic> has been recently re-described in detail (<xref ref-type="bibr" rid="B61">Lackner and Gomy 2016</xref>). It can be distinguished from the rest of the Australopacific <italic><tp:taxon-name><tp:taxon-name-part taxon-name-part-type="genus" reg="Saprinus">Saprinus</tp:taxon-name-part></tp:taxon-name></italic> species using the above key. For the sake of easier identification of the Australopacific taxa we chose to include here the photographs of its habitus, as well as SEM micrographs and male genitalia drawings.</p></tp:treatment-sec><tp:treatment-sec><!--Section generated to contain objects referenced in tp:taxon-treatment.--><fig id="F132" position="float" orientation="portrait"><label>Figure 753.</label><caption><p>Distribution of four introduced <tp:taxon-name><tp:taxon-name-part taxon-name-part-type="subfamily">Saprininae</tp:taxon-name-part></tp:taxon-name> in Australia: <italic><tp:taxon-name><tp:taxon-name-part taxon-name-part-type="genus" reg="Chalcionellus">Chalcionellus</tp:taxon-name-part> <tp:taxon-name-part taxon-name-part-type="species" reg="aeneovirens">aeneovirens</tp:taxon-name-part></tp:taxon-name></italic> (Schmidt, 1890); <tp:taxon-name><tp:taxon-name-part taxon-name-part-type="genus" reg="Hypocaccus">Hypocaccus</tp:taxon-name-part> (<tp:taxon-name-part taxon-name-part-type="subgenus" reg="Nessus">Nessus</tp:taxon-name-part>) <tp:taxon-name-part taxon-name-part-type="species" reg="interpunctatus">interpunctatus</tp:taxon-name-part> <tp:taxon-name-part taxon-name-part-type="subspecies" reg="interpunctatus">interpunctatus</tp:taxon-name-part></tp:taxon-name> (Schmidt, 1885); <tp:taxon-name><tp:taxon-name-part taxon-name-part-type="genus" reg="Saprinus">Saprinus</tp:taxon-name-part> (<tp:taxon-name-part taxon-name-part-type="subgenus" reg="Saprinus">Saprinus</tp:taxon-name-part>) <tp:taxon-name-part taxon-name-part-type="species" reg="cupreus">cupreus</tp:taxon-name-part></tp:taxon-name> Erichson, 1834 and <tp:taxon-name><tp:taxon-name-part taxon-name-part-type="genus" reg="Saprinus">Saprinus</tp:taxon-name-part> (<tp:taxon-name-part taxon-name-part-type="subgenus" reg="Saprinus">Saprinus</tp:taxon-name-part>) <tp:taxon-name-part taxon-name-part-type="species" reg="chalcites">chalcites</tp:taxon-name-part></tp:taxon-name> (Illiger, 1807).</p></caption><graphic xmlns:xlink="http://www.w3.org/1999/xlink" xlink:href="zookeys-689-001-g132.jpg" position="float" orientation="portrait" xlink:type="simple" id="oo_150194.jpg"/></fig><fig id="F65" position="float" orientation="portrait"><label>Figures 363–371.</label><caption><p>
                  <bold>363</bold> <tp:taxon-name><tp:taxon-name-part taxon-name-part-type="genus" reg="Saprinus">Saprinus</tp:taxon-name-part> (<tp:taxon-name-part taxon-name-part-type="subgenus" reg="Saprinus">Saprinus</tp:taxon-name-part>) <tp:taxon-name-part taxon-name-part-type="species" reg="chalcites">chalcites</tp:taxon-name-part></tp:taxon-name> (Illiger, 1807) male terminalia: 8<sup>th</sup> sternite + 8<sup>th</sup> tergite, ventral view <bold>364</bold> ditto, dorsal view <bold>365</bold> ditto, lateral view <bold>366</bold> male terminalia: 9<sup>th</sup> + 10<sup>th</sup> tergites, dorsal view <bold>367</bold> ditto, lateral view <bold>368</bold> male terminalia: spiculum gastrale, ventral view <bold>369</bold> ditto, lateral view <bold>370</bold> male terminalia: aedeagus, dorsal view <bold>371</bold> ditto, lateral view.</p></caption><graphic xmlns:xlink="http://www.w3.org/1999/xlink" xlink:href="zookeys-689-001-g065.jpg" position="float" orientation="portrait" xlink:type="simple" id="oo_150126.jpg"/></fig></tp:treatment-sec><ref-list><ref id="B80"><mixed-citation xmlns:xlink="http://www.w3.org/1999/xlink" xlink:type="simple">
          <person-group><name name-style="western"><surname>Mazur</surname><given-names>S</given-names></name></person-group> (<year>2011</year>) A concise catalogue of the <tp:taxon-name><tp:taxon-name-part taxon-name-part-type="family">Histeridae</tp:taxon-name-part></tp:taxon-name> (<tp:taxon-name><tp:taxon-name-part taxon-name-part-type="order">Coleoptera</tp:taxon-name-part></tp:taxon-name>). Warsaw University of Life Sciences, SGGW Press, Warsaw 332 pp.</mixed-citation></ref><ref id="B61"><mixed-citation xmlns:xlink="http://www.w3.org/1999/xlink" xlink:type="simple">
          <person-group><name name-style="western"><surname>Lackner</surname><given-names>T</given-names></name><name name-style="western"><surname>Gomy</surname><given-names>Y</given-names></name></person-group> (<year>2016</year>) <article-title>Review of the genus <italic><tp:taxon-name><tp:taxon-name-part taxon-name-part-type="genus">Saprinus</tp:taxon-name-part></tp:taxon-name></italic> Erichson, 1834 from Madagascar and adjacent islands with description of a new species (<tp:taxon-name><tp:taxon-name-part taxon-name-part-type="order">Coleoptera</tp:taxon-name-part></tp:taxon-name>: <tp:taxon-name><tp:taxon-name-part taxon-name-part-type="family">Histeridae</tp:taxon-name-part></tp:taxon-name>: <tp:taxon-name><tp:taxon-name-part taxon-name-part-type="subfamily">Saprininae</tp:taxon-name-part></tp:taxon-name>) (Third contribution to the knowledge of the <tp:taxon-name><tp:taxon-name-part taxon-name-part-type="family">Histeridae</tp:taxon-name-part></tp:taxon-name> of Madagascar).</article-title> <source>Zootaxa</source> <volume>4083</volume>(<issue>2</issue>): <fpage>151</fpage>–<lpage>200</lpage>. <ext-link xlink:type="simple" ext-link-type="doi" xlink:href="10.11646/zootaxa.4083.2.1">http://doi.org/10.11646/zootaxa.4083.2.1</ext-link></mixed-citation></ref></ref-list></tp:taxon-treatment>
