# Supplementary material for: A monograph of the Australopacific Saprininae (Coleoptera, Histeridae)
Source: Zookeys. 2017 Aug 14;(689):1–263. doi: 10.3897/zookeys.689.12021 (PMC5672588; doi:10.3897/zookeys.689.12021)
Supplement: XML Treatment for Saprinus (Saprinus) cyaneuscyaneus [file zookeys.689.12021-treatment38.xml]

<!DOCTYPE tp:taxon-treatment
  PUBLIC "-//TaxonX//DTD Taxonomic Treatment Publishing DTD v0 20100105//EN" "tax-treatment-NSO.dtd">
<tp:taxon-treatment xmlns:tp="http://www.plazi.org/taxpub"><tp:treatment-meta><kwd-group><label>Taxon classification</label><kwd><named-content xmlns:xlink="http://www.w3.org/1999/xlink" content-type="kingdom">Animalia</named-content></kwd><kwd><named-content xmlns:xlink="http://www.w3.org/1999/xlink" content-type="order">Coleoptera</named-content></kwd><kwd><named-content xmlns:xlink="http://www.w3.org/1999/xlink" content-type="family">Histeridae</named-content></kwd></kwd-group><mixed-citation publication-type="journal"><person-group><name><surname>Lackner</surname><given-names>Tomáš</given-names></name><name><surname>Leschen</surname><given-names>Richard A.B.</given-names></name></person-group><article-title>A monograph of the Australopacific <tp:taxon-name><tp:taxon-name-part taxon-name-part-type="subfamily">Saprininae</tp:taxon-name-part></tp:taxon-name> (<tp:taxon-name><tp:taxon-name-part taxon-name-part-type="order">Coleoptera</tp:taxon-name-part></tp:taxon-name>, <tp:taxon-name><tp:taxon-name-part taxon-name-part-type="family">Histeridae</tp:taxon-name-part></tp:taxon-name>)</article-title><source>Zookeys</source><day>14</day><month>8</month><year>2017</year><volume>2017</volume><issue>689</issue><fpage>1</fpage><lpage>263</lpage><pub-id pub-id-type="doi">10.3897/zookeys.689.12021</pub-id></mixed-citation></tp:treatment-meta><tp:nomenclature><tp:taxon-name>
              <tp:taxon-name-part taxon-name-part-type="genus" reg="Saprinus">Saprinus</tp:taxon-name-part> (<tp:taxon-name-part taxon-name-part-type="subgenus" reg="Saprinus">Saprinus</tp:taxon-name-part>) <tp:taxon-name-part taxon-name-part-type="species" reg="cyaneus">cyaneus</tp:taxon-name-part><tp:taxon-name-part taxon-name-part-type="subspecies" reg="cyaneus">cyaneus</tp:taxon-name-part></tp:taxon-name><tp:taxon-authority>(Fabricius, 1775)</tp:taxon-authority><xref ref-type="fig" rid="F72">Figs 408</xref><xref ref-type="fig" rid="F73">, 409–414</xref><xref ref-type="fig" rid="F74">, 415–421</xref><xref ref-type="fig" rid="F134">, 755</xref><xref ref-type="fig" rid="F139">, 760</xref><xref ref-type="fig" rid="F141">, 762</xref><!--PageBreak--><tp:nomenclature-citation-list><tp:nomenclature-citation><tp:taxon-name>
                  <tp:taxon-name-part taxon-name-part-type="genus" reg="Hister">Hister</tp:taxon-name-part> <tp:taxon-name-part taxon-name-part-type="species" reg="cyaneus">cyaneus</tp:taxon-name-part></tp:taxon-name><comment>Fabricius, 1775: 52.</comment></tp:nomenclature-citation><tp:nomenclature-citation><tp:taxon-name>
                  <tp:taxon-name-part taxon-name-part-type="genus" reg="Saprinus">Saprinus</tp:taxon-name-part> <tp:taxon-name-part taxon-name-part-type="species" reg="australasiae">australasiae</tp:taxon-name-part></tp:taxon-name><comment>Blackburn, 1903: 107 – Synonymized by <xref ref-type="bibr" rid="B95">Wenzel (1955)</xref>: 609.</comment></tp:nomenclature-citation></tp:nomenclature-citation-list></tp:nomenclature><tp:treatment-sec sec-type="type locality" id="SECID0ERBFM"><title>Type locality.</title><p>Australia.</p><fig id="F72" position="float" orientation="portrait"><label>Figure 408.</label><caption><p>
                  <tp:taxon-name><tp:taxon-name-part taxon-name-part-type="genus" reg="Saprinus">Saprinus</tp:taxon-name-part> (<tp:taxon-name-part taxon-name-part-type="subgenus" reg="Saprinus">Saprinus</tp:taxon-name-part>) <tp:taxon-name-part taxon-name-part-type="species" reg="cyaneus">cyaneus</tp:taxon-name-part> <tp:taxon-name-part taxon-name-part-type="subspecies" reg="cyaneus">cyaneus</tp:taxon-name-part></tp:taxon-name> (Fabricius, 1775) habitus, dorsal view.</p></caption><graphic xmlns:xlink="http://www.w3.org/1999/xlink" xlink:href="zookeys-689-001-g072.jpg" position="float" orientation="portrait" xlink:type="simple" id="oo_150133.jpg"/></fig></tp:treatment-sec><tp:treatment-sec sec-type="type material" id="SECID0EVCFM"><title>Type material examined.</title><p>
              <italic><tp:taxon-name><tp:taxon-name-part taxon-name-part-type="genus" reg="Hister">Hister</tp:taxon-name-part> <tp:taxon-name-part taxon-name-part-type="species" reg="cyaneus">cyaneus</tp:taxon-name-part></tp:taxon-name></italic> Fabricius, 1775: lectotype, present designation, sex undetermined, pinned, right hind leg, left metatarsus, right mesotarsus, two last mesotarsomeres of left mesotibia missing, with written label “<tp:taxon-name><tp:taxon-name-part taxon-name-part-type="species" reg="cyaneus">cyaneus</tp:taxon-name-part></tp:taxon-name>”; followed by: “<tp:taxon-name><tp:taxon-name-part taxon-name-part-type="genus" reg="Hister">Hister</tp:taxon-name-part> <tp:taxon-name-part taxon-name-part-type="species" reg="cyaneus">cyaneus</tp:taxon-name-part></tp:taxon-name> / Fabricius, 1775 / LECTOTYPE / des. T. Lackner 2016” (red label, written) (<named-content xmlns:xlink="http://www.w3.org/1999/xlink" content-type="dwc:institutional_code" xlink:type="simple">ZMUC</named-content>). This species was described from an unknown number of specimens and the lectotype designation fixes the identity of this species.</p><p>
              <italic><tp:taxon-name><tp:taxon-name-part taxon-name-part-type="genus" reg="Saprinus">Saprinus</tp:taxon-name-part> <tp:taxon-name-part taxon-name-part-type="species" reg="australasiae">australasiae</tp:taxon-name-part></tp:taxon-name></italic> Blackburn, 1903: lectotype, present designation, sex undetermined, with the following labels: “<tp:taxon-name><tp:taxon-name-part taxon-name-part-type="genus" reg="Saprinus">Saprinus</tp:taxon-name-part></tp:taxon-name> / <tp:taxon-name><tp:taxon-name-part taxon-name-part-type="species" reg="australasiae">australasiae</tp:taxon-name-part></tp:taxon-name> / cotype” (written); followed by: “15898 / <tp:taxon-name><tp:taxon-name-part taxon-name-part-type="genus" reg="Saprinus">Saprinus</tp:taxon-name-part></tp:taxon-name> / Australasiae / Bl. / N. Territory / Cotype” (written); followed by: “<named-content xmlns:xlink="http://www.w3.org/1999/xlink" content-type="dwc:institutional_code" xlink:type="simple">SAMA</named-content> Database / No. 25-029674” (printed); followed by: “<tp:taxon-name><tp:taxon-name-part taxon-name-part-type="genus" reg="Saprinus">Saprinus</tp:taxon-name-part></tp:taxon-name> / <tp:taxon-name><tp:taxon-name-part taxon-name-part-type="species" reg="australasiae">australasiae</tp:taxon-name-part></tp:taxon-name> / Blackburn, 1903 / LECTOTYPE des. T. Lackner / 2016” (red label, written) (<named-content xmlns:xlink="http://www.w3.org/1999/xlink" content-type="dwc:institutional_code" xlink:type="simple">SAMA</named-content>). This species was described from an unknown number of specimens and the lectotype designation fixes the identity of this species.</p></tp:treatment-sec><tp:treatment-sec sec-type="material" id="SECID0EZFFM"><title>Additional material examined.</title><p>AUSTRALIA. Victoria: 1 ♂ &amp; 1 ♀, N. Victoria, Nieringua, 3.i.1931, C.E. Clarke (<named-content xmlns:xlink="http://www.w3.org/1999/xlink" content-type="dwc:institutional_code" xlink:type="simple">AMNZ</named-content>); 1 ♀, Australia 1934, C.E. Clarke (<named-content xmlns:xlink="http://www.w3.org/1999/xlink" content-type="dwc:institutional_code" xlink:type="simple">AMNZ</named-content>); 1 ♀, Victoria, Laue &amp; Rolle (<named-content xmlns:xlink="http://www.w3.org/1999/xlink" content-type="dwc:institutional_code" xlink:type="simple">ZMHUB</named-content>). Western Australia: 3 ♂♂ &amp; 1 ♀, Marloo Station 1934, Wurarga, Gebr. Goerling S.G. (<named-content xmlns:xlink="http://www.w3.org/1999/xlink" content-type="dwc:institutional_code" xlink:type="simple">ZMHUB</named-content>); 1 ♀, Denmark (?), 1938, de Boulay (<named-content xmlns:xlink="http://www.w3.org/1999/xlink" content-type="dwc:institutional_code" xlink:type="simple">AMNZ</named-content>); 1 spec., 10 km S by W of Malcolm, 29.025S 121.29E, 12.xi.1977, T.A. Weir (ex fox carcass) (<named-content xmlns:xlink="http://www.w3.org/1999/xlink" content-type="dwc:institutional_code" xlink:type="simple">ANIC</named-content>); 1 spec., 3 km W Armedale 30.xii.1977, L. Haylos <!--PageBreak-->(Howden Trap) (<named-content xmlns:xlink="http://www.w3.org/1999/xlink" content-type="dwc:institutional_code" xlink:type="simple">ANIC</named-content>); 1 spec., Red Bluff, 27.44S 114.11E, 23.xi.1971, N. McFarland (<named-content xmlns:xlink="http://www.w3.org/1999/xlink" content-type="dwc:institutional_code" xlink:type="simple">ANIC</named-content>); 1 spec., Wilga, 8.xi.1973, K. Carnaby (<named-content xmlns:xlink="http://www.w3.org/1999/xlink" content-type="dwc:institutional_code" xlink:type="simple">ANIC</named-content>); 1 spec., Blow Holes Road, Carnavon, 3.ix.1978, K. &amp; E. Carnaby (<named-content xmlns:xlink="http://www.w3.org/1999/xlink" content-type="dwc:institutional_code" xlink:type="simple">ANIC</named-content>); 14 specs., Carnavon, viii.1980, K. &amp; E. Carnaby (<named-content xmlns:xlink="http://www.w3.org/1999/xlink" content-type="dwc:institutional_code" xlink:type="simple">ANIC</named-content>); 1 spec., Coral Bay, Turn Off, 25.vii.1980, K. &amp; E. Carnaby (<named-content xmlns:xlink="http://www.w3.org/1999/xlink" content-type="dwc:institutional_code" xlink:type="simple">ANIC</named-content>); 1 spec., North West Cape, 21.vii.1981, K. &amp; E. Carnaby (<named-content xmlns:xlink="http://www.w3.org/1999/xlink" content-type="dwc:institutional_code" xlink:type="simple">ANIC</named-content>); 1 spec., Maidu Vale, 28.viii.1959, B.P. Moore (<named-content xmlns:xlink="http://www.w3.org/1999/xlink" content-type="dwc:institutional_code" xlink:type="simple">ANIC</named-content>); 5 specs., Stirling Range Natural Park, Bluff Knoll Road, 31.xii.1985, C. Reid (on dead kangaroo) (<named-content xmlns:xlink="http://www.w3.org/1999/xlink" content-type="dwc:institutional_code" xlink:type="simple">ANIC</named-content>); 1 spec., Claremont, 25.ii.1955, M.M.H. Wallace (<named-content xmlns:xlink="http://www.w3.org/1999/xlink" content-type="dwc:institutional_code" xlink:type="simple">ANIC</named-content>); 1 spec., ditto, but 20.ii.1955 (<named-content xmlns:xlink="http://www.w3.org/1999/xlink" content-type="dwc:institutional_code" xlink:type="simple">ANIC</named-content>); 1 spec., Nullabor, 1.iv.1967, T.O. Wolve (<named-content xmlns:xlink="http://www.w3.org/1999/xlink" content-type="dwc:institutional_code" xlink:type="simple">ANIC</named-content>); 1 spec., Applecross, 24.ii.1959, F.H. Utner Baker (<named-content xmlns:xlink="http://www.w3.org/1999/xlink" content-type="dwc:institutional_code" xlink:type="simple">ANIC</named-content>); 1 spec., Blow Holes Road, Carnavon, 3.ix.1978, K. &amp; E. Carnaby (<named-content xmlns:xlink="http://www.w3.org/1999/xlink" content-type="dwc:institutional_code" xlink:type="simple">ANIC</named-content>); 1 spec., Exmouth, 13.viii.1975, K. &amp; E. Carnaby (<named-content xmlns:xlink="http://www.w3.org/1999/xlink" content-type="dwc:institutional_code" xlink:type="simple">ANIC</named-content>); 1 ♀, 90 <!--PageBreak-->m Tank, E Lake King, 28.i.1985, K. &amp; E. Carnaby (<named-content xmlns:xlink="http://www.w3.org/1999/xlink" content-type="dwc:institutional_code" xlink:type="simple">ANIC</named-content>); 1 ♀, 43 km W of SA/WA border, 13.i.1992, Joe Bugeja (<named-content xmlns:xlink="http://www.w3.org/1999/xlink" content-type="dwc:institutional_code" xlink:type="simple">ANIC</named-content>); 1 spec., Kimberley, Drysdale River National Park, Solea Falls, <named-content xmlns:xlink="http://www.w3.org/1999/xlink" content-type="dwc:verbatimCoordinates" xlink:type="simple"><named-content content-type="geo-json" specific-use="{&#34;type&#34;:&#34;Point&#34;,&#34;coordinates&#34;:[127.000000,-14.683333]}" id="NCID0EFKFM" xlink:type="simple">14°41'S, 127°00'E</named-content></named-content>, 4.–5.v.1998, D.J. Cook (pitfall, fish bait) (<named-content xmlns:xlink="http://www.w3.org/1999/xlink" content-type="dwc:institutional_code" xlink:type="simple">QM</named-content>); 11 specs., Stirling Ranges, Bluff Knoll, 150 m, 12.xi.1963, J. Sedláček (<named-content xmlns:xlink="http://www.w3.org/1999/xlink" content-type="dwc:institutional_code" xlink:type="simple">QM</named-content>); 1 spec., Eucla, 5 m, 28.x.1963, J. Sedláček (<named-content xmlns:xlink="http://www.w3.org/1999/xlink" content-type="dwc:institutional_code" xlink:type="simple">QM</named-content>); 9 specs., Murchison River, 21.xi.1963, J. Sedláček (<named-content xmlns:xlink="http://www.w3.org/1999/xlink" content-type="dwc:institutional_code" xlink:type="simple">QM</named-content>); 2 specs., 16 km N Northampton, 21.xi.1963, J. Sedláček (<named-content xmlns:xlink="http://www.w3.org/1999/xlink" content-type="dwc:institutional_code" xlink:type="simple">QM</named-content>); 1 spec., Broome, 24.xi.1963, J. Sedláček (<named-content xmlns:xlink="http://www.w3.org/1999/xlink" content-type="dwc:institutional_code" xlink:type="simple">QM</named-content>); 1 spec., Mt. Barker, Helms; Fitzroy &amp; Margaret Rivers, Calvert Expedition, 1896 (<named-content xmlns:xlink="http://www.w3.org/1999/xlink" content-type="dwc:institutional_code" xlink:type="simple">SAMA</named-content>); 1 spec., Beverly, F.H. du Boulay; Faure Island, Shark Bay, 15 km SE Monkey Mia, <named-content xmlns:xlink="http://www.w3.org/1999/xlink" content-type="dwc:verbatimCoordinates" xlink:type="simple"><named-content content-type="geo-json" specific-use="{&#34;type&#34;:&#34;Point&#34;,&#34;coordinates&#34;:[113.907500,-25.897222]}" id="NCID0EQLFM" xlink:type="simple">25°53'50"S, 113°54'27"E</named-content></named-content>, 27.–31.v.2000, J.A. Forrest (dung trap) (<named-content xmlns:xlink="http://www.w3.org/1999/xlink" content-type="dwc:institutional_code" xlink:type="simple">SAMA</named-content>); 1 spec. Geraldton &amp; Mullewa, Lea (<named-content xmlns:xlink="http://www.w3.org/1999/xlink" content-type="dwc:institutional_code" xlink:type="simple">SAMA</named-content>). Australian Capital Territory: 1 spec., Canberra, 14.x.1965, E. Britton (coast road under dead wombat) (<named-content xmlns:xlink="http://www.w3.org/1999/xlink" content-type="dwc:institutional_code" xlink:type="simple">ANIC</named-content>); 1 spec., Turner, x.1965, K. Pullen (<named-content xmlns:xlink="http://www.w3.org/1999/xlink" content-type="dwc:institutional_code" xlink:type="simple">ANIC</named-content>); 1 spec., Acton, 17.xi.1967, K. Pullen (<named-content xmlns:xlink="http://www.w3.org/1999/xlink" content-type="dwc:institutional_code" xlink:type="simple">ANIC</named-content>); 7 specs., Canberra, 9.xii.1957, W.J.M. Vestjens (<named-content xmlns:xlink="http://www.w3.org/1999/xlink" content-type="dwc:institutional_code" xlink:type="simple">ANIC</named-content>); 1 spec., Monash, 35.24S 149.06E, 26.x.1992, W. Dressler (grass clippings) (<named-content xmlns:xlink="http://www.w3.org/1999/xlink" content-type="dwc:institutional_code" xlink:type="simple">ANIC</named-content>); 1 spec., ditto, but xii.1987 (<named-content xmlns:xlink="http://www.w3.org/1999/xlink" content-type="dwc:institutional_code" xlink:type="simple">ANIC</named-content>); 1 spec., ditto, but 8.ii.1987 (<named-content xmlns:xlink="http://www.w3.org/1999/xlink" content-type="dwc:institutional_code" xlink:type="simple">ANIC</named-content>); 1 spec., ditto, but 25.ii.1990 (<named-content xmlns:xlink="http://www.w3.org/1999/xlink" content-type="dwc:institutional_code" xlink:type="simple">ANIC</named-content>); 2 specs., Gunguhlin, 5.xii.1960, W.J.M. Vesjtens (at light) (<named-content xmlns:xlink="http://www.w3.org/1999/xlink" content-type="dwc:institutional_code" xlink:type="simple">ANIC</named-content>); 3 specs., ditto, but 2.iii.1965 (<named-content xmlns:xlink="http://www.w3.org/1999/xlink" content-type="dwc:institutional_code" xlink:type="simple">ANIC</named-content>); 3 specs., ditto, but 28.xi.1967, A. d’Andria (carrion) (<named-content xmlns:xlink="http://www.w3.org/1999/xlink" content-type="dwc:institutional_code" xlink:type="simple">ANIC</named-content>); 1 ♀, Downer, 7.xii.1987, A. Polak (<named-content xmlns:xlink="http://www.w3.org/1999/xlink" content-type="dwc:institutional_code" xlink:type="simple">ANIC</named-content>); 1 ♀, Black Mtn. Canberra, 2.iii.1982, R. Dallwitz, feeding on <italic><tp:taxon-name><tp:taxon-name-part taxon-name-part-type="genus" reg="Lucilla">Lucilla</tp:taxon-name-part> <tp:taxon-name-part taxon-name-part-type="species" reg="puparia">puparia</tp:taxon-name-part></tp:taxon-name></italic> (<named-content xmlns:xlink="http://www.w3.org/1999/xlink" content-type="dwc:institutional_code" xlink:type="simple">ANIC</named-content>); 1 ♀, Mt. Mujura, 10.xii.1993, A. Polak (<named-content xmlns:xlink="http://www.w3.org/1999/xlink" content-type="dwc:institutional_code" xlink:type="simple">ANIC</named-content>).</p><p>Northern Territory: 3 specs., Litchfield NP, 40 km E of Daly River, 14.xii.2008, Sváťa Bílý leg. (<named-content xmlns:xlink="http://www.w3.org/1999/xlink" content-type="dwc:institutional_code" xlink:type="simple">NMPC</named-content>); 2 specs., c. 85 km NW of Yuendumu, 22.15S 131.48E, 29.vi.1970, S. Parker (<named-content xmlns:xlink="http://www.w3.org/1999/xlink" content-type="dwc:institutional_code" xlink:type="simple">ANIC</named-content>); 2 specs., Nourlangie Creek, 8 km N of Mt. Cahill, 12.48S 132.42E, 16.vi.1973, Upton &amp; Feehan (<named-content xmlns:xlink="http://www.w3.org/1999/xlink" content-type="dwc:institutional_code" xlink:type="simple">ANIC</named-content>); 1 spec., Nangalala, i.1973, H. Reeve (<named-content xmlns:xlink="http://www.w3.org/1999/xlink" content-type="dwc:institutional_code" xlink:type="simple">ANIC</named-content>); 1 spec., Barkly Rdhse, 1.8 km SE, <named-content xmlns:xlink="http://www.w3.org/1999/xlink" content-type="dwc:verbatimCoordinates" xlink:type="simple"><named-content content-type="geo-json" specific-use="{&#34;type&#34;:&#34;Point&#34;,&#34;coordinates&#34;:[135.833333,-19.716667]}" id="NCID0EVPFM" xlink:type="simple">19°43'S, 135°50'E</named-content></named-content>, 230 m, 8.–10.ii.2007, D.J. Cook (dung pitfall trap) (<named-content xmlns:xlink="http://www.w3.org/1999/xlink" content-type="dwc:institutional_code" xlink:type="simple">QM</named-content>); 1 spec., Caranbirini, Amphitheatre, <named-content xmlns:xlink="http://www.w3.org/1999/xlink" content-type="dwc:verbatimCoordinates" xlink:type="simple"><named-content content-type="geo-json" specific-use="{&#34;type&#34;:&#34;Point&#34;,&#34;coordinates&#34;:[136.083333,-16.283333]}" id="NCID0ECQFM" xlink:type="simple">16°17'S, 136°05'E</named-content></named-content>, 18.–19.iv.2004, Monteith &amp; Cook (dung trap, <italic><tp:taxon-name><tp:taxon-name-part taxon-name-part-type="genus" reg="Eucalyptus">Euc.</tp:taxon-name-part> <tp:taxon-name-part taxon-name-part-type="species" reg="miniata">miniata</tp:taxon-name-part></tp:taxon-name></italic>, sandstone) (<named-content xmlns:xlink="http://www.w3.org/1999/xlink" content-type="dwc:institutional_code" xlink:type="simple">QM</named-content>); 1 spec., Roper River, N.B. Tindale (<named-content xmlns:xlink="http://www.w3.org/1999/xlink" content-type="dwc:institutional_code" xlink:type="simple">SAMA</named-content>); 1 spec., Mary River, Woods (<named-content xmlns:xlink="http://www.w3.org/1999/xlink" content-type="dwc:institutional_code" xlink:type="simple">SAMA</named-content>); 7 specs., Groote Eylandt, N.B. Tindale (<named-content xmlns:xlink="http://www.w3.org/1999/xlink" content-type="dwc:institutional_code" xlink:type="simple">SAMA</named-content>); 3 specs., Darwin, G.F. Hill; (<named-content xmlns:xlink="http://www.w3.org/1999/xlink" content-type="dwc:institutional_code" xlink:type="simple">SAMA</named-content>); 1 ♂ &amp; 2 ♀♀, 15 km S Katherine, 14.vi.2000, dead wallaby, M. Hielkema (HMNH); 1 ♂, 40 km N Mataranka, 15.vi.2000, wild boar, M. Hielkema leg. (HMNH); 1 ♂, ditto, but 40 km N Mataranka, dead wallaby (HMNH). Queensland: 1 ♂, Cape York, F. Schneider (<named-content xmlns:xlink="http://www.w3.org/1999/xlink" content-type="dwc:institutional_code" xlink:type="simple">ZMHUB</named-content>); 1 ♂, Endeavour River, H. Rolle, Berlin SW 11 (<named-content xmlns:xlink="http://www.w3.org/1999/xlink" content-type="dwc:institutional_code" xlink:type="simple">ZMHUB</named-content>); 1 ♂, Cape Bedford (<named-content xmlns:xlink="http://www.w3.org/1999/xlink" content-type="dwc:institutional_code" xlink:type="simple">ZMHUB</named-content>); 5 ♂♂ &amp; 6 specs., N. Queensland, Yorkey’s Knob, 12 km S Cairns, 6.ix.1983, Bornemissza leg. (HMNH); 1 ♂ &amp; 1 spec., Wallaroo, 17.i.1968, G. Hangay leg. (HMNH); 1 ♂, Edungalba, 8.i.1968, G. Hangay leg. (HMNH); 1 spec., Mackenzie River, 29.i.1968, G. Hangay leg. (HMNH); 2 specs., Yungaburra, 23.iii.1965, G.F. Bornemissza leg. (HMNH); 1 spec., Mt. Cootha (<named-content xmlns:xlink="http://www.w3.org/1999/xlink" content-type="dwc:institutional_code" xlink:type="simple">ANIC</named-content>). 1 spec., upper Jardine River, Cape York peninsula, <named-content xmlns:xlink="http://www.w3.org/1999/xlink" content-type="dwc:verbatimCoordinates" xlink:type="simple"><named-content content-type="geo-json" specific-use="{&#34;type&#34;:&#34;Point&#34;,&#34;coordinates&#34;:[142.583333,-11.283333]}" id="NCID0ECSFM" xlink:type="simple">11°17'S, 142°35'E</named-content></named-content>, 20.x.1979, M.S. &amp; B.J. Moulda (<named-content xmlns:xlink="http://www.w3.org/1999/xlink" content-type="dwc:institutional_code" xlink:type="simple">MAMU</named-content>); 1 spec., Longreach, A.M. Lea (<named-content xmlns:xlink="http://www.w3.org/1999/xlink" content-type="dwc:institutional_code" xlink:type="simple">SAMA</named-content>); 1 spec., Brisbane, 9.vi.1914, E. Jarvis (<named-content xmlns:xlink="http://www.w3.org/1999/xlink" content-type="dwc:institutional_code" xlink:type="simple">SAMA</named-content>); 3 specs., Bowen, A. Simson (<named-content xmlns:xlink="http://www.w3.org/1999/xlink" content-type="dwc:institutional_code" xlink:type="simple">SAMA</named-content>); 2 specs., BoomerRa, Python Scrub, Site 5, 240 m, <named-content xmlns:xlink="http://www.w3.org/1999/xlink" content-type="dwc:verbatimCoordinates" xlink:type="simple"><named-content content-type="geo-json" specific-use="{&#34;type&#34;:&#34;Point&#34;,&#34;coordinates&#34;:[149.733333,-23.200000]}" id="NCID0EKTFM" xlink:type="simple">23°12'S, 149°44'E</named-content></named-content>. 28.–29.ix.1999, G.B. Monteith (dung trap, vine scrub) (<named-content xmlns:xlink="http://www.w3.org/1999/xlink" content-type="dwc:institutional_code" xlink:type="simple">QM</named-content>); 1 spec., Boggom, via Taroom, <!--PageBreak--><named-content xmlns:xlink="http://www.w3.org/1999/xlink" content-type="dwc:verbatimCoordinates" xlink:type="simple"><named-content content-type="geo-json" specific-use="{&#34;type&#34;:&#34;Point&#34;,&#34;coordinates&#34;:[150.033333,-25.450000]}" id="NCID0EYTFM" xlink:type="simple">25°27'S, 150°02'E</named-content></named-content>, 12.xi.1996–i.1997, Cook &amp; Monteith (FIT trap, baited) (<named-content xmlns:xlink="http://www.w3.org/1999/xlink" content-type="dwc:institutional_code" xlink:type="simple">QM</named-content>); 17 specs., Boggom, via Taroom, <named-content xmlns:xlink="http://www.w3.org/1999/xlink" content-type="dwc:verbatimCoordinates" xlink:type="simple"><named-content content-type="geo-json" specific-use="{&#34;type&#34;:&#34;Point&#34;,&#34;coordinates&#34;:[150.016667,-25.416667]}" id="NCID0EFUFM" xlink:type="simple">25°25'S, 150°01'E</named-content></named-content>, 12.xi.1996–i.1997, Cook &amp; Monteith (FIT trap, baited) (<named-content xmlns:xlink="http://www.w3.org/1999/xlink" content-type="dwc:institutional_code" xlink:type="simple">QM</named-content>); 2 specs., Boggom, via Taroom, <named-content xmlns:xlink="http://www.w3.org/1999/xlink" content-type="dwc:verbatimCoordinates" xlink:type="simple"><named-content content-type="geo-json" specific-use="{&#34;type&#34;:&#34;Point&#34;,&#34;coordinates&#34;:[150.133333,-25.483333]}" id="NCID0ESUFM" xlink:type="simple">25°29'S, 150°08'E</named-content></named-content>, 14.xi.1996–i.1997, Cook &amp; Monteith (FIT trap, baited) (<named-content xmlns:xlink="http://www.w3.org/1999/xlink" content-type="dwc:institutional_code" xlink:type="simple">QM</named-content>); 8 specs., Boggom, 12/1, (NathanG) via Taroom, <named-content xmlns:xlink="http://www.w3.org/1999/xlink" content-type="dwc:verbatimCoordinates" xlink:type="simple"><named-content content-type="geo-json" specific-use="{&#34;type&#34;:&#34;Point&#34;,&#34;coordinates&#34;:[150.133333,-25.450000]}" id="NCID0E6UFM" xlink:type="simple">25°27'S, 150°08'E</named-content></named-content>, 13.xi.1996–i.1997, Cook &amp; Monteith (FIT trap, baited) (<named-content xmlns:xlink="http://www.w3.org/1999/xlink" content-type="dwc:institutional_code" xlink:type="simple">QM</named-content>); 6 specs., Boggom, via Taroom, <named-content xmlns:xlink="http://www.w3.org/1999/xlink" content-type="dwc:verbatimCoordinates" xlink:type="simple"><named-content content-type="geo-json" specific-use="{&#34;type&#34;:&#34;Point&#34;,&#34;coordinates&#34;:[150.050000,-25.450000]}" id="NCID0EMVFM" xlink:type="simple">25°27'S, 150°03'E</named-content></named-content>, 11.xi.1996–i.1997, Cook &amp; Monteith (FIT trap, baited) (<named-content xmlns:xlink="http://www.w3.org/1999/xlink" content-type="dwc:institutional_code" xlink:type="simple">QM</named-content>); 15 specs., ABRS Area 5, <named-content xmlns:xlink="http://www.w3.org/1999/xlink" content-type="dwc:verbatimCoordinates" xlink:type="simple"><named-content content-type="geo-json" specific-use="{&#34;type&#34;:&#34;Point&#34;,&#34;coordinates&#34;:[142.833333,-11.666667]}" id="NCID0EZVFM" xlink:type="simple">142°50'E 11°40S</named-content></named-content>, Captain Billy Creek, Cape York Peninsula, 9.–13.vii.1975, G.B. Monteith (fish bait) (<named-content xmlns:xlink="http://www.w3.org/1999/xlink" content-type="dwc:institutional_code" xlink:type="simple">QM</named-content>); 1 spec., Telegraph Crossing, Dulhunty River, Cape York Peninsula, 2.–4.vii.1975, G.B. Monteith (<named-content xmlns:xlink="http://www.w3.org/1999/xlink" content-type="dwc:institutional_code" xlink:type="simple">QM</named-content>); 1 spec., Captain Billy Beach, <named-content xmlns:xlink="http://www.w3.org/1999/xlink" content-type="dwc:verbatimCoordinates" xlink:type="simple"><named-content content-type="geo-json" specific-use="{&#34;type&#34;:&#34;Point&#34;,&#34;coordinates&#34;:[142.833333,-11.666667]}" id="NCID0ELWFM" xlink:type="simple">142°50'E 11°40S</named-content></named-content>, 9.–13.vii.1975, G.B. Monteith (<named-content xmlns:xlink="http://www.w3.org/1999/xlink" content-type="dwc:institutional_code" xlink:type="simple">QM</named-content>); 2 specs., Road Crossing, Jardine River, Cape York Peninsula, 16.–27.ix.1974, G.B. Monteith (<named-content xmlns:xlink="http://www.w3.org/1999/xlink" content-type="dwc:institutional_code" xlink:type="simple">QM</named-content>); 5 specs., Stanthorpe, 20.x.1926, E. Sutton (<named-content xmlns:xlink="http://www.w3.org/1999/xlink" content-type="dwc:institutional_code" xlink:type="simple">QM</named-content>); 1 spec., ditto, but 17.ii.1892, collector unknown (<named-content xmlns:xlink="http://www.w3.org/1999/xlink" content-type="dwc:institutional_code" xlink:type="simple">QM</named-content>); 1 spec., ditto, but 11.x.1926 (<named-content xmlns:xlink="http://www.w3.org/1999/xlink" content-type="dwc:institutional_code" xlink:type="simple">QM</named-content>); 3 specs., Cairns District, J.A. Anderson (<named-content xmlns:xlink="http://www.w3.org/1999/xlink" content-type="dwc:institutional_code" xlink:type="simple">QM</named-content>); 1 spec., Cairns; 4 specs., Wyreema, no date, O.W. Tiegs (<named-content xmlns:xlink="http://www.w3.org/1999/xlink" content-type="dwc:institutional_code" xlink:type="simple">QM</named-content>); 1 spec., Beenlugh, 18.x.1929, collector unknown (<named-content xmlns:xlink="http://www.w3.org/1999/xlink" content-type="dwc:institutional_code" xlink:type="simple">QM</named-content>); 5 specs., Nelly Bay, Magnetic Is., 5.v.1997, S. Feam (under dead cane toad) (<named-content xmlns:xlink="http://www.w3.org/1999/xlink" content-type="dwc:institutional_code" xlink:type="simple">QM</named-content>); 1 spec., ditto, but v.1997, S. Feam (black light) (<named-content xmlns:xlink="http://www.w3.org/1999/xlink" content-type="dwc:institutional_code" xlink:type="simple">QM</named-content>); 5 specs., Toomba, 390 m, <named-content xmlns:xlink="http://www.w3.org/1999/xlink" content-type="dwc:verbatimCoordinates" xlink:type="simple"><named-content content-type="geo-json" specific-use="{&#34;type&#34;:&#34;Point&#34;,&#34;coordinates&#34;:[145.566667,-19.966667]}" id="NCID0E4YFM" xlink:type="simple">19°58'S, 145°34'E</named-content></named-content>, 14.–17.xii.2006, G.B. Monteith &amp; D.J. Cook (feces baited pitfall, rainforest) (<named-content xmlns:xlink="http://www.w3.org/1999/xlink" content-type="dwc:institutional_code" xlink:type="simple">QM</named-content>); 5 specs., Mt. Gavial, 1 km S, 400 m, <named-content xmlns:xlink="http://www.w3.org/1999/xlink" content-type="dwc:verbatimCoordinates" xlink:type="simple"><named-content content-type="geo-json" specific-use="{&#34;type&#34;:&#34;Point&#34;,&#34;coordinates&#34;:[150.483333,-23.600000]}" id="NCID0EKZFM" xlink:type="simple">23°36'S, 150°29'E</named-content></named-content>, 17.xii.1998–14.iii.1999, D.J. Cook (open forest intercept trap) (<named-content xmlns:xlink="http://www.w3.org/1999/xlink" content-type="dwc:institutional_code" xlink:type="simple">QM</named-content>); 3 specs., Toomba, 390 m, <named-content xmlns:xlink="http://www.w3.org/1999/xlink" content-type="dwc:verbatimCoordinates" xlink:type="simple"><named-content content-type="geo-json" specific-use="{&#34;type&#34;:&#34;Point&#34;,&#34;coordinates&#34;:[145.566667,-19.966667]}" id="NCID0EXZFM" xlink:type="simple">19°58'S, 145°34'E</named-content></named-content>, 14.–17.xii.2006, G.B. Monteith &amp; D.J. Cook (feces baited pitfall, rainforest) (<named-content xmlns:xlink="http://www.w3.org/1999/xlink" content-type="dwc:institutional_code" xlink:type="simple">QM</named-content>); 6 specs., Red Falls Basalt, 340 m, <named-content xmlns:xlink="http://www.w3.org/1999/xlink" content-type="dwc:verbatimCoordinates" xlink:type="simple"><named-content content-type="geo-json" specific-use="{&#34;type&#34;:&#34;Point&#34;,&#34;coordinates&#34;:[145.733333,-19.926667]}" id="NCID0EE1FM" xlink:type="simple">19°55.6'S, 145°44'E</named-content></named-content>, 16.–17.xii.2006, D.J. Cook (feces-baited pitfall trap, vinescrub, basalt) (<named-content xmlns:xlink="http://www.w3.org/1999/xlink" content-type="dwc:institutional_code" xlink:type="simple">QM</named-content>); 2 specs., Gregory x Herveys Range, Dev. Road, 350 m, <named-content xmlns:xlink="http://www.w3.org/1999/xlink" content-type="dwc:verbatimCoordinates" xlink:type="simple"><named-content content-type="geo-json" specific-use="{&#34;type&#34;:&#34;Point&#34;,&#34;coordinates&#34;:[145.738333,-19.528333]}" id="NCID0ER1FM" xlink:type="simple">19°31.7'S, 145°44.3'E</named-content></named-content>, 17.–18.xii.2006, D.J. Cook (open forest, faeces pitfall trap) (<named-content xmlns:xlink="http://www.w3.org/1999/xlink" content-type="dwc:institutional_code" xlink:type="simple">QM</named-content>); 3 specs., Gregory Dev. Road, 14 km NW Clarke River, 400 m, <named-content xmlns:xlink="http://www.w3.org/1999/xlink" content-type="dwc:verbatimCoordinates" xlink:type="simple"><named-content content-type="geo-json" specific-use="{&#34;type&#34;:&#34;Point&#34;,&#34;coordinates&#34;:[145.336667,-19.131667]}" id="NCID0E51FM" xlink:type="simple">19°07.9'S, 145°20.2'E</named-content></named-content>, 17.–18.xii.2006, Monteith &amp; Cook (faeces-baited pitfall, vinescrub) (<named-content xmlns:xlink="http://www.w3.org/1999/xlink" content-type="dwc:institutional_code" xlink:type="simple">QM</named-content>); 1 spec., ditto, but 394 m, 17.xii.2006–15.ii.2007 (pitfall vinescurb/limestone) (<named-content xmlns:xlink="http://www.w3.org/1999/xlink" content-type="dwc:institutional_code" xlink:type="simple">QM</named-content>); 3 specs., Lolworth National Park, <named-content xmlns:xlink="http://www.w3.org/1999/xlink" content-type="dwc:verbatimCoordinates" xlink:type="simple"><named-content content-type="geo-json" specific-use="{&#34;type&#34;:&#34;Point&#34;,&#34;coordinates&#34;:[146.090000,-19.828333]}" id="NCID0EQ2FM" xlink:type="simple">19°49.7'S, 146°05.4'E</named-content></named-content>, 270 m, 12.–14.xii.2006, D.J. Cook, G. Monteith &amp; S. Wright (hand collection, open forest) (<named-content xmlns:xlink="http://www.w3.org/1999/xlink" content-type="dwc:institutional_code" xlink:type="simple">QM</named-content>); 2 specs., Mt. Robert, 2 km NNW, <named-content xmlns:xlink="http://www.w3.org/1999/xlink" content-type="dwc:verbatimCoordinates" xlink:type="simple"><named-content content-type="geo-json" specific-use="{&#34;type&#34;:&#34;Point&#34;,&#34;coordinates&#34;:[148.483333,-21.350000]}" id="NCID0EJ3FM" xlink:type="simple">21°21'S, 148°29'E</named-content></named-content>, 360 m, 23.x.–18.xii. 2000, Cook &amp; Monteith (softwood scrub, FIT) (<named-content xmlns:xlink="http://www.w3.org/1999/xlink" content-type="dwc:institutional_code" xlink:type="simple">QM</named-content>); 1 ♀, Pearlinga, nr. Munduberra, 160 m, <named-content xmlns:xlink="http://www.w3.org/1999/xlink" content-type="dwc:verbatimCoordinates" xlink:type="simple"><named-content content-type="geo-json" specific-use="{&#34;type&#34;:&#34;Point&#34;,&#34;coordinates&#34;:[151.116667,-25.600000]}" id="NCID0EW3FM" xlink:type="simple">25°36'S, 151°07'E</named-content></named-content>, 20.x.2000–23.iii.2001, Cook &amp; Monteith (vine scrub, FIT) (<named-content xmlns:xlink="http://www.w3.org/1999/xlink" content-type="dwc:institutional_code" xlink:type="simple">QM</named-content>); 2 ♀♀ &amp; 3 ♂♂, St. Lawrence, 5 km E, <named-content xmlns:xlink="http://www.w3.org/1999/xlink" content-type="dwc:verbatimCoordinates" xlink:type="simple"><named-content content-type="geo-json" specific-use="{&#34;type&#34;:&#34;Point&#34;,&#34;coordinates&#34;:[149.566667,-22.350000]}" id="NCID0ED4FM" xlink:type="simple">22°21'S, 149°34'E</named-content></named-content>, 40 m, 21.x.–19.x.2000, Cook &amp; Monteith (softwood scrub, FIT) (<named-content xmlns:xlink="http://www.w3.org/1999/xlink" content-type="dwc:institutional_code" xlink:type="simple">QM</named-content>); 2 specs., Lake Bindegolly, near bridge, <named-content xmlns:xlink="http://www.w3.org/1999/xlink" content-type="dwc:verbatimCoordinates" xlink:type="simple"><named-content content-type="geo-json" specific-use="{&#34;type&#34;:&#34;Point&#34;,&#34;coordinates&#34;:[144.216667,-28.100000]}" id="NCID0EQ4FM" xlink:type="simple">28°06'S, 144°13'E</named-content></named-content>, 26.–27.viii.2000, D.J. Cook (dung pitfall) (<named-content xmlns:xlink="http://www.w3.org/1999/xlink" content-type="dwc:institutional_code" xlink:type="simple">QM</named-content>); 3 specs., Isla Gorge National Park, NE corner, <named-content xmlns:xlink="http://www.w3.org/1999/xlink" content-type="dwc:verbatimCoordinates" xlink:type="simple"><named-content content-type="geo-json" specific-use="{&#34;type&#34;:&#34;Point&#34;,&#34;coordinates&#34;:[150.016667,-25.166667]}" id="NCID0E44FM" xlink:type="simple">25°10'S, 150°01'E</named-content></named-content>, 4.–6.iii.1998, D.J. Cook (vine scrub, dung pitfall) (<named-content xmlns:xlink="http://www.w3.org/1999/xlink" content-type="dwc:institutional_code" xlink:type="simple">QM</named-content>); 1 spec., BoomerRa, Site 2, 180 m, <named-content xmlns:xlink="http://www.w3.org/1999/xlink" content-type="dwc:verbatimCoordinates" xlink:type="simple"><named-content content-type="geo-json" specific-use="{&#34;type&#34;:&#34;Point&#34;,&#34;coordinates&#34;:[149.750000,-23.200000]}" id="NCID0EK5FM" xlink:type="simple">23°12'S, 149°45'E</named-content></named-content>, 28.–30.xii.1999, Monteith &amp; Cook (open forest dung trap) (<named-content xmlns:xlink="http://www.w3.org/1999/xlink" content-type="dwc:institutional_code" xlink:type="simple">QM</named-content>); 1 spec., Mt. Rose, via Taroom, <named-content xmlns:xlink="http://www.w3.org/1999/xlink" content-type="dwc:verbatimCoordinates" xlink:type="simple"><named-content content-type="geo-json" specific-use="{&#34;type&#34;:&#34;Point&#34;,&#34;coordinates&#34;:[149.966667,-25.416667]}" id="NCID0EX5FM" xlink:type="simple">25°25'S, 149°58'E</named-content></named-content>, 23.ix.–15.xii.1997, 260 m, D.J. Cook (vine scrub remnant, pitfall) (<named-content xmlns:xlink="http://www.w3.org/1999/xlink" content-type="dwc:institutional_code" xlink:type="simple">QM</named-content>); 4 specs., Deepwater National Park, 65 km NW Bundaberg, 20.–26.ix.1992, G.B. &amp; S.R. Monteith (<named-content xmlns:xlink="http://www.w3.org/1999/xlink" content-type="dwc:institutional_code" xlink:type="simple">QM</named-content>); 2 specs., Moreton Island, Tertiary Dune nr. Blue Lagoon, 4.–11.xii.1988, S. Hamlet (FIT) (<named-content xmlns:xlink="http://www.w3.org/1999/xlink" content-type="dwc:institutional_code" xlink:type="simple">QM</named-content>); 1 spec., Mt. Cleveland Summit, 25 km E Townsville, <!--PageBreak-->13.i.1991, A. Graham (hand collecting) (<named-content xmlns:xlink="http://www.w3.org/1999/xlink" content-type="dwc:institutional_code" xlink:type="simple">QM</named-content>); 2 specs., Russel River at Bellenden, Ker Landing, 5 m, 24.x.–9.xi.1981, Earthwatch/<named-content xmlns:xlink="http://www.w3.org/1999/xlink" content-type="dwc:institutional_code" xlink:type="simple">QM</named-content> (baited window trap) (<named-content xmlns:xlink="http://www.w3.org/1999/xlink" content-type="dwc:institutional_code" xlink:type="simple">QM</named-content>); 2 specs., Pine Mt., 1.7 km S, <named-content xmlns:xlink="http://www.w3.org/1999/xlink" content-type="dwc:verbatimCoordinates" xlink:type="simple"><named-content content-type="geo-json" specific-use="{&#34;type&#34;:&#34;Point&#34;,&#34;coordinates&#34;:[148.833333,-21.766667]}" id="NCID0EXAGM" xlink:type="simple">21°46'S, 148°50'E</named-content></named-content>, 240 m, 17.–18.xii.1999, D. Cook (vine scrub &amp; <italic><tp:taxon-name><tp:taxon-name-part taxon-name-part-type="genus" reg="Eucalyptus">Eucalyptus</tp:taxon-name-part></tp:taxon-name></italic>; dung trap); 1 spec., “Washpol Trap”, <named-content xmlns:xlink="http://www.w3.org/1999/xlink" content-type="dwc:verbatimCoordinates" xlink:type="simple"><named-content content-type="geo-json" specific-use="{&#34;type&#34;:&#34;Point&#34;,&#34;coordinates&#34;:[151.300000,-26.366667]}" id="NCID0EGBGM" xlink:type="simple">26°22'S, 151°18'E</named-content></named-content>, 28.xii.2001, NHT project (dung pitfall) (<named-content xmlns:xlink="http://www.w3.org/1999/xlink" content-type="dwc:institutional_code" xlink:type="simple">QM</named-content>); 1 spec., Hartley’s Creek, 2.5km S, <named-content xmlns:xlink="http://www.w3.org/1999/xlink" content-type="dwc:verbatimCoordinates" xlink:type="simple"><named-content content-type="geo-json" specific-use="{&#34;type&#34;:&#34;Point&#34;,&#34;coordinates&#34;:[145.566667,-16.666667]}" id="NCID0ETBGM" xlink:type="simple">16°40'S, 145°34'E</named-content></named-content>, 10 m, 3.–11.ii.1999, Monteith &amp; Cook (open forest, fish pitfall) (<named-content xmlns:xlink="http://www.w3.org/1999/xlink" content-type="dwc:institutional_code" xlink:type="simple">QM</named-content>); 1 spec., Rochford’s Scrub, site 1, <named-content xmlns:xlink="http://www.w3.org/1999/xlink" content-type="dwc:verbatimCoordinates" xlink:type="simple"><named-content content-type="geo-json" specific-use="{&#34;type&#34;:&#34;Point&#34;,&#34;coordinates&#34;:[146.616667,-20.116667]}" id="NCID0EACGM" xlink:type="simple">20°07'S, 146°37'E</named-content></named-content>, 1270 m, 11.xii.2006, G.B. Monteith (open forest, hand collection at faeces) (<named-content xmlns:xlink="http://www.w3.org/1999/xlink" content-type="dwc:institutional_code" xlink:type="simple">QM</named-content>); 1 spec., McAfee’s Lookout, 300 m, <named-content xmlns:xlink="http://www.w3.org/1999/xlink" content-type="dwc:verbatimCoordinates" xlink:type="simple"><named-content content-type="geo-json" specific-use="{&#34;type&#34;:&#34;Point&#34;,&#34;coordinates&#34;:[152.883333,-27.433333]}" id="NCID0ENCGM" xlink:type="simple">27°26'S, 152°53'E</named-content></named-content>, 18.x.1999, G. Monteith (open forest, under dead goanna) (<named-content xmlns:xlink="http://www.w3.org/1999/xlink" content-type="dwc:institutional_code" xlink:type="simple">QM</named-content>); 1 spec., Wongabel S.F., 5 km S Atherton, 800 m, 5.–14.xii.1988, Monteith &amp; Thompson (FIT) (<named-content xmlns:xlink="http://www.w3.org/1999/xlink" content-type="dwc:institutional_code" xlink:type="simple">QM</named-content>); 3 specs., Wallaroo Highway, 7.5 km NW, 25°15'S, 148°38'E, 480 m, Burwell (mushroom/pitfall, Eucalypt/cycad woodland) (<named-content xmlns:xlink="http://www.w3.org/1999/xlink" content-type="dwc:institutional_code" xlink:type="simple">QM</named-content>); 1 spec., Jundah “Noonah-Lohern” Boundary, 24°06'S, 143°13'E, 15.iv.1993, A. Emmott (Boobok owl carcass) (<named-content xmlns:xlink="http://www.w3.org/1999/xlink" content-type="dwc:institutional_code" xlink:type="simple">QM</named-content>); 1 spec., Jundah, “Noonbah Station”, 24°07'S, 143°11'E, 14.iv.1993, A. Emmot (ex cow dung) (<named-content xmlns:xlink="http://www.w3.org/1999/xlink" content-type="dwc:institutional_code" xlink:type="simple">QM</named-content>); 1 spec., Dubbo Zoo, <named-content xmlns:xlink="http://www.w3.org/1999/xlink" content-type="dwc:verbatimCoordinates" xlink:type="simple"><named-content content-type="geo-json" specific-use="{&#34;type&#34;:&#34;Point&#34;,&#34;coordinates&#34;:[148.616667,-32.250000]}" id="NCID0E1DGM" xlink:type="simple">32°15'S, 148°37'E</named-content></named-content>, 5.–6.i.2000, K. Neale (wombat dung pitfall trap) (<named-content xmlns:xlink="http://www.w3.org/1999/xlink" content-type="dwc:institutional_code" xlink:type="simple">QM</named-content>); 1 spec., Stony Creek, Blue Mountains, 260 m, <named-content xmlns:xlink="http://www.w3.org/1999/xlink" content-type="dwc:verbatimCoordinates" xlink:type="simple"><named-content content-type="geo-json" specific-use="{&#34;type&#34;:&#34;Point&#34;,&#34;coordinates&#34;:[148.983333,-21.633333]}" id="NCID0EHEGM" xlink:type="simple">21°38'S, 148°59'E</named-content></named-content>, 4.–5.x.1999, D.J. Cook (dung pitfall) (<named-content xmlns:xlink="http://www.w3.org/1999/xlink" content-type="dwc:institutional_code" xlink:type="simple">QM</named-content>); 1 spec., Caloundra, 29.x.1913, H. Hacker (<named-content xmlns:xlink="http://www.w3.org/1999/xlink" content-type="dwc:institutional_code" xlink:type="simple">QM</named-content>); 1 spec., Iron Range, 12.viii.1978, G. Czekura (<named-content xmlns:xlink="http://www.w3.org/1999/xlink" content-type="dwc:institutional_code" xlink:type="simple">QM</named-content>); 5 specs., 39 miles, North Morven, 2.v.1963, E.C. Dahms (<named-content xmlns:xlink="http://www.w3.org/1999/xlink" content-type="dwc:institutional_code" xlink:type="simple">QM</named-content>); 1 spec., Keysland, <named-content xmlns:xlink="http://www.w3.org/1999/xlink" content-type="dwc:verbatimCoordinates" xlink:type="simple"><named-content content-type="geo-json" specific-use="{&#34;type&#34;:&#34;Point&#34;,&#34;coordinates&#34;:[151.733333,-26.200000]}" id="NCID0EDFGM" xlink:type="simple">26°12'S, 151°44'E</named-content></named-content>, 26.i.–20.iv.1995, G.B. Monteith (pitfall trap, open forest) (<named-content xmlns:xlink="http://www.w3.org/1999/xlink" content-type="dwc:institutional_code" xlink:type="simple">QM</named-content>); 1 spec., Blackdown Tableland, via Dingo, 1.–6.ii.1981, G.B. Monteith (<named-content xmlns:xlink="http://www.w3.org/1999/xlink" content-type="dwc:institutional_code" xlink:type="simple">QM</named-content>); 1 spec., Bangalee Beach, <named-content xmlns:xlink="http://www.w3.org/1999/xlink" content-type="dwc:verbatimCoordinates" xlink:type="simple"><named-content content-type="geo-json" specific-use="{&#34;type&#34;:&#34;Point&#34;,&#34;coordinates&#34;:[150.766667,-23.066667]}" id="NCID0EVFGM" xlink:type="simple">23°04'S, 150°46'E</named-content></named-content>, 10 m, 16.–19.xii.1999, D.&amp;I. Cook (dung pitfall) (<named-content xmlns:xlink="http://www.w3.org/1999/xlink" content-type="dwc:institutional_code" xlink:type="simple">QM</named-content>); 1 spec., Wunarah, near turnoff, <named-content xmlns:xlink="http://www.w3.org/1999/xlink" content-type="dwc:verbatimCoordinates" xlink:type="simple"><named-content content-type="geo-json" specific-use="{&#34;type&#34;:&#34;Point&#34;,&#34;coordinates&#34;:[136.633333,-19.983333]}" id="NCID0ECGGM" xlink:type="simple">19°59'S, 136°38'E</named-content></named-content>, 270 m, 8.–11.ii.2007, D.J. Cook (<named-content xmlns:xlink="http://www.w3.org/1999/xlink" content-type="dwc:institutional_code" xlink:type="simple">QM</named-content>); 1 spec., Mount Isa, 7 km east, <named-content xmlns:xlink="http://www.w3.org/1999/xlink" content-type="dwc:verbatimCoordinates" xlink:type="simple"><named-content content-type="geo-json" specific-use="{&#34;type&#34;:&#34;Point&#34;,&#34;coordinates&#34;:[139.563333,-20.720000]}" id="NCID0EPGGM" xlink:type="simple">20°43.2'S, 139°33.8'E</named-content></named-content>, 7.–11.ii.2001, 420 m, D.J. Cook (dung trap) (<named-content xmlns:xlink="http://www.w3.org/1999/xlink" content-type="dwc:institutional_code" xlink:type="simple">QM</named-content>); 1 spec., Expedition Range National Park, ‘Amphitheatre scrub’, <named-content xmlns:xlink="http://www.w3.org/1999/xlink" content-type="dwc:verbatimCoordinates" xlink:type="simple"><named-content content-type="geo-json" specific-use="{&#34;type&#34;:&#34;Point&#34;,&#34;coordinates&#34;:[148.983333,-25.216667]}" id="NCID0E3GGM" xlink:type="simple">25°13'S, 148°59'E</named-content></named-content>, 17.xii.1997–5.iii.1998, Monteith &amp; Cook (vine, intercept) (<named-content xmlns:xlink="http://www.w3.org/1999/xlink" content-type="dwc:institutional_code" xlink:type="simple">QM</named-content>); 1 spec., Taroom, 6 km N on highway, <named-content xmlns:xlink="http://www.w3.org/1999/xlink" content-type="dwc:verbatimCoordinates" xlink:type="simple"><named-content content-type="geo-json" specific-use="{&#34;type&#34;:&#34;Point&#34;,&#34;coordinates&#34;:[149.766667,-25.600000]}" id="NCID0EJHGM" xlink:type="simple">25°36'S, 149°46'E</named-content></named-content>, 21.ix.–17.xii.1997, 200 m, G. Monteith (brigalow, intercept trap) (<named-content xmlns:xlink="http://www.w3.org/1999/xlink" content-type="dwc:institutional_code" xlink:type="simple">QM</named-content>); 1 spec., Expedition Range National Park, ‘Amphitheatre Campsite’, <named-content xmlns:xlink="http://www.w3.org/1999/xlink" content-type="dwc:verbatimCoordinates" xlink:type="simple"><named-content content-type="geo-json" specific-use="{&#34;type&#34;:&#34;Point&#34;,&#34;coordinates&#34;:[148.983333,-25.200000]}" id="NCID0EWHGM" xlink:type="simple">25°12'S, 148°59'E</named-content></named-content>, 17.–19.xii.1997, Monteith &amp; Cook (open forest, pitfall trap) (<named-content xmlns:xlink="http://www.w3.org/1999/xlink" content-type="dwc:institutional_code" xlink:type="simple">QM</named-content>); 1 spec., Miles, 11km E, <named-content xmlns:xlink="http://www.w3.org/1999/xlink" content-type="dwc:verbatimCoordinates" xlink:type="simple"><named-content content-type="geo-json" specific-use="{&#34;type&#34;:&#34;Point&#34;,&#34;coordinates&#34;:[150.300000,-26.666667]}" id="NCID0EDIGM" xlink:type="simple">26°40'S, 150°18'E</named-content></named-content>, 360 m, 3.–6.iii.1998, D.J. Cook (open forest) (<named-content xmlns:xlink="http://www.w3.org/1999/xlink" content-type="dwc:institutional_code" xlink:type="simple">QM</named-content>); 2 specs., 3 km NE of Mt Webb, 15.03S 145.09E, 1.–3.x.1980, T. Weir (open forest, human dung trap) (<named-content xmlns:xlink="http://www.w3.org/1999/xlink" content-type="dwc:institutional_code" xlink:type="simple">ANIC</named-content>); 4 specs., ditto, but 30.iv.–3.v.1981, J. Feehan (<named-content xmlns:xlink="http://www.w3.org/1999/xlink" content-type="dwc:institutional_code" xlink:type="simple">ANIC</named-content>); 1 spec., Iron Range, 24.xi.1985, D.J. Ferguson (<named-content xmlns:xlink="http://www.w3.org/1999/xlink" content-type="dwc:institutional_code" xlink:type="simple">ANIC</named-content>); 3 specs., Anne Cay, 17.25S 151.53E, 20.iv.1994, S. Donaldson (<named-content xmlns:xlink="http://www.w3.org/1999/xlink" content-type="dwc:institutional_code" xlink:type="simple">ANIC</named-content>); 3 specs., Great Barrier Reef, Frigate Cay, 21.44S 152.26E, 9.vii.1980, H. Heathwole (<named-content xmlns:xlink="http://www.w3.org/1999/xlink" content-type="dwc:institutional_code" xlink:type="simple">ANIC</named-content>); 1 spec., Willis Island, 16.18S 149.58E, 25.ii.1978, collector unknown (<named-content xmlns:xlink="http://www.w3.org/1999/xlink" content-type="dwc:institutional_code" xlink:type="simple">ANIC</named-content>); 3 specs., Dandabah, 6 km SE, <named-content xmlns:xlink="http://www.w3.org/1999/xlink" content-type="dwc:verbatimCoordinates" xlink:type="simple"><named-content content-type="geo-json" specific-use="{&#34;type&#34;:&#34;Point&#34;,&#34;coordinates&#34;:[151.616667,-26.933333]}" id="NCID0E1JGM" xlink:type="simple">26°56'S, 151°37'E</named-content></named-content>, 20.x.1991, Tom Gush (on dead kangaroo) (<named-content xmlns:xlink="http://www.w3.org/1999/xlink" content-type="dwc:institutional_code" xlink:type="simple">ANIC</named-content>); 8 specs., Trebonne, 10 km W, <named-content xmlns:xlink="http://www.w3.org/1999/xlink" content-type="dwc:verbatimCoordinates" xlink:type="simple"><named-content content-type="geo-json" specific-use="{&#34;type&#34;:&#34;Point&#34;,&#34;coordinates&#34;:[146.000000,-18.616667]}" id="NCID0EHKGM" xlink:type="simple">18°37'S, 146°00'E</named-content></named-content>, 1.xii.1990, Tom Gush (under dead kangaroo) (<named-content xmlns:xlink="http://www.w3.org/1999/xlink" content-type="dwc:institutional_code" xlink:type="simple">ANIC</named-content>); 27 specs., Hay Point, 4 km SW, <named-content xmlns:xlink="http://www.w3.org/1999/xlink" content-type="dwc:verbatimCoordinates" xlink:type="simple"><named-content content-type="geo-json" specific-use="{&#34;type&#34;:&#34;Point&#34;,&#34;coordinates&#34;:[149.250000,-21.283333]}" id="NCID0EUKGM" xlink:type="simple">21°17'S, 149°15'E</named-content></named-content>, 28.xi.1990, Tom Gush (on dead kangaroo) (<named-content xmlns:xlink="http://www.w3.org/1999/xlink" content-type="dwc:institutional_code" xlink:type="simple">ANIC</named-content>); 13 specs., Great Barrier Reef, Swain Reefs, Bell Cay, i.1985, 21.49S 151.15E, H. Heatwole (<named-content xmlns:xlink="http://www.w3.org/1999/xlink" content-type="dwc:institutional_code" xlink:type="simple">ANIC</named-content>); 3 specs., ditto, but 3.vii.1981, H. Heatwole &amp; G. Burns (<named-content xmlns:xlink="http://www.w3.org/1999/xlink" content-type="dwc:institutional_code" xlink:type="simple">ANIC</named-content>); 1 spec., ditto, but i.1984 (<named-content xmlns:xlink="http://www.w3.org/1999/xlink" content-type="dwc:institutional_code" xlink:type="simple">ANIC</named-content>); 2 specs., ditto, but Bylund Cay, 21.47S 152.24E, <!--PageBreak-->vii.1984 (under dead bird) (<named-content xmlns:xlink="http://www.w3.org/1999/xlink" content-type="dwc:institutional_code" xlink:type="simple">ANIC</named-content>); ditto, but Gillet Cay, i.1985; 21.44S 152.24E (<named-content xmlns:xlink="http://www.w3.org/1999/xlink" content-type="dwc:institutional_code" xlink:type="simple">ANIC</named-content>); 1 spec., Mount Mee, 7.5 km SW, <named-content xmlns:xlink="http://www.w3.org/1999/xlink" content-type="dwc:verbatimCoordinates" xlink:type="simple"><named-content content-type="geo-json" specific-use="{&#34;type&#34;:&#34;Point&#34;,&#34;coordinates&#34;:[152.700000,-27.083333]}" id="NCID0E3LGM" xlink:type="simple">27°05'S, 152°42'E</named-content></named-content>, 12.x.1991, T. Gush (under dead snake on the road) (<named-content xmlns:xlink="http://www.w3.org/1999/xlink" content-type="dwc:institutional_code" xlink:type="simple">ANIC</named-content>); 1 spec., 1 mile S of Herberton, 17.24S 145.23E, 14.v.1969, Brooks &amp; Nebois (on dead wallaby) (<named-content xmlns:xlink="http://www.w3.org/1999/xlink" content-type="dwc:institutional_code" xlink:type="simple">ANIC</named-content>); 2 specs., Broken Hill, 17.x.1946, R.A. Cederblad (<named-content xmlns:xlink="http://www.w3.org/1999/xlink" content-type="dwc:institutional_code" xlink:type="simple">ANIC</named-content>); 1 spec., Springsure, 2.xii.1930, Mackerras (<named-content xmlns:xlink="http://www.w3.org/1999/xlink" content-type="dwc:institutional_code" xlink:type="simple">ANIC</named-content>); 1 spec., Bucasia, 30.xi.1993, J. Sandery (<named-content xmlns:xlink="http://www.w3.org/1999/xlink" content-type="dwc:institutional_code" xlink:type="simple">ANIC</named-content>); 4 specs., Leyburn, 22.iii.1975, J. Macqueen (<named-content xmlns:xlink="http://www.w3.org/1999/xlink" content-type="dwc:institutional_code" xlink:type="simple">ANIC</named-content>); 1 spec., Rollingstone, 4.vii.1972, B.P. Moore (<named-content xmlns:xlink="http://www.w3.org/1999/xlink" content-type="dwc:institutional_code" xlink:type="simple">ANIC</named-content>); 1 spec., Carnavon National Park, West Branch camp site, 8.–21.iv.1999, M. Neave, E.D. Edwards, M. Yee &amp; J. Cardale (<named-content xmlns:xlink="http://www.w3.org/1999/xlink" content-type="dwc:institutional_code" xlink:type="simple">ANIC</named-content>); 1 ♂, Gannet Cay, Great Barrier Reef, 3.xi.1967, H. Heatvole (<named-content xmlns:xlink="http://www.w3.org/1999/xlink" content-type="dwc:institutional_code" xlink:type="simple">ANIC</named-content>); 1 spec., Mt. Webb, Cooktown, 10.v.1986, E. Holm (ex Howden trap, human &amp; pig dung) (<named-content xmlns:xlink="http://www.w3.org/1999/xlink" content-type="dwc:institutional_code" xlink:type="simple">ANIC</named-content>); 1 spec., 14 km W by N of Hope Vale Mission, 15.16S 144.59E, 8.–10.x.1980, T. Weir (human dung trap, open forest) (<named-content xmlns:xlink="http://www.w3.org/1999/xlink" content-type="dwc:institutional_code" xlink:type="simple">ANIC</named-content>); 1 ♀, Mt. Spec., 11.i.1969, J.G. Brooks, fish lure (<named-content xmlns:xlink="http://www.w3.org/1999/xlink" content-type="dwc:institutional_code" xlink:type="simple">ANIC</named-content>). New South Wales: 1 spec., without further data (HMNH); 1 spec., Coricudgy, 20.ix.2006, G. Hangay leg. (HMNH); 2 specs., New England, Glenrock Station, 17.xii.2001, G. Hangay leg. (HMNH); 1 ♂, Macquarie Marshes, 50 km SE Carinda, 28.–29.x.1985, G. Hangay leg. (HMNH); 1 spec., env. Port Macquarie, 5.iii.1965, Exp. Dr. J. Balogh (HMNH); 1 spec., Salt Hole creek, 38 km NE of Broken Hill, 27.ix.1975, Z. Liepa (<named-content xmlns:xlink="http://www.w3.org/1999/xlink" content-type="dwc:institutional_code" xlink:type="simple">ANIC</named-content>); 1 spec., Murwillumbah, 7.iii.1965, Bornemissza (<named-content xmlns:xlink="http://www.w3.org/1999/xlink" content-type="dwc:institutional_code" xlink:type="simple">ANIC</named-content>); 23 specs., Lightgow, 8 km SW, <named-content xmlns:xlink="http://www.w3.org/1999/xlink" content-type="dwc:verbatimCoordinates" xlink:type="simple"><named-content content-type="geo-json" specific-use="{&#34;type&#34;:&#34;Point&#34;,&#34;coordinates&#34;:[150.083333,-33.516667]}" id="NCID0EKOGM" xlink:type="simple">33°31'S, 150°05'E</named-content></named-content>, 17.xi.1991, Tom Gush (on dead kangaroo) (<named-content xmlns:xlink="http://www.w3.org/1999/xlink" content-type="dwc:institutional_code" xlink:type="simple">ANIC</named-content>); 7 specs., Tenterfield, 37 km N, <named-content xmlns:xlink="http://www.w3.org/1999/xlink" content-type="dwc:verbatimCoordinates" xlink:type="simple"><named-content content-type="geo-json" specific-use="{&#34;type&#34;:&#34;Point&#34;,&#34;coordinates&#34;:[152.066667,-28.750000]}" id="NCID0EXOGM" xlink:type="simple">28°45'S, 152°04'E</named-content></named-content>, 25.xi.1990, Tom Gush (under dead kangaroo) (<named-content xmlns:xlink="http://www.w3.org/1999/xlink" content-type="dwc:institutional_code" xlink:type="simple">ANIC</named-content>); 1 spec., Morisset, 3 km SW, <named-content xmlns:xlink="http://www.w3.org/1999/xlink" content-type="dwc:verbatimCoordinates" xlink:type="simple"><named-content content-type="geo-json" specific-use="{&#34;type&#34;:&#34;Point&#34;,&#34;coordinates&#34;:[151.450000,-33.133333]}" id="NCID0EEPGM" xlink:type="simple">33°08'S, 151°27'E</named-content></named-content>, 1.ix.1990, Tom Gush (on dead cow) (<named-content xmlns:xlink="http://www.w3.org/1999/xlink" content-type="dwc:institutional_code" xlink:type="simple">ANIC</named-content>); 1 spec., Luke Benunee, 25.xi.1970, B.P. Moore; 1 spec., London Foundation, Kioloa, 28.xii.1980, J. Conran; 2 specs., Mullengandra, 2 km N, <named-content xmlns:xlink="http://www.w3.org/1999/xlink" content-type="dwc:verbatimCoordinates" xlink:type="simple"><named-content content-type="geo-json" specific-use="{&#34;type&#34;:&#34;Point&#34;,&#34;coordinates&#34;:[147.183333,-35.883333]}" id="NCID0ERPGM" xlink:type="simple">35°53'S, 147°11'E</named-content></named-content>, 13.x.1990, Tom Gush (on dead kangaroo) (<named-content xmlns:xlink="http://www.w3.org/1999/xlink" content-type="dwc:institutional_code" xlink:type="simple">ANIC</named-content>); 2 specs., Yathong Natural Reserve, 33.45S 145.30E, near Mt. Hope, x.–xi.1992, C. Schlesinger (pitfall trap, dune; malllee with <italic><tp:taxon-name><tp:taxon-name-part taxon-name-part-type="genus" reg="Triodia">Triodia</tp:taxon-name-part></tp:taxon-name></italic>) (<named-content xmlns:xlink="http://www.w3.org/1999/xlink" content-type="dwc:institutional_code" xlink:type="simple">ANIC</named-content>); 4 specs., Sandy Hollow, 5 km NW, <named-content xmlns:xlink="http://www.w3.org/1999/xlink" content-type="dwc:verbatimCoordinates" xlink:type="simple"><named-content content-type="geo-json" specific-use="{&#34;type&#34;:&#34;Point&#34;,&#34;coordinates&#34;:[150.516667,-32.300000]}" id="NCID0EKQGM" xlink:type="simple">32°18'S, 150°31'E</named-content></named-content>, 7.vi.1992, Tom Gush (from dead fox) (<named-content xmlns:xlink="http://www.w3.org/1999/xlink" content-type="dwc:institutional_code" xlink:type="simple">ANIC</named-content>); 2 specs., Lotar Gorge, 10.xii.1969, W.N.M. Vestjens (<named-content xmlns:xlink="http://www.w3.org/1999/xlink" content-type="dwc:institutional_code" xlink:type="simple">ANIC</named-content>); 1 spec., Galindary Station, 10.ix.1970, W.J.M. Vestjens (<named-content xmlns:xlink="http://www.w3.org/1999/xlink" content-type="dwc:institutional_code" xlink:type="simple">ANIC</named-content>); 4 specs., Heathland, 11.45S 142.35E, 20.–22.vi.1992, T. Weir (human dung trap, open forest) (<named-content xmlns:xlink="http://www.w3.org/1999/xlink" content-type="dwc:institutional_code" xlink:type="simple">ANIC</named-content>); 4 ♂♂ &amp; 3 ♀♀, Lots 22,73, 148, Caparra, 14.iii.1993, S. Watkins (<named-content xmlns:xlink="http://www.w3.org/1999/xlink" content-type="dwc:institutional_code" xlink:type="simple">ANIC</named-content>); 1 spec., Tomakin, 35.49S 150.11E, 25.xii.1988, W. Dressler (dead shark head) (<named-content xmlns:xlink="http://www.w3.org/1999/xlink" content-type="dwc:institutional_code" xlink:type="simple">ANIC</named-content>); 1 spec., Congo, 8 km SE by E of Moruya, 22.–26.iii.1982, M.S. Upton (<named-content xmlns:xlink="http://www.w3.org/1999/xlink" content-type="dwc:institutional_code" xlink:type="simple">ANIC</named-content>); 2 specs., 12 km E Walcha, 22.xi.1992, S. Watkins (carrion) (<named-content xmlns:xlink="http://www.w3.org/1999/xlink" content-type="dwc:institutional_code" xlink:type="simple">ANIC</named-content>); 16 specs., Clyde Mt., 30.i.1975, D.P. Carne (in carrion) (<named-content xmlns:xlink="http://www.w3.org/1999/xlink" content-type="dwc:institutional_code" xlink:type="simple">ANIC</named-content>); 4 specs., Gundaroo Road, 17.xi.1971, B.P. Moore (<named-content xmlns:xlink="http://www.w3.org/1999/xlink" content-type="dwc:institutional_code" xlink:type="simple">ANIC</named-content>); 1 ♂ &amp; 3 ♀♀, Matakana NE Hillston, 19.ix.1993, S.G. Watkins (carrion) (<named-content xmlns:xlink="http://www.w3.org/1999/xlink" content-type="dwc:institutional_code" xlink:type="simple">ANIC</named-content>); 1 spec., 60 km W Gunnedah, 6.iii.1980, A. Newton &amp; M. Thayer (ex wallaby carcass) (<named-content xmlns:xlink="http://www.w3.org/1999/xlink" content-type="dwc:institutional_code" xlink:type="simple">ANIC</named-content>); 1 spec., 8.5 km NE Gubbata, 33.35S 146.37W, 4.–12.i.1999, D. Driscolim (pitfalls, ungrazed roadside, no spinifex) (<named-content xmlns:xlink="http://www.w3.org/1999/xlink" content-type="dwc:institutional_code" xlink:type="simple">ANIC</named-content>); 1 spec., Allyn R.F. Park, 32.08S 151.27E, 27.–31.i.1986, R.B. Haliday (carrion baited trap) (<named-content xmlns:xlink="http://www.w3.org/1999/xlink" content-type="dwc:institutional_code" xlink:type="simple">ANIC</named-content>); 7 specs., Parramatta P.C., 28.x.1968, D.A. Doolan (<named-content xmlns:xlink="http://www.w3.org/1999/xlink" content-type="dwc:institutional_code" xlink:type="simple">MAMU</named-content>); 3 specs., North Ryde P.C., 17.iii.1967, D.A. Doolan (<named-content xmlns:xlink="http://www.w3.org/1999/xlink" content-type="dwc:institutional_code" xlink:type="simple">MAMU</named-content>); 5 specs., Mogriguy, 8.xi.1979, Goonoo S.F., D.A. Doolan Coll. (<named-content xmlns:xlink="http://www.w3.org/1999/xlink" content-type="dwc:institutional_code" xlink:type="simple">MAMU</named-content>); 1 spec., Bilpin, 12.<!--PageBreak-->iii.1979, B.J. Day (on dead bird) (<named-content xmlns:xlink="http://www.w3.org/1999/xlink" content-type="dwc:institutional_code" xlink:type="simple">MAMU</named-content>); 1 spec., Warrumbungle National Park, 25.iii.1973, R.H. Mulder (<named-content xmlns:xlink="http://www.w3.org/1999/xlink" content-type="dwc:institutional_code" xlink:type="simple">MAMU</named-content>); 1 spec., Blue Mountains, Blackburn (<named-content xmlns:xlink="http://www.w3.org/1999/xlink" content-type="dwc:institutional_code" xlink:type="simple">SAMA</named-content>); 1 spec., Vicinity of Jenolan Caves, J.C. Wilburd (<named-content xmlns:xlink="http://www.w3.org/1999/xlink" content-type="dwc:institutional_code" xlink:type="simple">SAMA</named-content>); 3 specs., Lake Callabona, A. Zietz (<named-content xmlns:xlink="http://www.w3.org/1999/xlink" content-type="dwc:institutional_code" xlink:type="simple">SAMA</named-content>); 1 spec., Sydney, Lea (<named-content xmlns:xlink="http://www.w3.org/1999/xlink" content-type="dwc:institutional_code" xlink:type="simple">SAMA</named-content>); 1 spec., Goulburn (<named-content xmlns:xlink="http://www.w3.org/1999/xlink" content-type="dwc:institutional_code" xlink:type="simple">SAMA</named-content>); 2 specs., Broken Hill, R.J. Burton (<named-content xmlns:xlink="http://www.w3.org/1999/xlink" content-type="dwc:institutional_code" xlink:type="simple">SAMA</named-content>); 1 spec., Sydney; Girl’s Lunch Room, Museum, 6.iii.1961, B. Hubbard (<named-content xmlns:xlink="http://www.w3.org/1999/xlink" content-type="dwc:institutional_code" xlink:type="simple">SAMA</named-content>). South Australia: 1 ♂, nr. Tarlee, 20.x.1988, under carrion, Mrs. Lawley leg. (HMNH); 1 spec., 9 miles S of Nullabor H. Std., 6.i.1967, M. Upron (<named-content xmlns:xlink="http://www.w3.org/1999/xlink" content-type="dwc:institutional_code" xlink:type="simple">ANIC</named-content>); 2 specs., Wardang Island, Spencer Gulf, 34.30S 137.22E, 4.–5.i.1995, K. Wardaugh (cowdung baited pitfall trap) (<named-content xmlns:xlink="http://www.w3.org/1999/xlink" content-type="dwc:institutional_code" xlink:type="simple">ANIC</named-content>); 1 spec., 16 km S of Port Augusta, 10 m, 26.x.1963, J. Sedláček (<named-content xmlns:xlink="http://www.w3.org/1999/xlink" content-type="dwc:institutional_code" xlink:type="simple">BPBM</named-content>); 5 specs., Murray River, H.S. Cope (<named-content xmlns:xlink="http://www.w3.org/1999/xlink" content-type="dwc:institutional_code" xlink:type="simple">SAMA</named-content>); 15 specs., Halletts Cove, 26.i.1967, N. McFarland (on freshly dead sheep carcass) (<named-content xmlns:xlink="http://www.w3.org/1999/xlink" content-type="dwc:institutional_code" xlink:type="simple">SAMA</named-content>); 6 specs., Mt. Lofty, J.G.O. Tepper (<named-content xmlns:xlink="http://www.w3.org/1999/xlink" content-type="dwc:institutional_code" xlink:type="simple">SAMA</named-content>); 3 specs., Ardossan, J.G.O. Tepper (<named-content xmlns:xlink="http://www.w3.org/1999/xlink" content-type="dwc:institutional_code" xlink:type="simple">SAMA</named-content>); 1 spec., Adelaide, J.G.O. Tepper (<named-content xmlns:xlink="http://www.w3.org/1999/xlink" content-type="dwc:institutional_code" xlink:type="simple">SAMA</named-content>); 1 spec., Cooper’s Creek, J.G. Reuther (<named-content xmlns:xlink="http://www.w3.org/1999/xlink" content-type="dwc:institutional_code" xlink:type="simple">SAMA</named-content>); 1 spec., Adelaide (<named-content xmlns:xlink="http://www.w3.org/1999/xlink" content-type="dwc:institutional_code" xlink:type="simple">SAMA</named-content>); 2 specs., Port Lincoln (<named-content xmlns:xlink="http://www.w3.org/1999/xlink" content-type="dwc:institutional_code" xlink:type="simple">SAMA</named-content>); 1 spec., Flinders Island, F. Wood Jones (<named-content xmlns:xlink="http://www.w3.org/1999/xlink" content-type="dwc:institutional_code" xlink:type="simple">SAMA</named-content>); 6 specs., Tappanappa, xi.1948, Mitchell &amp; Lawson (<named-content xmlns:xlink="http://www.w3.org/1999/xlink" content-type="dwc:institutional_code" xlink:type="simple">SAMA</named-content>); 1 spec., Fulham, 3.iv.1909 (<named-content xmlns:xlink="http://www.w3.org/1999/xlink" content-type="dwc:institutional_code" xlink:type="simple">SAMA</named-content>). Victoria: 1 spec., Leopold (<named-content xmlns:xlink="http://www.w3.org/1999/xlink" content-type="dwc:institutional_code" xlink:type="simple">MAMU</named-content>); 2 specs., Marree, 8.ix.1957, I.G. Filmer (<named-content xmlns:xlink="http://www.w3.org/1999/xlink" content-type="dwc:institutional_code" xlink:type="simple">QM</named-content>); 3 specs., Murray Valley Highway, 19 km E by S of Hattah, 34.47S 142.29E, 2.xi.1988, T. Weir, J. Lawrence &amp; M. Hansen (from dead kangaroo) (<named-content xmlns:xlink="http://www.w3.org/1999/xlink" content-type="dwc:institutional_code" xlink:type="simple">ANIC</named-content>); 1 spec., Manjimup, 28.x.1979, R.M. Bohart (<named-content xmlns:xlink="http://www.w3.org/1999/xlink" content-type="dwc:institutional_code" xlink:type="simple">ANIC</named-content>); 1 spec., Tavonga, 2 km W, <named-content xmlns:xlink="http://www.w3.org/1999/xlink" content-type="dwc:verbatimCoordinates" xlink:type="simple"><named-content content-type="geo-json" specific-use="{&#34;type&#34;:&#34;Point&#34;,&#34;coordinates&#34;:[147.133333,-36.666667]}" id="NCID0EYZGM" xlink:type="simple">36°40'S, 147°08'E</named-content></named-content>, 13.x.1990, Tom Gush (on dead sheep) (<named-content xmlns:xlink="http://www.w3.org/1999/xlink" content-type="dwc:institutional_code" xlink:type="simple">ANIC</named-content>). Tasmania: 1 spec., St. Helena, 10 km NW, 12.xii.1981, Bornemissza leg. (HMNH); 2 specs., Hollow Tree, 9 km S of, <named-content xmlns:xlink="http://www.w3.org/1999/xlink" content-type="dwc:verbatimCoordinates" xlink:type="simple"><named-content content-type="geo-json" specific-use="{&#34;type&#34;:&#34;Point&#34;,&#34;coordinates&#34;:[146.933333,-42.616667]}" id="NCID0EF1GM" xlink:type="simple">42°37'S, 146°56'E</named-content></named-content>, 12.ii.1992, Tom Gush (from dead Tasmanian Devil) (<named-content xmlns:xlink="http://www.w3.org/1999/xlink" content-type="dwc:institutional_code" xlink:type="simple">ANIC</named-content>); 23 specs., Newstead, Launceston, 20.xi.1981, S. Fearn (on Stink Lily flower) (<named-content xmlns:xlink="http://www.w3.org/1999/xlink" content-type="dwc:institutional_code" xlink:type="simple">ANIC</named-content>); 3 specs., Flinders Island, Bass Strait, 1.–6.ix.1989, B.M. Doube &amp; K.G. Wardaugh (dung baited pitfall traps) (<named-content xmlns:xlink="http://www.w3.org/1999/xlink" content-type="dwc:institutional_code" xlink:type="simple">ANIC</named-content>). Unknown localities: 1 ♀, 2 ♂♂ &amp; 5 specs., Australia, no further data (HMNH); 6 specs., Australia occid., 1192, no further data (HMNH); 1 ♀, no locality, E.C. Gourlay Acq. 1970, Ent. Div. (<named-content xmlns:xlink="http://www.w3.org/1999/xlink" content-type="dwc:institutional_code" xlink:type="simple">NZAC</named-content>). 4 specs., Emerald, iii.1914, E. Allen (<named-content xmlns:xlink="http://www.w3.org/1999/xlink" content-type="dwc:institutional_code" xlink:type="simple">QM</named-content>); 2 specs., Cor’s River, 4.ix.1932, Chadwick (under dead rabbit) (<named-content xmlns:xlink="http://www.w3.org/1999/xlink" content-type="dwc:institutional_code" xlink:type="simple">ANIC</named-content>); 1 ♂, Summer Hill, “Kelvin”, xi.1937, C. Storyles (<named-content xmlns:xlink="http://www.w3.org/1999/xlink" content-type="dwc:institutional_code" xlink:type="simple">AMNZ</named-content>); 1 ♂, Koranda, 22.vi.1938, C.E. Clarke (<named-content xmlns:xlink="http://www.w3.org/1999/xlink" content-type="dwc:institutional_code" xlink:type="simple">AMNZ</named-content>). Lord Howe Island: 1 spec., 21.–30.i.1985, G.F. Bornemissza leg. (HMNH).</p><p>NEW CALEDONIA. 1 spec., Nouméa env., 4.ii.1914, P.D. Montague (<named-content xmlns:xlink="http://www.w3.org/1999/xlink" content-type="dwc:institutional_code" xlink:type="simple">BMNH</named-content>); 1 spec., Mt. Mou, 23.iv.1914, P.D. Montague (<named-content xmlns:xlink="http://www.w3.org/1999/xlink" content-type="dwc:institutional_code" xlink:type="simple">BMNH</named-content>); 10 specs., Isle Atire, 1.ix.1982, T. Lovegrove (ex dead white-capped noddy) (<named-content xmlns:xlink="http://www.w3.org/1999/xlink" content-type="dwc:institutional_code" xlink:type="simple">AMNZ</named-content>); 3 specs., Tiea reserve, 30 m, <named-content xmlns:xlink="http://www.w3.org/1999/xlink" content-type="dwc:verbatimCoordinates" xlink:type="simple"><named-content content-type="geo-json" specific-use="{&#34;type&#34;:&#34;Point&#34;,&#34;coordinates&#34;:[164.950000,-21.131667]}" id="NCID0ES3GM" xlink:type="simple">21°07.9'S, 164°57'E</named-content></named-content>, 5.–26.xi.2001–31.i.2002, G. Monteith (FIT Trap) (<named-content xmlns:xlink="http://www.w3.org/1999/xlink" content-type="dwc:institutional_code" xlink:type="simple">QM</named-content>); 5 ♂♂, 1 ♀ &amp; 22 specs., In Mts. up Beulari River, 3.–4.xi.1958, C.R. Joyce (<named-content xmlns:xlink="http://www.w3.org/1999/xlink" content-type="dwc:institutional_code" xlink:type="simple">BPBM</named-content>); 1 ♀, ditto, but 17.xi.1958, same collector (<named-content xmlns:xlink="http://www.w3.org/1999/xlink" content-type="dwc:institutional_code" xlink:type="simple">BPBM</named-content>); 2 ♂♂, 1 ♀ &amp; 15 specs., Beach nr. la Foa, 19.xi.1958, same collector (<named-content xmlns:xlink="http://www.w3.org/1999/xlink" content-type="dwc:institutional_code" xlink:type="simple">BPBM</named-content>); 1 ♀ &amp; 2 specs., Anse Vata, 23.xi.1958, same collector (<named-content xmlns:xlink="http://www.w3.org/1999/xlink" content-type="dwc:institutional_code" xlink:type="simple">BPBM</named-content>); 1 spec., ditto, but 9.xi.1958, same collector (<named-content xmlns:xlink="http://www.w3.org/1999/xlink" content-type="dwc:institutional_code" xlink:type="simple">BPBM</named-content>); 1 spec., ditto, but 25.x.1958, same collector (<named-content xmlns:xlink="http://www.w3.org/1999/xlink" content-type="dwc:institutional_code" xlink:type="simple">BPBM</named-content>); 3 ♂♂ &amp; 1 spec., La Crouen, 12.iii.1961, J. Sedláček (<named-content xmlns:xlink="http://www.w3.org/1999/xlink" content-type="dwc:institutional_code" xlink:type="simple">BPBM</named-content>); 1 ♂ &amp; 4 specs., Nouméa, 26.iv.1945, H.E. Milliron (<named-content xmlns:xlink="http://www.w3.org/1999/xlink" content-type="dwc:institutional_code" xlink:type="simple">BPBM</named-content>); 5 specs., La Foa, 4.ii.1945, same collector (<named-content xmlns:xlink="http://www.w3.org/1999/xlink" content-type="dwc:institutional_code" xlink:type="simple">BPBM</named-content>).</p><!--PageBreak--><p>PAPUA NEW GUINEA. 8 specs., Laloki, CSIRO Screw Worm Lab., iv.1987, S. Bakker (FIT) (<named-content xmlns:xlink="http://www.w3.org/1999/xlink" content-type="dwc:institutional_code" xlink:type="simple">ANIC</named-content>); 1 ♂, Kelesi, xi.–xii.1890, L. Loria leg. (<named-content xmlns:xlink="http://www.w3.org/1999/xlink" content-type="dwc:institutional_code" xlink:type="simple">ZMHUB</named-content>); 1 ♂ &amp; 1 ♀, Ighibrei, vii–viii.1890, L. Loria (<named-content xmlns:xlink="http://www.w3.org/1999/xlink" content-type="dwc:institutional_code" xlink:type="simple">ZMHUB</named-content>).</p><p>FIJI. 1 ♀, Lautoka, 24.viii.1936, H. Phillips (<named-content xmlns:xlink="http://www.w3.org/1999/xlink" content-type="dwc:institutional_code" xlink:type="simple">BPBM</named-content>) (Fijian distribution not shown on a map).</p></tp:treatment-sec><tp:treatment-sec sec-type="biology" id="SECID0EO6GM"><title>Biology.</title><p>
              <italic><tp:taxon-name><tp:taxon-name-part taxon-name-part-type="genus" reg="Saprinus">S.</tp:taxon-name-part> <tp:taxon-name-part taxon-name-part-type="species" reg="cyaneus">cyaneus</tp:taxon-name-part> <tp:taxon-name-part taxon-name-part-type="subspecies" reg="cyaneus">cyaneus</tp:taxon-name-part></tp:taxon-name></italic> is found chiefly on decomposing organic matter, most commonly on carcasses; some specimens were trapped in pitfall traps baited with dung, fish or mushrooms, others were collected on flowers of Stink Lily (<italic><tp:taxon-name><tp:taxon-name-part taxon-name-part-type="genus" reg="Dracunculus">Dracunculus</tp:taxon-name-part> <tp:taxon-name-part taxon-name-part-type="species" reg="vulgaris">vulgaris</tp:taxon-name-part></tp:taxon-name></italic> Schott). This is one of the most common species found on carrion in Australia and an important predator of larval circular-seamed flies (<tp:taxon-name><tp:taxon-name-part taxon-name-part-type="order">Diptera</tp:taxon-name-part></tp:taxon-name>), the adults of which are vectors of various diseases (see e.g. <xref ref-type="bibr" rid="B43">Lackner 2010</xref> for details).</p></tp:treatment-sec><tp:treatment-sec sec-type="distribution" id="SECID0EXAHM"><title>Distribution.</title><p>Australia (all states), newly reported from Lord Howe Island; New Guinea, New Caledonia; new to Fiji (Figs <xref ref-type="fig" rid="F134">755</xref>, <xref ref-type="fig" rid="F139">760</xref>, <xref ref-type="fig" rid="F141">762</xref>).</p></tp:treatment-sec><tp:treatment-sec sec-type="remarks" id="SECID0EJBHM"><title>Remarks.</title><p>Another subspecies, <tp:taxon-name><tp:taxon-name-part taxon-name-part-type="genus" reg="Saprinus">S.</tp:taxon-name-part> (<tp:taxon-name-part taxon-name-part-type="subgenus" reg="Saprinus">S.</tp:taxon-name-part>) <tp:taxon-name-part taxon-name-part-type="species" reg="cyaneus">cyaneus</tp:taxon-name-part> <tp:taxon-name-part taxon-name-part-type="subspecies" reg="auricollis">auricollis</tp:taxon-name-part></tp:taxon-name> Marseul, 1855 is found in the Philippines, Indonesia (islands of Bali and Buru, westernmost New Guinea), and Japan (Ogasawara archipelago; <xref ref-type="bibr" rid="B80">Mazur 2011</xref>). This subspecies differs from <tp:taxon-name><tp:taxon-name-part taxon-name-part-type="genus" reg="Saprinus">Saprinus</tp:taxon-name-part> (<tp:taxon-name-part taxon-name-part-type="subgenus" reg="Saprinus">S.</tp:taxon-name-part>) <tp:taxon-name-part taxon-name-part-type="species" reg="cyaneus">cyaneus</tp:taxon-name-part> <tp:taxon-name-part taxon-name-part-type="subspecies" reg="cyaneus">cyaneus</tp:taxon-name-part></tp:taxon-name> by its lighter color. However, variation in the elytral punctation and striae and shape of carinal prosternal striae indicate that the taxonomic status of the subspecies requires further study. Elytral aciculations also vary between the sexes (see also <xref ref-type="bibr" rid="B95">Wenzel 1955</xref>). We designate the lectotype of <italic><tp:taxon-name><tp:taxon-name-part taxon-name-part-type="genus" reg="Saprinus">S.</tp:taxon-name-part> <tp:taxon-name-part taxon-name-part-type="species" reg="auricollis">auricollis</tp:taxon-name-part></tp:taxon-name></italic> here: <italic><tp:taxon-name><tp:taxon-name-part taxon-name-part-type="genus" reg="Saprinus">Saprinus</tp:taxon-name-part> <tp:taxon-name-part taxon-name-part-type="species" reg="auricollis">auricollis</tp:taxon-name-part></tp:taxon-name></italic> Marseul, 1855: Lectotype, present designation: ♀, pinned, left protarsus broken off, left metatarsus broken off, right mid-leg broken off, right metatarsus broken off, with the following labels: “<tp:taxon-name><tp:taxon-name-part taxon-name-part-type="genus" reg="Saprinus">Saprinus</tp:taxon-name-part></tp:taxon-name> / 31 <tp:taxon-name><tp:taxon-name-part taxon-name-part-type="species" reg="auricollis">auricollis</tp:taxon-name-part></tp:taxon-name> / I. Phillip. ♀ / illegible” (round yellow label, written); followed by an illegible written label; followed by: “MUSEUM PARIS / <tp:taxon-name><tp:taxon-name-part taxon-name-part-type="species" reg="auricollis">auricollis</tp:taxon-name-part></tp:taxon-name> / COLL. / DE MARSEUL 1890” (printed-written); followed by: “TYPE” (red-printed label); followed by: “<tp:taxon-name><tp:taxon-name-part taxon-name-part-type="genus" reg="Saprinus">Saprinus</tp:taxon-name-part> <tp:taxon-name-part taxon-name-part-type="species" reg="auricollis">auricollis</tp:taxon-name-part></tp:taxon-name> / Marseul, 1855 / LECTOTYPE / des. T. Lackner 2014” (red label, written) (<named-content xmlns:xlink="http://www.w3.org/1999/xlink" content-type="dwc:institutional_code" xlink:type="simple">MNHN</named-content>). This species was described from unknown number of specimens and the lectotype designation fixes the identity of the species.</p></tp:treatment-sec><tp:treatment-sec sec-type="description" id="SECID0EYEHM"><title>Re-description.</title><p>Body length: <abbrev xmlns:xlink="http://www.w3.org/1999/xlink" xlink:title="length between anterior angles of pronotum and apices of elytra" id="ABBRID0E5EHM" xlink:type="simple">PEL</abbrev>: 3.25–5.10 mm; <abbrev xmlns:xlink="http://www.w3.org/1999/xlink" xlink:title="width between anterior angles of pronotum" id="ABBRID0ECFHM" xlink:type="simple">APW</abbrev>: 1.25–2.00 mm; <abbrev xmlns:xlink="http://www.w3.org/1999/xlink" xlink:title="width between posterior angles of pronotum" id="ABBRID0EGFHM" xlink:type="simple">PPW</abbrev>: 2.50–4.10 mm; <abbrev xmlns:xlink="http://www.w3.org/1999/xlink" xlink:title="length of elytron along elytral suture" id="ABBRID0EKFHM" xlink:type="simple">EL</abbrev>: 1.85–3.10 mm; <abbrev xmlns:xlink="http://www.w3.org/1999/xlink" xlink:title="maximum width between outer margins of elytra" id="ABBRID0EOFHM" xlink:type="simple">EW</abbrev>: 2.75–4.50 mm. Body (Fig. <xref ref-type="fig" rid="F72">408</xref>) rectangular oval, convex, elytra widest at humeri, dark green to dark brown or even black, occasionally dark blue, shining, with metallic luster, pronotum purple, occasionally dark bronze with slight greenish hue, metallic; legs, mouthparts and antennal scape castaneous to dark brown; antennal club even darker, almost black.</p><p>Antennal scape (Fig. <xref ref-type="fig" rid="F73">409</xref>) slightly thickened, punctuate, with two rather long and several shorter setae; antennal club wider than long, semi-circular, somewhat truncate apically, covered with dense short sensilla intermingled with sparse longer erect setae; sensory structures of antennal club in form of four large oval ventral sensory patches, which are usually difficult to discern; vesicle(s) not examined.</p><fig id="F73" position="float" orientation="portrait"><label>Figures 409–414.</label><caption><p>
                  <bold>409</bold> <tp:taxon-name><tp:taxon-name-part taxon-name-part-type="genus" reg="Saprinus">Saprinus</tp:taxon-name-part> (<tp:taxon-name-part taxon-name-part-type="subgenus" reg="Saprinus">Saprinus</tp:taxon-name-part>) <tp:taxon-name-part taxon-name-part-type="species" reg="cyaneus">cyaneus</tp:taxon-name-part> <tp:taxon-name-part taxon-name-part-type="subspecies" reg="cyaneus">cyaneus</tp:taxon-name-part></tp:taxon-name> (Fabricius, 1775) head, dorsal view <bold>410</bold> prosternum <bold>411</bold> mesoventrite <bold>412</bold> lateral disc of metaventrite + metepisternum <bold>413</bold> protibia, ventral view <bold>414</bold> metatibia, ventral view.</p></caption><graphic xmlns:xlink="http://www.w3.org/1999/xlink" xlink:href="zookeys-689-001-g073.jpg" position="float" orientation="portrait" xlink:type="simple" id="oo_150134.jpg"/></fig><p>Mandibles (Fig. <xref ref-type="fig" rid="F73">409</xref>) dorso-laterally punctuate, rounded, outer margin slightly carinate, mandibular apex acute, sub-apical tooth on left mandible obtuse; labrum finely and sparsely punctuate, convex, with deep median depression; labral pits present, each with two short labral setae; terminal labial palpomere elongate, pointed apically, <!--PageBreak-->approximately twice as long as pen-ultimate, its width about three times its length; terminal maxillary palpomere elongate, about 2.5 times as long as pen-ultimate, approximately 4.5–5 times as long as wide, pointed apically; mentum sub-quadrate, laterally with a double row of short ramose setae, anterior margin medially with prominent notch surrounded by a tuft of several longer sparse setae.</p><p>Clypeus (Fig. <xref ref-type="fig" rid="F73">409</xref>) even, occasionally very faintly convex or even concave, constricted laterally, punctate; frontal and supraorbital striae complete, occasionally frontal stria weakened medially, its vestiges prolonged onto clypeus; frontal disc (Fig. <xref ref-type="fig" rid="F73">409</xref>) with similar punctation as that of clypeus, near posterior margin approximately medially a definite fovea present; eyes convex, well visible from above.</p><p>Pronotal sides (Fig. <xref ref-type="fig" rid="F72">408</xref>) narrowing anteriorly, apical angles obtuse, pronotal depressions present, rather deep, anterior incision for head moderate; marginal pronotal stria carinate, visible along its entire length from dorsal view, but ending short of pronotal base; pronotal disc laterally with a depressed band of deep dense coarse elongate punctures originating approximately in pronotal depressions, not reaching basal angles of pronotum, between it and pronotal margin a narrow finely punctate band present; rest of the pronotal disc with only scattered microscopic punctation; several rows of punctures present along pronotal base, ante-scutellar area almost impunctate; pronotal hypomeron asetose, with scattered fine punctures; scutellum small, visible.</p><p>Elytral epipleura with sparse fine punctures, occasionally almost impunctate; marginal epipleural stria complete; marginal elytral stria well impressed and carinate, continued as weakened, but complete apical elytral stria that is connected to incomplete sutural elytral stria. Humeral elytral stria well impressed on basal third, sometimes con<!--PageBreak-->nected to median fragment of inner subhumeral stria; outer subhumeral stria present as short basal fragment situated on elytral humerus; elytra usually with four dorsal elytral striae 1–4 well impressed, striae 1–2 in fine punctures, striae 3–4 in larger punctures, occasionally fourth stria impressed only as a row of round punctures; first and second striae in most cases longer than striae 3–4, slightly surpassing elytral half apically, third and fourth dorsal elytral striae usually slightly shorter, reaching approximately elytral half apically, in first elytral interval often dense elongate strioles present, at times these strioles present also on intervals 2–3; fourth elytral stria basally curved toward shortened sutural elytral stria, but never connected with it; sutural elytral stria abbreviated on basal fourth to fifth, well-impressed, in round punctures, apically connected with apical elytral stria; elytral disc on apical half (roughly) punctate, punctures usually fine, sparse, separated by several times their diameter, occasionally aciculate (especially those near elytral intervals); almost not entering elytral intervals, except for fourth interval where they reach their climax; punctures occasionally not reaching elytral apex.</p><p>Propygidium very densely punctate, punctures separated by less than their own diameter; pygidium with sparser but larger punctation.</p><p>Anterior margin of median portion of prosternum (Fig. <xref ref-type="fig" rid="F73">410</xref>) rounded; marginal prosternal stria present laterally and also as medial fragment; prosternal process between carinal prosternal striae slightly convex, sparsely and finely punctate, surface near united apices of carinal prosternal striae distinctly depressed; carinal prosternal striae carinate, slightly bisinuate, occasionally slightly divergent on anterior third, in most cases united in front (Fig. <xref ref-type="fig" rid="F73">410</xref>); lateral prosternal striae carinate, rather short, apically attaining carinal prosternal striae at about three-fourths of their length.</p><p>Discal marginal mesoventral stria (Fig. <xref ref-type="fig" rid="F73">411</xref>) well impressed, carinate, complete, anteriorly distinctly inwardly arcuate; disc often smooth, at times with sparse fine punctation; meso-metaventral sutural stria indicated by a row of large punctures; intercoxal disc of metaventrite in males with prominent median longitudinal depression, in females slightly convex; disc of metaventrite for the most part almost smooth, only in post-metacoxal area and along basal margin of metaventrite several rows of fine punctures appear; lateral metaventral stria (Fig. <xref ref-type="fig" rid="F73">412</xref>) well impressed, carinate, straight, not reaching metacoxa; lateral disc of metaventrite (Fig. <xref ref-type="fig" rid="F73">412</xref>) slightly concave, with dense and large round punctures separated by less than their to about their own diameter, occasionally between large punctures another type of much finer sparse punctures present; metepisternum (Fig. <xref ref-type="fig" rid="F73">412</xref>) similar, but punctures deeper and denser, on fused metepimeron punctures becoming much sparser; metepisternal stria present often only along fused metepimeron, at times along metepisternum also present in a form of short intermittent fragments (in rare cases complete).</p><p>Intercoxal disc of first abdominal ventrite with faint to moderate median depression in males, in females slightly convex, completely striate laterally; disc along basal and lateral margins with shallow punctures of various sizes; rest of sternite with scattered microscopic punctation.</p><p>Protibia (Fig. <xref ref-type="fig" rid="F73">413</xref>) slightly dilated, outer margin with around four low teeth topped by triangular denticle, followed by approximately four tiny denticles diminishing in <!--PageBreak-->size proximally; setae of outer row regular, short; protarsal groove shallow; anterior protibial stria present on basal two-thirds, next obliterated; setae of median row shorter and much sparser than those of outer row; two tarsal denticles present near tarsal insertion; protibial spur (Fig. <xref ref-type="fig" rid="F73">413</xref>) bent, growing out from apical margin of protibia; apical <!--PageBreak-->margin of protibia ventrally with three tiny denticles; outer part of posterior surface slightly obscurely variolate, punctate, separated from glabrous and narrow median part of posterior surface by a ridge bearing a row of setae; posterior protibial stria complete, bearing along its length sparse row of microscopic setae turning into several minuscule denticles apically; inner row of setae single, lamellate.</p><p>Mesotibia on outer margin with a row of about seven distally growing in size denticles, several of them situated on low teeth; setae of outer row rather strongly sclerotized, sparse, but longer than denticles; setae of median row shorter and finer than those of outer row; posterior mesotibial stria not complete; mesotibial spur rather long and stout; on anterior face of mesotibia a row of about 5 widely-spaced denticles present; anterior face of mesotibia with scattered fine punctation; anterior mesotibial stria incomplete (in rare cases almost complete); inner anterior denticles weakly developed, usually only one or two present; inner row of setae rather dense. Metatibia (Fig. <xref ref-type="fig" rid="F73">414</xref>) basically similar to mesotibia, but longer and more slender, and denticles of both rows sparser.</p><p>Male genitalia. Eighth sternite (Figs <xref ref-type="fig" rid="F74">415–416</xref>) strongly sclerotized, fused medially, with sparse pores and pseudopores, apex laterally with sparse short setae, vela present, with several rows of pores furnished with short setae; eighth tergite apically faintly inwardly arcuate, basally strongly inwardly arcuate; eighth tergite and eighth sternite fused laterally (Fig. <xref ref-type="fig" rid="F74">417</xref>). Ninth tergite (Figs <xref ref-type="fig" rid="F74">418–419</xref>) laterally strongly sclerotized, medially with a strongly sclerotized part resembling a fusion seen also in other congeners, with pores and pseudopores, well visible especially laterally, ninth tergite basally strongly inwardly arcuate, apical parts of ninth tergite with extra sclerotized parts resembling enforcements; tenth tergite basally and apically inwardly arcuate, apices very strongly sclerotized and prominent; spiculum gastrale (Fig. <xref ref-type="fig" rid="F74">418</xref>) dilated on both ends, otherwise almost parallel-sided, apical ends strongly sclerotized, basal end slightly inwardly arcuate. Aedeagus (Figs <xref ref-type="fig" rid="F74">420–421</xref>) almost parallel-sided with parameres fused along basal two-thirds, curved from lateral view; basal piece of aedeagus moderately long, ratio of its length : length of parameres approximately 1 : 3; apex of aedeagus ventrally with a tuft of microscopic setae.</p><fig id="F74" position="float" orientation="portrait"><label>Figures 415–421.</label><caption><p>
                  <bold>415</bold> <tp:taxon-name><tp:taxon-name-part taxon-name-part-type="genus" reg="Saprinus">Saprinus</tp:taxon-name-part> (<tp:taxon-name-part taxon-name-part-type="subgenus" reg="Saprinus">Saprinus</tp:taxon-name-part>) <tp:taxon-name-part taxon-name-part-type="species" reg="cyaneus">cyaneus</tp:taxon-name-part> <tp:taxon-name-part taxon-name-part-type="subspecies" reg="cyaneus">cyaneus</tp:taxon-name-part></tp:taxon-name> (Fabricius, 1775) male terminalia: 8<sup>th</sup> sternite + 8<sup>th</sup> tergite, ventral view <bold>416</bold> ditto, dorsal view <bold>417</bold> ditto, lateral view <bold>418</bold> male terminalia: 9<sup>th</sup> + 10<sup>th</sup> tergites, dorsal view; spiculum gastrale, ventral view <bold>419</bold> male terminalia: 9<sup>th</sup> + 10<sup>th</sup> tergites; spiculum gastrale, lateral view <bold>420</bold> male terminalia: aedeagus, dorsal view <bold>421</bold> ditto, lateral view.</p></caption><graphic xmlns:xlink="http://www.w3.org/1999/xlink" xlink:href="zookeys-689-001-g074.jpg" position="float" orientation="portrait" xlink:type="simple" id="oo_150135.jpg"/></fig></tp:treatment-sec><tp:treatment-sec><!--Section generated to contain objects referenced in tp:taxon-treatment.--><fig id="F134" position="float" orientation="portrait"><label>Figure 755.</label><caption><p>Distribution of <tp:taxon-name><tp:taxon-name-part taxon-name-part-type="subfamily">Saprininae</tp:taxon-name-part></tp:taxon-name> in New Guinea and Solomon Islands: <tp:taxon-name><tp:taxon-name-part taxon-name-part-type="genus" reg="Hypocacculus">Hypocacculus</tp:taxon-name-part> (<tp:taxon-name-part taxon-name-part-type="subgenus" reg="Hypocacculus">Hypocacculus</tp:taxon-name-part>) <tp:taxon-name-part taxon-name-part-type="species" reg="hyla">hyla</tp:taxon-name-part></tp:taxon-name> (Marseul, 1864) (New Guinea); <tp:taxon-name><tp:taxon-name-part taxon-name-part-type="genus" reg="Hypocaccus">Hypocaccus</tp:taxon-name-part> (<tp:taxon-name-part taxon-name-part-type="subgenus" reg="Hypocaccus">Hypocaccus</tp:taxon-name-part>) <tp:taxon-name-part taxon-name-part-type="species" reg="brasiliensis">brasiliensis</tp:taxon-name-part></tp:taxon-name> (Paykull, 1811) (New Guinea: New Britain); <tp:taxon-name><tp:taxon-name-part taxon-name-part-type="genus" reg="Saprinus">Saprinus</tp:taxon-name-part> (<tp:taxon-name-part taxon-name-part-type="subgenus" reg="Saprinus">Saprinus</tp:taxon-name-part>) <tp:taxon-name-part taxon-name-part-type="species" reg="cyaneus">cyaneus</tp:taxon-name-part> <tp:taxon-name-part taxon-name-part-type="subspecies" reg="cyaneus">cyaneus</tp:taxon-name-part></tp:taxon-name> (Fabricius, 1775) (New Guinea); <tp:taxon-name><tp:taxon-name-part taxon-name-part-type="genus" reg="Saprinus">Saprinus</tp:taxon-name-part> (<tp:taxon-name-part taxon-name-part-type="subgenus" reg="Saprinus">Saprinus</tp:taxon-name-part>) <tp:taxon-name-part taxon-name-part-type="species" reg="grandiclava">grandiclava</tp:taxon-name-part></tp:taxon-name> Kanaar, 1989 (New Guinea); <tp:taxon-name><tp:taxon-name-part taxon-name-part-type="genus" reg="Saprinus">Saprinus</tp:taxon-name-part> (<tp:taxon-name-part taxon-name-part-type="subgenus" reg="Saprinus">Saprinus</tp:taxon-name-part>) <tp:taxon-name-part taxon-name-part-type="species" reg="nitiduloides">nitiduloides</tp:taxon-name-part></tp:taxon-name> Fairmaire, 1883 (New Guinea: New Britain; Solomon Islands); <tp:taxon-name><tp:taxon-name-part taxon-name-part-type="genus" reg="Saprinus">Saprinus</tp:taxon-name-part> (<tp:taxon-name-part taxon-name-part-type="subgenus" reg="Saprinus">Saprinus</tp:taxon-name-part>) <tp:taxon-name-part taxon-name-part-type="species" reg="splendens">splendens</tp:taxon-name-part></tp:taxon-name> (Paykull, 1811) (New Guinea) and <italic><tp:taxon-name><tp:taxon-name-part taxon-name-part-type="genus" reg="Tomogenius">Tomogenius</tp:taxon-name-part> <tp:taxon-name-part taxon-name-part-type="species" reg="papuaensis">papuaensis</tp:taxon-name-part></tp:taxon-name></italic> Gomy, 2007 (New Guinea).</p></caption><graphic xmlns:xlink="http://www.w3.org/1999/xlink" xlink:href="zookeys-689-001-g134.jpg" position="float" orientation="portrait" xlink:type="simple" id="oo_150196.jpg"/></fig><fig id="F139" position="float" orientation="portrait"><label>Figure 760.</label><caption><p>Distribution of <tp:taxon-name><tp:taxon-name-part taxon-name-part-type="subfamily">Saprininae</tp:taxon-name-part></tp:taxon-name> on New Caledonia: <tp:taxon-name><tp:taxon-name-part taxon-name-part-type="genus" reg="Saprinus">Saprinus</tp:taxon-name-part> (<tp:taxon-name-part taxon-name-part-type="subgenus" reg="Saprinus">Saprinus</tp:taxon-name-part>) <tp:taxon-name-part taxon-name-part-type="species" reg="cyaneus">cyaneus</tp:taxon-name-part> <tp:taxon-name-part taxon-name-part-type="subspecies" reg="cyaneus">cyaneus</tp:taxon-name-part></tp:taxon-name> (Fabricius, 1775); <tp:taxon-name><tp:taxon-name-part taxon-name-part-type="genus" reg="Saprinus">Saprinus</tp:taxon-name-part> (<tp:taxon-name-part taxon-name-part-type="subgenus" reg="Saprinus">Saprinus</tp:taxon-name-part>) <tp:taxon-name-part taxon-name-part-type="species" reg="artensis">artensis</tp:taxon-name-part></tp:taxon-name> Marseul, 1862 and <tp:taxon-name><tp:taxon-name-part taxon-name-part-type="genus" reg="Hypocaccus">Hypocaccus</tp:taxon-name-part> (<tp:taxon-name-part taxon-name-part-type="subgenus" reg="Hypocaccus">Hypocaccus</tp:taxon-name-part>) <tp:taxon-name-part taxon-name-part-type="species" reg="brasiliensis">brasiliensis</tp:taxon-name-part></tp:taxon-name> (Paykull, 1811).</p></caption><graphic xmlns:xlink="http://www.w3.org/1999/xlink" xlink:href="zookeys-689-001-g139.jpg" position="float" orientation="portrait" xlink:type="simple" id="oo_150201.jpg"/></fig><fig id="F141" position="float" orientation="portrait"><label>Figure 762.</label><caption><p>Distribution of <tp:taxon-name><tp:taxon-name-part taxon-name-part-type="genus" reg="Saprinus">Saprinus</tp:taxon-name-part> (<tp:taxon-name-part taxon-name-part-type="subgenus" reg="Saprinus">Saprinus</tp:taxon-name-part>) <tp:taxon-name-part taxon-name-part-type="species" reg="cyaneus">cyaneus</tp:taxon-name-part> <tp:taxon-name-part taxon-name-part-type="subspecies" reg="cyaneus">cyaneus</tp:taxon-name-part></tp:taxon-name> (Fabricius, 1775) in Australia.</p></caption><graphic xmlns:xlink="http://www.w3.org/1999/xlink" xlink:href="zookeys-689-001-g141.jpg" position="float" orientation="portrait" xlink:type="simple" id="oo_150204.jpg"/></fig></tp:treatment-sec><ref-list><ref id="B95"><mixed-citation xmlns:xlink="http://www.w3.org/1999/xlink" xlink:type="simple">
          <person-group><name name-style="western"><surname>Wenzel</surname><given-names>RL</given-names></name></person-group> (<year>1955</year>) <article-title>The Histerid beetles of New Caledonia (<tp:taxon-name><tp:taxon-name-part taxon-name-part-type="order">Coleoptera</tp:taxon-name-part></tp:taxon-name>: <tp:taxon-name><tp:taxon-name-part taxon-name-part-type="family">Histeridae</tp:taxon-name-part></tp:taxon-name>).</article-title> <source>Fieldiana, Zoology</source> <volume>37</volume>: <fpage>601</fpage>–<lpage>634</lpage>. <ext-link xlink:type="simple" ext-link-type="doi" xlink:href="10.5962/bhl.title.2791">https://doi.org/10.5962/bhl.title.2791</ext-link></mixed-citation></ref><ref id="B43"><mixed-citation xmlns:xlink="http://www.w3.org/1999/xlink" xlink:type="simple">
          <person-group><name name-style="western"><surname>Lackner</surname><given-names>T</given-names></name></person-group> (<year>2010</year>) Review of the Palaearctic genera of <tp:taxon-name><tp:taxon-name-part taxon-name-part-type="subfamily">Saprininae</tp:taxon-name-part></tp:taxon-name> (<tp:taxon-name><tp:taxon-name-part taxon-name-part-type="order">Coleoptera</tp:taxon-name-part></tp:taxon-name>: <tp:taxon-name><tp:taxon-name-part taxon-name-part-type="family">Histeridae</tp:taxon-name-part></tp:taxon-name>). Acta Entomologica Musei Nationalis Pragae, 50 (Supplementum): 1–254.</mixed-citation></ref><ref id="B80"><mixed-citation xmlns:xlink="http://www.w3.org/1999/xlink" xlink:type="simple">
          <person-group><name name-style="western"><surname>Mazur</surname><given-names>S</given-names></name></person-group> (<year>2011</year>) A concise catalogue of the <tp:taxon-name><tp:taxon-name-part taxon-name-part-type="family">Histeridae</tp:taxon-name-part></tp:taxon-name> (<tp:taxon-name><tp:taxon-name-part taxon-name-part-type="order">Coleoptera</tp:taxon-name-part></tp:taxon-name>). Warsaw University of Life Sciences, SGGW Press, Warsaw 332 pp.</mixed-citation></ref></ref-list></tp:taxon-treatment>
