# Supplementary material for: A monograph of the Australopacific Saprininae (Coleoptera, Histeridae)
Source: Zookeys. 2017 Aug 14;(689):1–263. doi: 10.3897/zookeys.689.12021 (PMC5672588; doi:10.3897/zookeys.689.12021)
Supplement: XML Treatment for Saprinus (Saprinus) detritus [file zookeys.689.12021-treatment39.xml]

<!DOCTYPE tp:taxon-treatment
  PUBLIC "-//TaxonX//DTD Taxonomic Treatment Publishing DTD v0 20100105//EN" "tax-treatment-NSO.dtd">
<tp:taxon-treatment xmlns:tp="http://www.plazi.org/taxpub"><tp:treatment-meta><kwd-group><label>Taxon classification</label><kwd><named-content xmlns:xlink="http://www.w3.org/1999/xlink" content-type="kingdom">Animalia</named-content></kwd><kwd><named-content xmlns:xlink="http://www.w3.org/1999/xlink" content-type="order">Coleoptera</named-content></kwd><kwd><named-content xmlns:xlink="http://www.w3.org/1999/xlink" content-type="family">Histeridae</named-content></kwd></kwd-group><mixed-citation publication-type="journal"><person-group><name><surname>Lackner</surname><given-names>Tomáš</given-names></name><name><surname>Leschen</surname><given-names>Richard A.B.</given-names></name></person-group><article-title>A monograph of the Australopacific <tp:taxon-name><tp:taxon-name-part taxon-name-part-type="subfamily">Saprininae</tp:taxon-name-part></tp:taxon-name> (<tp:taxon-name><tp:taxon-name-part taxon-name-part-type="order">Coleoptera</tp:taxon-name-part></tp:taxon-name>, <tp:taxon-name><tp:taxon-name-part taxon-name-part-type="family">Histeridae</tp:taxon-name-part></tp:taxon-name>)</article-title><source>Zookeys</source><day>14</day><month>8</month><year>2017</year><volume>2017</volume><issue>689</issue><fpage>1</fpage><lpage>263</lpage><pub-id pub-id-type="doi">10.3897/zookeys.689.12021</pub-id></mixed-citation></tp:treatment-meta><tp:nomenclature><tp:taxon-name>
              <tp:taxon-name-part taxon-name-part-type="genus" reg="Saprinus">Saprinus</tp:taxon-name-part> (<tp:taxon-name-part taxon-name-part-type="subgenus" reg="Saprinus">Saprinus</tp:taxon-name-part>) <tp:taxon-name-part taxon-name-part-type="species" reg="detritus">detritus</tp:taxon-name-part></tp:taxon-name><tp:taxon-authority>(Fabricius, 1775)</tp:taxon-authority><xref ref-type="fig" rid="F75">Figs 422</xref><xref ref-type="fig" rid="F76">, 423–431</xref><xref ref-type="fig" rid="F77">, 432–438</xref><xref ref-type="fig" rid="F137">, 758</xref><xref ref-type="fig" rid="F140">, 761</xref><tp:nomenclature-citation-list><tp:nomenclature-citation><tp:taxon-name>
                  <tp:taxon-name-part taxon-name-part-type="genus" reg="Hister">Hister</tp:taxon-name-part> <tp:taxon-name-part taxon-name-part-type="species" reg="detritus">detritus</tp:taxon-name-part></tp:taxon-name><comment>Fabricius, 1775: 53.</comment></tp:nomenclature-citation><tp:nomenclature-citation><tp:taxon-name>
                  <tp:taxon-name-part taxon-name-part-type="genus" reg="Saprinus">Saprinus</tp:taxon-name-part> <tp:taxon-name-part taxon-name-part-type="species" reg="antipodus">antipodus</tp:taxon-name-part></tp:taxon-name><comment>Dahlgren, 1971: 48 – Synonymized by <xref ref-type="bibr" rid="B76">Mazur (1984)</xref>: 50.</comment></tp:nomenclature-citation></tp:nomenclature-citation-list></tp:nomenclature><tp:treatment-sec sec-type="type locality" id="SECID0E4OHM"><title>Type locality.</title><p>Australia (error). This New Zealand endemic was erroneously described from Australia. A complete explanation of its taxonomic history is given in <xref ref-type="bibr" rid="B38">Kuschel (1987)</xref>.</p><fig id="F75" position="float" orientation="portrait"><label>Figure 422.</label><caption><p>
                  <tp:taxon-name><tp:taxon-name-part taxon-name-part-type="genus" reg="Saprinus">Saprinus</tp:taxon-name-part> (<tp:taxon-name-part taxon-name-part-type="subgenus" reg="Saprinus">Saprinus</tp:taxon-name-part>) <tp:taxon-name-part taxon-name-part-type="species" reg="detritus">detritus</tp:taxon-name-part></tp:taxon-name> (Fabricius, 1775) habitus, dorsal view.</p></caption><graphic xmlns:xlink="http://www.w3.org/1999/xlink" xlink:href="zookeys-689-001-g075.jpg" position="float" orientation="portrait" xlink:type="simple" id="oo_150136.jpg"/></fig></tp:treatment-sec><tp:treatment-sec sec-type="type material" id="SECID0ECQHM"><title>Type material examined.</title><p>
              <italic><tp:taxon-name><tp:taxon-name-part taxon-name-part-type="genus" reg="Hister">Hister</tp:taxon-name-part> <tp:taxon-name-part taxon-name-part-type="species" reg="detritus">detritus</tp:taxon-name-part></tp:taxon-name></italic> Fabricius, 1775: Lectotype, ♂, designated by J.C. Watt in 1985, pinned specimen with a lump of yellow glue on its venter covering both metatibiae, with the following labels: “<tp:taxon-name><tp:taxon-name-part taxon-name-part-type="genus" reg="Hister">Hister</tp:taxon-name-part> <tp:taxon-name-part taxon-name-part-type="species" reg="detritus">detritus</tp:taxon-name-part></tp:taxon-name> / Fab. Entom. p. 53 p. 10” (black-margined, printed-written label); followed by: “LECTOTYPE ♂ / <tp:taxon-name><tp:taxon-name-part taxon-name-part-type="genus" reg="Hister">Hister</tp:taxon-name-part></tp:taxon-name> / <tp:taxon-name><tp:taxon-name-part taxon-name-part-type="species" reg="detritus">detritus</tp:taxon-name-part></tp:taxon-name> F. / det. J.C.Watt / (<tp:taxon-name><tp:taxon-name-part taxon-name-part-type="genus" reg="Saprinus">Saprinus</tp:taxon-name-part></tp:taxon-name>) 1985” (printed written); followed by a label with a QR code and “NHMUK010601207” (printed) (<named-content xmlns:xlink="http://www.w3.org/1999/xlink" content-type="dwc:institutional_code" xlink:type="simple">BMNH</named-content>).</p><p>
              <italic><tp:taxon-name><tp:taxon-name-part taxon-name-part-type="genus" reg="Saprinus">Saprinus</tp:taxon-name-part> <tp:taxon-name-part taxon-name-part-type="species" reg="antipodus">antipodus</tp:taxon-name-part></tp:taxon-name></italic> Dahlgren, 1971: Holotype, ♂, originally pinned, glued to a rectangular mounting card, genitalia extracted, glued onto the same card as the specimen, with the following labels: “Neu-Seeland” (written); followed by: “<tp:taxon-name><tp:taxon-name-part taxon-name-part-type="species" reg="pseudocyaneus">pseudocyaneus</tp:taxon-name-part></tp:taxon-name> / Bickhardt” (written); followed by: “MUSÉUM PARIS / 1933 / Coll. Desbordes” (printed); followed by: “<tp:taxon-name><tp:taxon-name-part taxon-name-part-type="genus" reg="Saprinus">Saprinus</tp:taxon-name-part></tp:taxon-name> / <tp:taxon-name><tp:taxon-name-part taxon-name-part-type="species" reg="antipodus">antipodus</tp:taxon-name-part></tp:taxon-name> / Dahlgren, 1971 / HOLOTYPE / det. T. Lackner ‘17” (red label, written) (<named-content xmlns:xlink="http://www.w3.org/1999/xlink" content-type="dwc:institutional_code" xlink:type="simple">MNHN</named-content>). <xref ref-type="bibr" rid="B17">Dahlgren (1971)</xref> described the species based on a single male, describing its labels exactly. The specimen found at <named-content xmlns:xlink="http://www.w3.org/1999/xlink" content-type="dwc:institutional_code" xlink:type="simple">MNHN</named-content> completely agrees with Dahlgren’s description and is thus the holotype by inference.</p></tp:treatment-sec><tp:treatment-sec sec-type="material" id="SECID0EKTHM"><title>Additional material examined.</title><p>New Zealand. North Island. ND: 1 spec., Kawerua Beach, Northland, 5.ii.1975, R.A. Harrison (<named-content xmlns:xlink="http://www.w3.org/1999/xlink" content-type="dwc:institutional_code" xlink:type="simple">LUNZ</named-content>); 1 spec., Puketi Forest, Waipapa R. Tk., 30.i.–3.ii.1995, J. Klimaszewski (pittrap with carrion, broadleaf forest) (<named-content xmlns:xlink="http://www.w3.org/1999/xlink" content-type="dwc:institutional_code" xlink:type="simple">NZAC</named-content>). AK: 1 spec., Mangere, 2.i.1979, R.R. Scott (ex garden) (<named-content xmlns:xlink="http://www.w3.org/1999/xlink" content-type="dwc:institutional_code" xlink:type="simple">LUNZ</named-content>); 8 specs., Auckland, without further data (<named-content xmlns:xlink="http://www.w3.org/1999/xlink" content-type="dwc:institutional_code" xlink:type="simple">BMNH</named-content>); 1 ♂, 1 ♀ &amp; 1 spec., Little Barrier, <!--PageBreak-->Mt. Hobson, H. Swale, 1913–117 (<named-content xmlns:xlink="http://www.w3.org/1999/xlink" content-type="dwc:institutional_code" xlink:type="simple">BMNH</named-content>); AK: 2 specs., Whatipu Beach, Waitakere, 16.iii.1994 (under dead seagull) (<named-content xmlns:xlink="http://www.w3.org/1999/xlink" content-type="dwc:institutional_code" xlink:type="simple">NZAC</named-content>); 1 spec., Lynfield, 8.x.1991, G. Kuschel (in swimming pool) (<named-content xmlns:xlink="http://www.w3.org/1999/xlink" content-type="dwc:institutional_code" xlink:type="simple">NZAC</named-content>); 1 spec., Lynfield, 1.ii.1975, G. Kuschel (<named-content xmlns:xlink="http://www.w3.org/1999/xlink" content-type="dwc:institutional_code" xlink:type="simple">NZAC</named-content>); 3 specs., Waitakere Ranges, Karekare, 81 Lone Kauri Rd., 220 m, 15.iv.2000, R.F. Gilbert (<named-content xmlns:xlink="http://www.w3.org/1999/xlink" content-type="dwc:institutional_code" xlink:type="simple">LUNZ</named-content>); 1 spec., Upper Aorere, 24.iii.1938, A. Richardson (<named-content xmlns:xlink="http://www.w3.org/1999/xlink" content-type="dwc:institutional_code" xlink:type="simple">AMNZ</named-content>); 8 specs., AK, Auckland Western Springs, 10.xi.2001, S.E. Thorpe (under dead rat) (<named-content xmlns:xlink="http://www.w3.org/1999/xlink" content-type="dwc:institutional_code" xlink:type="simple">AMNZ</named-content>). CL: 2 specs., The Aldermen Is., Raumahuaiti I., 5 m, 5.–11.xii.1994, J.W. Early, R.F. Gilbert (coastal taupata/karo Hymenanthera/ngaio scrub, yellow pan trap) (<named-content xmlns:xlink="http://www.w3.org/1999/xlink" content-type="dwc:institutional_code" xlink:type="simple">LUNZ</named-content>); 4 specs., Mercury Is., Green I., 23.xii.1987, G. Hall (under dead penguin) (<named-content xmlns:xlink="http://www.w3.org/1999/xlink" content-type="dwc:institutional_code" xlink:type="simple">NZAC</named-content>); 3 specs., Middle I., Mercury I., i.1983, I. Southey (<named-content xmlns:xlink="http://www.w3.org/1999/xlink" content-type="dwc:institutional_code" xlink:type="simple">NZAC</named-content>); 2 specs., Deep Stream, Taieri Rd., 24.x.1924, C.E. Clarke (<named-content xmlns:xlink="http://www.w3.org/1999/xlink" content-type="dwc:institutional_code" xlink:type="simple">AMNZ</named-content>); 1 spec., The Aldermen Is., Hongora, 17.xi.2003, J.W. Early (under dead seabird on soil) (<named-content xmlns:xlink="http://www.w3.org/1999/xlink" content-type="dwc:institutional_code" xlink:type="simple">AMNZ</named-content>). WO: 4 specs., Okoroire, 24.xii.1920, C.E. Clarke (<named-content xmlns:xlink="http://www.w3.org/1999/xlink" content-type="dwc:institutional_code" xlink:type="simple">AMNZ</named-content>). BP: 1 spec., Kaituna, 23.xii.1981, A. Siddique (<named-content xmlns:xlink="http://www.w3.org/1999/xlink" content-type="dwc:institutional_code" xlink:type="simple">LUNZ</named-content>). GB: 6 specs., Te Urewera NP, 22.–26.xi.2012, Lake Waikaremoana Motorcamp, <named-content xmlns:xlink="http://www.w3.org/1999/xlink" content-type="dwc:verbatimCoordinates" xlink:type="simple"><named-content content-type="geo-json" specific-use="{&#34;type&#34;:&#34;Point&#34;,&#34;coordinates&#34;:[177.156667,-38.755000]}" id="NCID0E2WHM" xlink:type="simple">38°45.3'S, 177°09.4'E</named-content></named-content>, 600 m, A. Becker, M. Fikáček &amp; J. Hájek leg. (5 specs. in coll. <named-content xmlns:xlink="http://www.w3.org/1999/xlink" content-type="dwc:institutional_code" xlink:type="simple">NMPC</named-content>; 1 spec. in coll. <abbrev xmlns:xlink="http://www.w3.org/1999/xlink" xlink:title="T. Lackner’s private collection, temporarily housed at ZSM" id="ABBRID0EFXHM" xlink:type="simple">TLAN</abbrev>). TO: 1 spec., Rangipo Dam, 26.xii.1996, B.J. Gill (from corpse of hare) (<named-content xmlns:xlink="http://www.w3.org/1999/xlink" content-type="dwc:institutional_code" xlink:type="simple">LUNZ</named-content>); WN: 1 spec., Wellington, x.1893, S.V.H. (<named-content xmlns:xlink="http://www.w3.org/1999/xlink" content-type="dwc:institutional_code" xlink:type="simple">AMNZ</named-content>); 3 specs., Somes Island, Wellington, 18.i.1996 (in seagull’s nest) (<abbrev xmlns:xlink="http://www.w3.org/1999/xlink" xlink:title="Private collection of John Nunn" id="ABBRID0E6XHM" xlink:type="simple">CJN</abbrev>); 1 spec., Island Bay, x.1991 (in compost) (<abbrev xmlns:xlink="http://www.w3.org/1999/xlink" xlink:title="Private collection of John Nunn" id="ABBRID0EDYHM" xlink:type="simple">CJN</abbrev>); 1 spec., Karore; 27.xii.1920 (<named-content xmlns:xlink="http://www.w3.org/1999/xlink" content-type="dwc:institutional_code" xlink:type="simple">BMNH</named-content>). South Island. NN: 1 spec., Nelson, 4.iii.1960, E.S. Gourlay (<named-content xmlns:xlink="http://www.w3.org/1999/xlink" content-type="dwc:institutional_code" xlink:type="simple">NZAC</named-content>); ditto, but 10.ii.1959 (<named-content xmlns:xlink="http://www.w3.org/1999/xlink" content-type="dwc:institutional_code" xlink:type="simple">NZAC</named-content>); ditto, but 22.iii.1960 (<named-content xmlns:xlink="http://www.w3.org/1999/xlink" content-type="dwc:institutional_code" xlink:type="simple">NZAC</named-content>). SD: 1 spec., Stephens Island, Keepers Bush, 18.ii.1994, J.W.M. Marris (on tree at night) (<named-content xmlns:xlink="http://www.w3.org/1999/xlink" content-type="dwc:institutional_code" xlink:type="simple">LUNZ</named-content>); 5 specs., Waikawa Beach, 2.iv.1995 (under dead seagull on beach) (<abbrev xmlns:xlink="http://www.w3.org/1999/xlink" xlink:title="Private collection of John Nunn" id="ABBRID0EMZHM" xlink:type="simple">CJN</abbrev>); 1 spec., Picton, 24.xii.1941, C.E. Clarke (<named-content xmlns:xlink="http://www.w3.org/1999/xlink" content-type="dwc:institutional_code" xlink:type="simple">AMNZ</named-content>); 1 spec., North Brother Island, 9.ii.1993, J.W.M. Marris (ex petrel burrow litter) (<named-content xmlns:xlink="http://www.w3.org/1999/xlink" content-type="dwc:institutional_code" xlink:type="simple">LUNZ</named-content>). MB: 2 specs, Awatere River, 25.xii.1943, C.E. Clarke (<named-content xmlns:xlink="http://www.w3.org/1999/xlink" content-type="dwc:institutional_code" xlink:type="simple">AMNZ</named-content>). BR: 1 ♂ &amp; 1 ♀, Mt. Cook Nat. Park, Murchison 1000 m, F/S 30.iii.1976, W.J. Sweney (<named-content xmlns:xlink="http://www.w3.org/1999/xlink" content-type="dwc:institutional_code" xlink:type="simple">LUNZ</named-content>); 1 spec., Pahautane Bay, 4.ix.1981, R.M. Emberson (under log) (<named-content xmlns:xlink="http://www.w3.org/1999/xlink" content-type="dwc:institutional_code" xlink:type="simple">LUNZ</named-content>). KA: 3 specs., Molesworth, Awatere River, 28.xii.1943, C.E. Clarke (<named-content xmlns:xlink="http://www.w3.org/1999/xlink" content-type="dwc:institutional_code" xlink:type="simple">BMNH</named-content>). NC: 2 specs., Plate Is., 28.iii.1932, R.A.F. (in addled birds egg) (<named-content xmlns:xlink="http://www.w3.org/1999/xlink" content-type="dwc:institutional_code" xlink:type="simple">AMNZ</named-content>). MC: 1 spec., Lincoln, 2.iii.1962 (<named-content xmlns:xlink="http://www.w3.org/1999/xlink" content-type="dwc:institutional_code" xlink:type="simple">LUNZ</named-content>); 1 spec., MC, Lincoln, i.1994, N.C. Schroeder (on dead hedgehog) (<named-content xmlns:xlink="http://www.w3.org/1999/xlink" content-type="dwc:institutional_code" xlink:type="simple">LUNZ</named-content>); 14 specs., Lincoln College, 22.xii.1966, C.C. Boswell (<named-content xmlns:xlink="http://www.w3.org/1999/xlink" content-type="dwc:institutional_code" xlink:type="simple">LUNZ</named-content>); 1 spec., L Georgina 544 m, 23.ii.1982, S.P. Warner (swept tussock) (<named-content xmlns:xlink="http://www.w3.org/1999/xlink" content-type="dwc:institutional_code" xlink:type="simple">LUNZ</named-content>); ditto, but 8.iii.1983 (swept) (<named-content xmlns:xlink="http://www.w3.org/1999/xlink" content-type="dwc:institutional_code" xlink:type="simple">LUNZ</named-content>); 1 spec., ditto, but 18.i.1967 (<named-content xmlns:xlink="http://www.w3.org/1999/xlink" content-type="dwc:institutional_code" xlink:type="simple">LUNZ</named-content>); 2 specs., Kaitorete Spit, 0–5 m, 9.iv.1999, J.W. Early (dried dogfish carcass at top of beach (<named-content xmlns:xlink="http://www.w3.org/1999/xlink" content-type="dwc:institutional_code" xlink:type="simple">LUNZ</named-content>); 1 spec., Christchurch, Kennedy’s Bush Road, 15.xii.1969, R.M. Emberson (inside house) (<named-content xmlns:xlink="http://www.w3.org/1999/xlink" content-type="dwc:institutional_code" xlink:type="simple">LUNZ</named-content>); 1 spec., Heathcote, 5.x.1962, J. Olsson (on floor) (<named-content xmlns:xlink="http://www.w3.org/1999/xlink" content-type="dwc:institutional_code" xlink:type="simple">LUNZ</named-content>); 2 specs., Pleasant Point, 5th Canterbury, 30.x.1961, N.G. Blakemore (<named-content xmlns:xlink="http://www.w3.org/1999/xlink" content-type="dwc:institutional_code" xlink:type="simple">LUNZ</named-content>); 1 spec., Christchurch, 1917 (<named-content xmlns:xlink="http://www.w3.org/1999/xlink" content-type="dwc:institutional_code" xlink:type="simple">BMNH</named-content>); 1 ♀, Lyttelton, x.1902, J.J. Walker (<named-content xmlns:xlink="http://www.w3.org/1999/xlink" content-type="dwc:institutional_code" xlink:type="simple">BMNH</named-content>). MK: 1 spec., Mt. Cook National Park, Black Birch Stream, 1.xii.1999, J.W.M. Marris (under dead hare) (<named-content xmlns:xlink="http://www.w3.org/1999/xlink" content-type="dwc:institutional_code" xlink:type="simple">LUNZ</named-content>); 1 spec., Mt. Gerald St., L. Tekapo, 12.iv.1985, B. Fraser (flying plots study) (<named-content xmlns:xlink="http://www.w3.org/1999/xlink" content-type="dwc:institutional_code" xlink:type="simple">LUNZ</named-content>). OL: 2 specs., Paradise, 9.i.1945, C.E. Clarke (AMNH, <named-content xmlns:xlink="http://www.w3.org/1999/xlink" content-type="dwc:institutional_code" xlink:type="simple">BMNH</named-content>); 1 ♂, Paradise, 9.i.1945 (<named-content xmlns:xlink="http://www.w3.org/1999/xlink" content-type="dwc:institutional_code" xlink:type="simple">BMNH</named-content>); 1 ♂, ditto, but 1.i.1945 (<named-content xmlns:xlink="http://www.w3.org/1999/xlink" content-type="dwc:institutional_code" xlink:type="simple">BMNH</named-content>); 3 specs., Arthurs Pr., near Queenstown, 24.ii.1925, C.E. Clarke (<named-content xmlns:xlink="http://www.w3.org/1999/xlink" content-type="dwc:institutional_code" xlink:type="simple">AMNZ</named-content>). CO: 1 spec., <!--PageBreak-->Otago (<named-content xmlns:xlink="http://www.w3.org/1999/xlink" content-type="dwc:institutional_code" xlink:type="simple">BMNH</named-content>); 4 specs., Bannockburn, 20.i.1945, C.E. Clarke (<named-content xmlns:xlink="http://www.w3.org/1999/xlink" content-type="dwc:institutional_code" xlink:type="simple">BMNH</named-content>); 1 spec., Waitaki Co., Omaramu River Bed, 20.i.1962, W.B. Paterson (ex carrion) (<named-content xmlns:xlink="http://www.w3.org/1999/xlink" content-type="dwc:institutional_code" xlink:type="simple">AMNZ</named-content>); 1 spec., Bannockburn, 20.ii.1945, C.E. Clarke (<named-content xmlns:xlink="http://www.w3.org/1999/xlink" content-type="dwc:institutional_code" xlink:type="simple">AMNZ</named-content>); 1 ♀, Bannockburn, C.E. Clarke; 1 ♂ &amp; 1 ♀, Paradise (<named-content xmlns:xlink="http://www.w3.org/1999/xlink" content-type="dwc:institutional_code" xlink:type="simple">BMNH</named-content>). DN: 1 spec., Upper Wedderburn, 22.x.1923, C.E. Clarke (<named-content xmlns:xlink="http://www.w3.org/1999/xlink" content-type="dwc:institutional_code" xlink:type="simple">AMNZ</named-content>); 1 spec., Lowar, Otago Peninsula, Tertatello, 14.ii.1940, C.E. Clarke (<named-content xmlns:xlink="http://www.w3.org/1999/xlink" content-type="dwc:institutional_code" xlink:type="simple">BMNH</named-content>); 1 spec., Pilots Beach, Otago Harbour, iii.1999 (in dry seabird carcasses) (<abbrev xmlns:xlink="http://www.w3.org/1999/xlink" xlink:title="Private collection of John Nunn" id="ABBRID0E55HM" xlink:type="simple">CJN</abbrev>); 1 spec., Taiaroa Head, 26.iii.1970, R. Jackson (<italic><tp:taxon-name><tp:taxon-name-part taxon-name-part-type="genus" reg="Puffinus">Puffinus</tp:taxon-name-part> <tp:taxon-name-part taxon-name-part-type="species" reg="griseus">griseus</tp:taxon-name-part></tp:taxon-name></italic> nest) (<named-content xmlns:xlink="http://www.w3.org/1999/xlink" content-type="dwc:institutional_code" xlink:type="simple">LUNZ</named-content>). SD: 1 spec., South Trio Island, 15.ii.1995, R.M. Emberson (litter ex bird nest) (<named-content xmlns:xlink="http://www.w3.org/1999/xlink" content-type="dwc:institutional_code" xlink:type="simple">LUNZ</named-content>). Unknown localities: 1 spec., 296, Canterbury (<named-content xmlns:xlink="http://www.w3.org/1999/xlink" content-type="dwc:institutional_code" xlink:type="simple">BMNH</named-content>); 16 specs., New Zealand, without further data (<named-content xmlns:xlink="http://www.w3.org/1999/xlink" content-type="dwc:institutional_code" xlink:type="simple">BMNH</named-content>). Chatham Islands: 1 spec., Rangatira 30 m, 29.xi.1992, J.W.M. Marris (litter ex <italic>Olearia Macropiper</italic>/<italic><tp:taxon-name><tp:taxon-name-part taxon-name-part-type="genus" reg="Meticytus">Meticytus</tp:taxon-name-part></tp:taxon-name></italic> forest) (<named-content xmlns:xlink="http://www.w3.org/1999/xlink" content-type="dwc:institutional_code" xlink:type="simple">LUNZ</named-content>); 1 spec., South East Island, 7.xi.1970, J.I. Townsend (at night in bush) (<named-content xmlns:xlink="http://www.w3.org/1999/xlink" content-type="dwc:institutional_code" xlink:type="simple">NZAC</named-content>); 6 specs., Mangere Island, 75 m, 2.xii.1992, J.W. Marris (in dead and dried up <italic><tp:taxon-name><tp:taxon-name-part taxon-name-part-type="genus" reg="Puffinus">Puffinus</tp:taxon-name-part> <tp:taxon-name-part taxon-name-part-type="species" reg="griseus">griseus</tp:taxon-name-part></tp:taxon-name></italic> cadaver) (<named-content xmlns:xlink="http://www.w3.org/1999/xlink" content-type="dwc:institutional_code" xlink:type="simple">AMNZ</named-content>); 6 specs., ditto, but <named-content xmlns:xlink="http://www.w3.org/1999/xlink" content-type="dwc:institutional_code" xlink:type="simple">LUNZ</named-content>; 5 specs., South East I., 31.xii.1998, R.M. Emberson (under dead broad billed prions) (<named-content xmlns:xlink="http://www.w3.org/1999/xlink" content-type="dwc:institutional_code" xlink:type="simple">LUNZ</named-content>); 1 spec., South East Island, Summit track, 20.i.1998, G. Taylor (<named-content xmlns:xlink="http://www.w3.org/1999/xlink" content-type="dwc:institutional_code" xlink:type="simple">LUNZ</named-content>); 3 specs., South East Island, Woolshed Bush, 20.i.1998, R.M. Emberson (on ground at night) (<named-content xmlns:xlink="http://www.w3.org/1999/xlink" content-type="dwc:institutional_code" xlink:type="simple">LUNZ</named-content>); 2 specs., Mangere, 26.xi.2004, R.M. Emberson &amp; P. Syrett (above hut) (<named-content xmlns:xlink="http://www.w3.org/1999/xlink" content-type="dwc:institutional_code" xlink:type="simple">LUNZ</named-content>); 3 specs., South East Island, Whalers Bay, 14.i.1997, J.W.M. Marris (under vegetation near bush edge) (<named-content xmlns:xlink="http://www.w3.org/1999/xlink" content-type="dwc:institutional_code" xlink:type="simple">LUNZ</named-content>); 2 specs., South East Island, Whalers Bay Track,15.i.1997, collector unknown (on trees and logs at night) (<named-content xmlns:xlink="http://www.w3.org/1999/xlink" content-type="dwc:institutional_code" xlink:type="simple">LUNZ</named-content>); 1 spec., Pitt Island, Glory Bay, 5.i.1999, R.M. Emberson (in dry cattle carcass) (<named-content xmlns:xlink="http://www.w3.org/1999/xlink" content-type="dwc:institutional_code" xlink:type="simple">LUNZ</named-content>); 1 spec., ditto, but 2.i.1997 (in rubbish pit) (<named-content xmlns:xlink="http://www.w3.org/1999/xlink" content-type="dwc:institutional_code" xlink:type="simple">LUNZ</named-content>; 6 exs. in coll. <abbrev xmlns:xlink="http://www.w3.org/1999/xlink" xlink:title="T. Lackner’s private collection, temporarily housed at ZSM" id="ABBRID0ERCIM" xlink:type="simple">TLAN</abbrev>).</p></tp:treatment-sec><tp:treatment-sec sec-type="distribution" id="SECID0EVCIM"><title>Distribution.</title><p>New Zealand mainland, Chatham Islands (Figs <xref ref-type="fig" rid="F137">758</xref>, <xref ref-type="fig" rid="F140">761</xref>).</p></tp:treatment-sec><tp:treatment-sec sec-type="biology" id="SECID0EDDIM"><title>Biology.</title><p>Found under vegetation, in dry carrion, on tree logs at night, on ground at night, in litter, in petrel burrows, under logs, in birds nests, swept from tussocks, or in compost.</p></tp:treatment-sec><tp:treatment-sec sec-type="description" id="SECID0EIDIM"><title>Re-description.</title><p>Body length: <abbrev xmlns:xlink="http://www.w3.org/1999/xlink" xlink:title="length between anterior angles of pronotum and apices of elytra" id="ABBRID0EODIM" xlink:type="simple">PEL</abbrev>: 3.75–5.00 mm; <abbrev xmlns:xlink="http://www.w3.org/1999/xlink" xlink:title="length of elytron along elytral suture" id="ABBRID0ESDIM" xlink:type="simple">EL</abbrev>: 2.35–3.25 mm; <abbrev xmlns:xlink="http://www.w3.org/1999/xlink" xlink:title="width between anterior angles of pronotum" id="ABBRID0EWDIM" xlink:type="simple">APW</abbrev>: 1.40–1.75 mm; <abbrev xmlns:xlink="http://www.w3.org/1999/xlink" xlink:title="width between posterior angles of pronotum" id="ABBRID0E1DIM" xlink:type="simple">PPW</abbrev>: 2.75–3.75 mm; <abbrev xmlns:xlink="http://www.w3.org/1999/xlink" xlink:title="maximum width between outer margins of elytra" id="ABBRID0E5DIM" xlink:type="simple">EW</abbrev>: 3.15–4.30 mm.</p><p>Body (Fig. <xref ref-type="fig" rid="F75">422</xref>), rectangular oval, convex, elytral humeri not prominent, elytra light brown, shining, with slight metallic luster, pronotum black, shining; legs, mouthparts and antennal scape dark brown; antennal club black.</p><p>Antennal scape (Fig. <xref ref-type="fig" rid="F76">423</xref>) slightly thickened, punctate, lower margin carinate, with several setae; antennal club (Figs <xref ref-type="fig" rid="F76">424</xref>) covered with dense short sensilla intermingled with sparse longer erect setae; sensory structures of antennal club not examined.</p><fig id="F76" position="float" orientation="portrait"><label>Figures 423–431.</label><caption><p>
                  <bold>423</bold> <tp:taxon-name><tp:taxon-name-part taxon-name-part-type="genus" reg="Saprinus">Saprinus</tp:taxon-name-part> (<tp:taxon-name-part taxon-name-part-type="subgenus" reg="Saprinus">Saprinus</tp:taxon-name-part>) <tp:taxon-name-part taxon-name-part-type="species" reg="detritus">detritus</tp:taxon-name-part></tp:taxon-name> (Fabricius, 1775) head, dorsal view <bold>424</bold> antennal club, dorsal view <bold>425</bold> mentum, ventral view <bold>426</bold> prosternum <bold>427</bold> mesoventrite <bold>428</bold> lateral disc of metaventrite + metepisternum <bold>429</bold> protibia, dorsal view <bold>430</bold> mesotibia, dorsal view <bold>431</bold> metatibia, dorsal view.</p></caption><graphic xmlns:xlink="http://www.w3.org/1999/xlink" xlink:href="zookeys-689-001-g076.jpg" position="float" orientation="portrait" xlink:type="simple" id="oo_150138.jpg"/></fig><p>Mandibles dorso-laterally densely punctate, rounded, outer margin carinate; sub-apical tooth on left mandible large, almost perpendicular to outer mandibular margin; labrum finely and sparsely punctate, convex, with slight median depression; labral pits present, each with two labral setae; mentum (Fig. <xref ref-type="fig" rid="F76">425</xref>) sub-quadrate, anterior and posterior angles slightly projected, anterior margin with deep median notch, surface around it with several longer setae, lateral margins with a single row of much shorter ramose setae, disc of mentum finely imbricate, with sparse short setae; other mouthparts not examined.</p><!--PageBreak--><p>Clypeus rectangular, slightly depressed medially, coarsely and densely punctate; supraorbital stria complete, slightly carinate; frontal stria weakened and interrupted medially (occasionally complete); frontal disc (Fig. <xref ref-type="fig" rid="F76">423</xref>) with coarse and dense punctation, slightly finer than that of clypeus, interspaces imbricate; eyes convex, visible from above.</p><p>Pronotal sides (Fig. <xref ref-type="fig" rid="F75">422</xref>) gradually narrowing anteriorly, on apical third strongly narrowed, apical angles prominent, pronotal depressions weakly impressed, anterior incision for head rather deep; marginal pronotal stria well impressed, carinate laterally, weakened anteriorly, visible along its entire length from dorsal view; pronotal disc laterally with depressed, coarsely and densely punctate band originating approximately near pronotal depressions, not reaching apical angles; between it and lateral pronotal margin an impunctate band present. Along basal margin of pronotum a double to triple row of variously sized punctures present, weakened before ante-scutellar area; rest of pronotal disc glabrous or only with scattered microscopic punctation. Pronotal hypomeron with scattered microscopic setae; scutellum small, visible.</p><p>Elytral epipleura densely and coarsely punctate; marginal epipleural stria complete; marginal elytral stria well impressed, carinate, continued as weakened, but complete <!--PageBreak-->apical elytral stria. Humeral elytral stria finely impressed on basal third; inner subhumeral stria present as median fragment (occasionally almost connected basally with humeral elytral); four dorsal elytral striae 1–4 well impressed, in punctures; first and second dorsal elytral striae about the same length, reaching approximately half of elytral length apically; third elytral stria very shortened, present as short basal fragment; fourth dorsal elytral stria the longest, surpassing elytral half apically, curved towards sutural elytral stria and connected with it; sutural elytral stria deeply impressed, impunctate, apically connected with apical elytral stria. Elytral disc on apical fourth with very coarse and dense confluent punctures, laterally entering and filling first elytral interval, mesally punctures present only on apical fourth; several punctures present mesally also along bases of second and third dorsal elytral striae; punctures before elytral margin not creating a glabrous band; along marginal elytral stria a narrow band of punctation present; rest of elytral disc and elytral flanks only with scattered microscopic punctation.</p><p>Propygidium on basal half almost impunctate, on apical half with dense punctation, interspaces between punctures less than their diameter; pygidium with even coarser and denser punctation, interspaces imbricate.</p><p>Anterior margin of median portion of prosternum (Fig. <xref ref-type="fig" rid="F76">426</xref>) almost straight; marginal prosternal stria present only laterally; prosternal process between carinal prosternal striae coarsely punctate, slightly depressed; carinal prosternal striae carinate, sub-parallel, slightly divergent apically, united in front (Fig. <xref ref-type="fig" rid="F76">426</xref>), prosternal process in profile even; lateral prosternal striae carinate, rather short, apically attaining carinal prosternal striae at about two-thirds of their length.</p><p>Discal marginal mesoventral stria (Fig. <xref ref-type="fig" rid="F76">427</xref>) well impressed, carinate, complete, anteriorly slightly inwardly arcuate; disc medially with sparse fine punctation, laterally larger sparse punctures appear; meso-metaventral sutural stria complete, undulate; intercoxal disc of metaventrite flattened, in male with longitudinal median line but without median depression, medially with scattered microscopic punctation, along lateral and basal margins coarse but sparse punctures appear; lateral metaventral stria (Fig. <xref ref-type="fig" rid="F76">428</xref>) deeply impressed, carinate, almost straight, ending short of metacoxae; lateral disc of metaventrite (Fig. <xref ref-type="fig" rid="F76">428</xref>) slightly concave, with dense shallow large setigerous punctures; metepisternum (Fig. <xref ref-type="fig" rid="F76">428</xref>) similar, but in deeper and larger punctures, on fused metepimeron punctures becoming much sparser and not setigerous; metepisternal stria deep, present almost along entire metepimeron and metepisternum, interrupted.</p><p>Intercoxal disc of first abdominal ventrite completely striate laterally; disc with the exception of median area with dense punctures of various sizes; along basal margin of sternite much finer microscopic punctation.</p><p>Protibia (Fig. <xref ref-type="fig" rid="F76">429</xref>) slightly dilated, outer margin with five moderately large triangular teeth topped by large denticle, denticles diminishing in size proximally, followed by five minute denticles; setae of outer row regularly spaced, rather short; setae of median row much shorter and somewhat sparser than those of outer row; anterior protibial stria shortened apically; protarsal groove rather deep; protibial spur large, bent, growing out from apical margin of protibia; outer part of posterior surface punc<!--PageBreak-->tate, separated from glabrous and narrow median part of posterior surface by a ridge; median row of posterior surface with a row of rather long strongly sclerotized setae; posterior protibial stria recognizable dense row of strongly sclerotized setae becoming <!--PageBreak-->stiffer and longer apically; apical margin of protibia ventrally with three short denticles; inner row of setae double, setae short, diminishing in size basally.</p><p>Mesotibia (Fig. <xref ref-type="fig" rid="F76">430</xref>) and metatibia (Fig. <xref ref-type="fig" rid="F76">431</xref>) also similar to other congeners; denticles on outer, and apical margin not as long and stiff as in <italic><tp:taxon-name><tp:taxon-name-part taxon-name-part-type="genus" reg="Saprinus">S.</tp:taxon-name-part> <tp:taxon-name-part taxon-name-part-type="species" reg="chathamensis">chathamensis</tp:taxon-name-part></tp:taxon-name></italic>, and denticles on metatibia sparse (only four present, growing in size apically).</p><p>Male genitalia. Eighth sternite (Figs <xref ref-type="fig" rid="F77">432–433</xref>) apically with several pseudo-pores, entirely fused; apex of eighth sternite laterally with two tufts of dense, moderately long setae; eighth tergite and eighth sternite fused laterally (Fig. <xref ref-type="fig" rid="F77">434</xref>). Ninth tergite (Figs <xref ref-type="fig" rid="F77">435–436</xref>) typical for the subfamily; anterior margin of tenth tergite slightly inwardly arcuate; spiculum gastrale (Fig. <xref ref-type="fig" rid="F77">435</xref>) gradually dilated on apical half; apical end strongly sclerotized; basal end abruptly dilated, outwardly arcuate. Aedeagus (Figs <xref ref-type="fig" rid="F77">437–438</xref>) slightly thickened medially, constricted before apex; apex dilated; parameres fused along their basal half (roughly), thence separated; basal piece of aedeagus short, ratio of its length : length of parameres 1 : 6; aedeagus curved from lateral view (Fig. <xref ref-type="fig" rid="F77">438</xref>).</p><fig id="F77" position="float" orientation="portrait"><label>Figures 432–438.</label><caption><p>
                  <bold>432</bold> <tp:taxon-name><tp:taxon-name-part taxon-name-part-type="genus" reg="Saprinus">Saprinus</tp:taxon-name-part> (<tp:taxon-name-part taxon-name-part-type="subgenus" reg="Saprinus">Saprinus</tp:taxon-name-part>) <tp:taxon-name-part taxon-name-part-type="species" reg="detritus">detritus</tp:taxon-name-part></tp:taxon-name> (Fabricius, 1775) male terminalia: 8<sup>th</sup> sternite + 8<sup>th</sup> tergite, ventral view <bold>433</bold> ditto, dorsal view <bold>434</bold> ditto, lateral view <bold>435</bold> male terminalia: 9<sup>th</sup> + 10<sup>th</sup> tergites, dorsal view; spiculum gastrale, ventral view <bold>436</bold> male terminalia: 9<sup>th</sup> + 10<sup>th</sup> tergites; spiculum gastrale, lateral view <bold>437</bold> male terminalia: aedeagus, dorsal view <bold>438</bold> ditto, lateral view.</p></caption><graphic xmlns:xlink="http://www.w3.org/1999/xlink" xlink:href="zookeys-689-001-g077.jpg" position="float" orientation="portrait" xlink:type="simple" id="oo_150139.jpg"/></fig></tp:treatment-sec><tp:treatment-sec><!--Section generated to contain objects referenced in tp:taxon-treatment.--><fig id="F137" position="float" orientation="portrait"><label>Figure 758.</label><caption><p>Distribution of <italic><tp:taxon-name><tp:taxon-name-part taxon-name-part-type="genus" reg="Reichardtia">Reichardtia</tp:taxon-name-part> <tp:taxon-name-part taxon-name-part-type="species" reg="pedator">pedator</tp:taxon-name-part></tp:taxon-name></italic> (Sharp, 1876) and <tp:taxon-name><tp:taxon-name-part taxon-name-part-type="genus" reg="Saprinus">Saprinus</tp:taxon-name-part> (<tp:taxon-name-part taxon-name-part-type="subgenus" reg="Saprinus">Saprinus</tp:taxon-name-part>) <tp:taxon-name-part taxon-name-part-type="species" reg="detritus">detritus</tp:taxon-name-part></tp:taxon-name> (Fabricius, 1775) in mainland New Zeland.</p></caption><graphic xmlns:xlink="http://www.w3.org/1999/xlink" xlink:href="zookeys-689-001-g137.jpg" position="float" orientation="portrait" xlink:type="simple" id="oo_150199.jpg"/></fig><fig id="F140" position="float" orientation="portrait"><label>Figure 761.</label><caption><p>Distribution of the genus <italic><tp:taxon-name><tp:taxon-name-part taxon-name-part-type="genus" reg="Saprinus">Saprinus</tp:taxon-name-part></tp:taxon-name></italic> Erichson, 1834 on the Chatham Islands: <tp:taxon-name><tp:taxon-name-part taxon-name-part-type="genus" reg="Saprinus">Saprinus</tp:taxon-name-part> (<tp:taxon-name-part taxon-name-part-type="subgenus" reg="Saprinus">Saprinus</tp:taxon-name-part>) <tp:taxon-name-part taxon-name-part-type="species" reg="chathamensis">chathamensis</tp:taxon-name-part></tp:taxon-name> sp. n.; <tp:taxon-name><tp:taxon-name-part taxon-name-part-type="genus" reg="Saprinus">Saprinus</tp:taxon-name-part> (<tp:taxon-name-part taxon-name-part-type="subgenus" reg="Saprinus">Saprinus</tp:taxon-name-part>) <tp:taxon-name-part taxon-name-part-type="species" reg="detritus">detritus</tp:taxon-name-part></tp:taxon-name> (Fabricius, 1775) and <tp:taxon-name><tp:taxon-name-part taxon-name-part-type="genus" reg="Saprinus">Saprinus</tp:taxon-name-part> (<tp:taxon-name-part taxon-name-part-type="subgenus" reg="Saprinus">Saprinus</tp:taxon-name-part>) <tp:taxon-name-part taxon-name-part-type="species" reg="pseudodetritus">pseudodetritus</tp:taxon-name-part></tp:taxon-name> sp. n.</p></caption><graphic xmlns:xlink="http://www.w3.org/1999/xlink" xlink:href="zookeys-689-001-g140.jpg" position="float" orientation="portrait" xlink:type="simple" id="oo_150203.jpg"/></fig></tp:treatment-sec><ref-list><ref id="B76"><mixed-citation xmlns:xlink="http://www.w3.org/1999/xlink" xlink:type="simple">
          <person-group><name name-style="western"><surname>Mazur</surname><given-names>S</given-names></name></person-group> (<year>1984</year>) <article-title>A world catalogue of <tp:taxon-name><tp:taxon-name-part taxon-name-part-type="family">Histeridae</tp:taxon-name-part></tp:taxon-name>.</article-title> <source>Polskie Pismo Entomologiczne,</source> <volume>54</volume>(<issue>3-4</issue>): <fpage>1</fpage>–<lpage>376</lpage>.</mixed-citation></ref><ref id="B38"><mixed-citation xmlns:xlink="http://www.w3.org/1999/xlink" xlink:type="simple">
          <person-group><name name-style="western"><surname>Kuschel</surname><given-names>G</given-names></name></person-group> (<year>1987</year>) <article-title>A New Zealand Histerid beetle of Fabricius mistakenly described from Australia (<tp:taxon-name><tp:taxon-name-part taxon-name-part-type="order">Coleoptera</tp:taxon-name-part></tp:taxon-name>: <tp:taxon-name><tp:taxon-name-part taxon-name-part-type="family">Histeridae</tp:taxon-name-part></tp:taxon-name>).</article-title> <source>New Zealand Entomologist</source> <volume>9</volume>: <fpage>56</fpage>–<lpage>57</lpage>. <ext-link xlink:type="simple" ext-link-type="doi" xlink:href="10.1080/00779962.1987.9722493">https://doi.org/10.1080/00779962.1987.9722493</ext-link></mixed-citation></ref><ref id="B17"><mixed-citation xmlns:xlink="http://www.w3.org/1999/xlink" xlink:type="simple">
          <person-group><name name-style="western"><surname>Dahlgren</surname><given-names>G</given-names></name></person-group> (<year>1971</year>) <article-title>Zur Taxonomie der Gattungen <italic><tp:taxon-name><tp:taxon-name-part taxon-name-part-type="genus">Saprinus</tp:taxon-name-part></tp:taxon-name></italic>, <italic><tp:taxon-name><tp:taxon-name-part taxon-name-part-type="genus">Hypocaccus</tp:taxon-name-part></tp:taxon-name></italic> und <italic><tp:taxon-name><tp:taxon-name-part taxon-name-part-type="genus">Zorius</tp:taxon-name-part></tp:taxon-name></italic> (Col. <tp:taxon-name><tp:taxon-name-part taxon-name-part-type="family">Histeridae</tp:taxon-name-part></tp:taxon-name>).</article-title> <source>Entomologisk Tidskrift</source> <volume>92</volume>: <fpage>43</fpage>–<lpage>53</lpage>.</mixed-citation></ref></ref-list></tp:taxon-treatment>
