# Supplementary material for: A monograph of the Australopacific Saprininae (Coleoptera, Histeridae)
Source: Zookeys. 2017 Aug 14;(689):1–263. doi: 10.3897/zookeys.689.12021 (PMC5672588; doi:10.3897/zookeys.689.12021)
Supplement: XML Treatment for Saprinus (Saprinus) grandiclava [file zookeys.689.12021-treatment40.xml]

<!DOCTYPE tp:taxon-treatment
  PUBLIC "-//TaxonX//DTD Taxonomic Treatment Publishing DTD v0 20100105//EN" "tax-treatment-NSO.dtd">
<tp:taxon-treatment xmlns:tp="http://www.plazi.org/taxpub"><tp:treatment-meta><kwd-group><label>Taxon classification</label><kwd><named-content xmlns:xlink="http://www.w3.org/1999/xlink" content-type="kingdom">Animalia</named-content></kwd><kwd><named-content xmlns:xlink="http://www.w3.org/1999/xlink" content-type="order">Coleoptera</named-content></kwd><kwd><named-content xmlns:xlink="http://www.w3.org/1999/xlink" content-type="family">Histeridae</named-content></kwd></kwd-group><mixed-citation publication-type="journal"><person-group><name><surname>Lackner</surname><given-names>Tomáš</given-names></name><name><surname>Leschen</surname><given-names>Richard A.B.</given-names></name></person-group><article-title>A monograph of the Australopacific <tp:taxon-name><tp:taxon-name-part taxon-name-part-type="subfamily">Saprininae</tp:taxon-name-part></tp:taxon-name> (<tp:taxon-name><tp:taxon-name-part taxon-name-part-type="order">Coleoptera</tp:taxon-name-part></tp:taxon-name>, <tp:taxon-name><tp:taxon-name-part taxon-name-part-type="family">Histeridae</tp:taxon-name-part></tp:taxon-name>)</article-title><source>Zookeys</source><day>14</day><month>8</month><year>2017</year><volume>2017</volume><issue>689</issue><fpage>1</fpage><lpage>263</lpage><pub-id pub-id-type="doi">10.3897/zookeys.689.12021</pub-id></mixed-citation></tp:treatment-meta><tp:nomenclature><tp:taxon-name>
              <tp:taxon-name-part taxon-name-part-type="genus" reg="Saprinus">Saprinus</tp:taxon-name-part> (<tp:taxon-name-part taxon-name-part-type="subgenus" reg="Saprinus">Saprinus</tp:taxon-name-part>) <tp:taxon-name-part taxon-name-part-type="species" reg="grandiclava">grandiclava</tp:taxon-name-part></tp:taxon-name><tp:taxon-authority>Kanaar, 1989</tp:taxon-authority><xref ref-type="fig" rid="F78">Figs 439</xref><xref ref-type="fig" rid="F79">, 440–448</xref><xref ref-type="fig" rid="F80">, 449–457</xref><xref ref-type="fig" rid="F134">, 755</xref><!--PageBreak--><tp:nomenclature-citation-list><tp:nomenclature-citation><tp:taxon-name>
                  <tp:taxon-name-part taxon-name-part-type="genus" reg="Saprinus">Saprinus</tp:taxon-name-part> <tp:taxon-name-part taxon-name-part-type="species" reg="grandiclava">grandiclava</tp:taxon-name-part></tp:taxon-name><comment>Kanaar, 1989: 285.</comment></tp:nomenclature-citation></tp:nomenclature-citation-list></tp:nomenclature><tp:treatment-sec sec-type="type locality" id="SECID0EHNIM"><title>Type locality.</title><p>Indonesia: Papua: Jayapura.</p><fig id="F78" position="float" orientation="portrait"><label>Figure 439.</label><caption><p>
                  <tp:taxon-name><tp:taxon-name-part taxon-name-part-type="genus" reg="Saprinus">Saprinus</tp:taxon-name-part> (<tp:taxon-name-part taxon-name-part-type="subgenus" reg="Saprinus">Saprinus</tp:taxon-name-part>) <tp:taxon-name-part taxon-name-part-type="species" reg="grandiclava">grandiclava</tp:taxon-name-part></tp:taxon-name> Kanaar, 1989 habitus, dorsal view.</p></caption><graphic xmlns:xlink="http://www.w3.org/1999/xlink" xlink:href="zookeys-689-001-g078.jpg" position="float" orientation="portrait" xlink:type="simple" id="oo_150140.jpg"/></fig></tp:treatment-sec><tp:treatment-sec sec-type="type material" id="SECID0EHOIM"><title>Type material examined.</title><p>
              <italic><tp:taxon-name><tp:taxon-name-part taxon-name-part-type="genus" reg="Saprinus">Saprinus</tp:taxon-name-part> <tp:taxon-name-part taxon-name-part-type="species" reg="grandiclava">grandiclava</tp:taxon-name-part></tp:taxon-name></italic> Kanaar, 1989: holotype, ♂, with extracted genitalia, glued on a separate triangular mounting card under the specimen, with the following labels: “HOLLANDIA / NW. GUINEA” (black-framed printed label); followed by: “Museum Leiden / Collectie / Doesburg / rec. 1973” (printed); followed by: “HOLOTYPUS, ♂ / <tp:taxon-name><tp:taxon-name-part taxon-name-part-type="genus" reg="Saprinus">Saprinus</tp:taxon-name-part></tp:taxon-name> / <tp:taxon-name><tp:taxon-name-part taxon-name-part-type="species" reg="grandiclava">grandiclava</tp:taxon-name-part></tp:taxon-name> / P. Kanaar des. 1989” (printed-written label) (<named-content xmlns:xlink="http://www.w3.org/1999/xlink" content-type="dwc:institutional_code" xlink:type="simple">NCB</named-content>). Paratypes: 1 ♂, with identical labels as the Holotype, with an extra blue, margined label: “Museum Leiden / <tp:taxon-name><tp:taxon-name-part taxon-name-part-type="superfamily">Histeroidea</tp:taxon-name-part></tp:taxon-name>/ collection / dr P. Kanaar” (<named-content xmlns:xlink="http://www.w3.org/1999/xlink" content-type="dwc:institutional_code" xlink:type="simple">NCB</named-content>); 4 ♀♀ paratypes, with extracted genitalia and identical labels to those of the Holotype (<named-content xmlns:xlink="http://www.w3.org/1999/xlink" content-type="dwc:institutional_code" xlink:type="simple">NCB</named-content>). One of the female paratypes bears another light yellow label: “10-118” (pencil-written) added by the senior author; followed by another green label: “Photographed by / B. Rhode” (printed) (<named-content xmlns:xlink="http://www.w3.org/1999/xlink" content-type="dwc:institutional_code" xlink:type="simple">NCB</named-content>).</p></tp:treatment-sec><tp:treatment-sec sec-type="material" id="SECID0EAQIM"><title>Additional material examined.</title><p>Indonesia. West Papua: 1 spec., road Nabire-Ilaga, km 62, 250 m, 24.vii.1991, M. Balke leg. (<named-content xmlns:xlink="http://www.w3.org/1999/xlink" content-type="dwc:institutional_code" xlink:type="simple">ZSM</named-content>). PAPUA NEW GUINEA. 1 ♀, Huon Golf, Sattelberg, 1899, Biró leg. (<named-content xmlns:xlink="http://www.w3.org/1999/xlink" content-type="dwc:institutional_code" xlink:type="simple">HNHM</named-content>).</p></tp:treatment-sec><tp:treatment-sec sec-type="biology" id="SECID0EQQIM"><title>Biology.</title><p>Unknown.</p></tp:treatment-sec><tp:treatment-sec sec-type="distribution" id="SECID0EVQIM"><title>Distribution.</title><p>Indonesia: Papua (former Irian Jaya). New to Papua New Guinea (Fig. <xref ref-type="fig" rid="F134">755</xref>).</p></tp:treatment-sec><tp:treatment-sec sec-type="remarks" id="SECID0E6QIM"><title>Remarks.</title><p>This is the only species of the Australopacific <tp:taxon-name><tp:taxon-name-part taxon-name-part-type="subfamily">Saprininae</tp:taxon-name-part></tp:taxon-name> that lacks sensory areas (or plaques) on the ventral side of the antennal club.</p></tp:treatment-sec><tp:treatment-sec sec-type="description" id="SECID0EKRIM"><title>Re-description.</title><p>Body length: <abbrev xmlns:xlink="http://www.w3.org/1999/xlink" xlink:title="length between anterior angles of pronotum and apices of elytra" id="ABBRID0EQRIM" xlink:type="simple">PEL</abbrev>: 4.00–4.50 mm; <abbrev xmlns:xlink="http://www.w3.org/1999/xlink" xlink:title="width between anterior angles of pronotum" id="ABBRID0EURIM" xlink:type="simple">APW</abbrev>: 1.50–1.75 mm; <abbrev xmlns:xlink="http://www.w3.org/1999/xlink" xlink:title="width between posterior angles of pronotum" id="ABBRID0EYRIM" xlink:type="simple">PPW</abbrev>: 3.25 mm; <abbrev xmlns:xlink="http://www.w3.org/1999/xlink" xlink:title="length of elytron along elytral suture" id="ABBRID0E3RIM" xlink:type="simple">EL</abbrev>: 2.75 mm; <abbrev xmlns:xlink="http://www.w3.org/1999/xlink" xlink:title="maximum width between outer margins of elytra" id="ABBRID0EASIM" xlink:type="simple">EW</abbrev>: 3.50–3.60 mm.</p><!--PageBreak--><p>Body (Fig. <xref ref-type="fig" rid="F78">439</xref>), convex, pronotum dark brown with faint bronze metallic luster, elytra dark blue with metallic tinge; propygidium and pygidium black; legs, mouthparts and antennal scape castaneous brown to red; antennal club black.</p><p>Antennal scape (Fig. <xref ref-type="fig" rid="F79">440</xref>) slightly thickened, coarsely punctate, with several short setae; antennal club (Figs <xref ref-type="fig" rid="F79">441–442</xref>) unusually large for the genus, shaped like an inverted heart, apical part distinctly depressed, covered with dense short sensilla intermingled with sparse longer erect setae; sensory structures of antennal club externally absent, vesicle(s) not examined.</p><fig id="F79" position="float" orientation="portrait"><label>Figures 440–448.</label><caption><p>
                  <bold>440</bold> <tp:taxon-name><tp:taxon-name-part taxon-name-part-type="genus" reg="Saprinus">Saprinus</tp:taxon-name-part> (<tp:taxon-name-part taxon-name-part-type="subgenus" reg="Saprinus">Saprinus</tp:taxon-name-part>) <tp:taxon-name-part taxon-name-part-type="species" reg="grandiclava">grandiclava</tp:taxon-name-part></tp:taxon-name> Kanaar, 1989 head, dorsal view <bold>441</bold> antennal club, dorsal view <bold>442</bold> ditto, ventral view <bold>443</bold> clypeus + labrum, dorsal view <bold>444</bold> propygidium + pygidium <bold>445</bold> prosternum <bold>446</bold> mesoventrite <bold>447</bold> lateral disc of metaventrite + metepisternum <bold>448</bold> protibia, dorsal view.</p></caption><graphic xmlns:xlink="http://www.w3.org/1999/xlink" xlink:href="zookeys-689-001-g079.jpg" position="float" orientation="portrait" xlink:type="simple" id="oo_150141.jpg"/></fig><p>Mandibles dorso-laterally rather coarsely punctate, rounded, mandibular apex acute, sub-apical tooth on left mandible obtuse; labrum (Fig. <xref ref-type="fig" rid="F79">443</xref>) finely and sparsely <!--PageBreak-->punctate, convex, with distinct median depression; labral pits present, labral setae broken off; other mouthparts not examined.</p><p>Clypeus (Fig. <xref ref-type="fig" rid="F79">443</xref>) flattened, rugosely punctate; frontal stria widely interrupted medially, but not prolonged onto clypeus, supraorbital stria slightly carinate; frontal disc (Fig. <xref ref-type="fig" rid="F79">440</xref>) densely punctate, punctures separated by about their diameter; eyes convex, well visible from above.</p><p>Pronotal sides (Fig. <xref ref-type="fig" rid="F78">439</xref>) moderately narrowing anteriorly, apical angles obtuse, pronotal depressions deep, well-impressed; anterior incision for head shallow; marginal pronotal stria complete, carinate, visible along its entire length from dorsal view; pronotal disc laterally with a depressed band of deep dense elongate punctures originating approximately in pronotal depressions, but not reaching basal angles of pronotum, between it and pronotal margin a narrow smooth band present; rest of the pronotal disc with only scattered microscopic punctation; several rows of fine ovoid punctures present along pronotal base reaching ante-scutellar area in a form of a single row of <!--PageBreak-->fine punctures; pronotal hypomeron glabrous, with scattered punctation; scutellum small, visible.</p><p>Elytral epipleura with sparse fine punctures; marginal epipleural stria complete; marginal elytral stria well impressed, carinate, continued as complete (weakened) apical elytral stria. Humeral elytral stria well impressed on basal third, faintly connected to inner subhumeral stria, between it and first dorsal elytral stria a short complementary fragment of stria present; four dorsal elytral striae 1–4 well impressed, in fine punctures, all striae about the same length, approximately apically attaining elytral half; fourth dorsal elytral stria basally connected with complete sutural elytral stria that is apically connected with apical elytral stria; elytral disc on apical half (roughly) punctate, punctures separated by about twice their diameter, along elytral suture punctation reaches slightly further basally than along elytral flanks, punctures almost not entering elytral intervals; punctation becomes finer but denser apically.</p><p>Propygidium (Fig. <xref ref-type="fig" rid="F79">444</xref>) almost completely exposed, densely punctate, punctures separated by less than their diameter; pygidium (Fig. <xref ref-type="fig" rid="F79">444</xref>) with sparser punctation, punctures separated by about their own diameter; interspaces in both cases imbricate.</p><p>Anterior margin of median portion of prosternum (Fig. <xref ref-type="fig" rid="F79">445</xref>) rounded laterally; marginal prosternal stria present only laterally; prosternal process between carinal prosternal striae slightly convex, on prosternal apophysis and near united apices of carinal prosternal striae depressed, sparsely and finely punctate; carinal prosternal striae carinate, parallel on basal two-thirds, on apical third slightly divergent and thence slightly convergent, united in front (Fig. <xref ref-type="fig" rid="F82">465</xref>); lateral prosternal striae carinate, strongly convergent, apically attaining carinal prosternal striae almost near their united apices.</p><p>Anterior margin of mesoventrite (Fig. <xref ref-type="fig" rid="F79">446</xref>) almost straight; discal marginal mesoventral stria well impressed, carinate, complete; disc with coarse and dense punctation, punctures of various sizes; meso-metaventral sutural stria indicated by a dense row of large punctures; intercoxal disc of metaventrite flattened; disc for the most part almost smooth, surface around apical corners and along lateral metaventral stria with scattered punctation, punctures of various sizes, along posterior margin and especially behind metacoxa several rows of larger punctures appear; lateral metaventral stria (Fig. <xref ref-type="fig" rid="F79">447</xref>) well impressed, carinate, almost straight, shortened; lateral disc of metaventrite (Fig. <xref ref-type="fig" rid="F79">447</xref>) slightly concave, with dense shallow large punctures of various sizes; metepisternum (Fig. <xref ref-type="fig" rid="F79">447</xref>) with similar punctures; metepisternal stria present only along fused metepimeron.</p><p>Intercoxal disc of first abdominal ventrite completely striate laterally; disc along basal and lateral margins with shallow punctures of various sizes; rest of ventrite with scattered microscopic punctation.</p><p>Protibia (Fig. <xref ref-type="fig" rid="F79">448</xref>) slightly dilated, outer margin with six moderately large triangular teeth topped by small rounded denticle, teeth diminishing in size proximally; setae of outer row regular, short; protarsal groove deep; anterior protibial stria complete; setae of median row worn off; two tarsal denticles present near tarsal insertion; protibial spur large, bent, growing out from apical margin of protibia; outer part of posterior surface glabrous, separated from glabrous and narrow median part of posterior surface <!--PageBreak-->by a definite stria bearing a sparse row of setae; posterior protibial stria complete, apically with a short but dense row of setae; inner row of setae double, setae dense, though probably worn off partially.</p><p>Mesotibia slender, outer margin with a regular row of sparse short denticles slightly growing in size apically, another row of much shorter sparser denticles situated on anterior surface of mesotibia; setae of outer row regular, partially worn off, almost as long as denticles themselves; setae of median row shorter and finer; posterior mesotibial stria almost complete; anterior surface of mesotibia slightly rugulose; anterior mes<!--PageBreak-->otibial stria almost complete, terminating in two tiny denticles; mesotibial spur stout, short; apical margin of mesotibia anteriorly with two short denticles; claws of apical tarsomere slightly bent, shorter than half its length; metatibia slenderer and longer than mesotibia, in all aspects similar to it, but denticles on outer margin much shorter and sparser.</p><p>Male genitalia. Eighth sternite (Fig. <xref ref-type="fig" rid="F80">449</xref>) apically with thin vela; apices with a tuft of short setae; eighth tergite (Fig. <xref ref-type="fig" rid="F80">450</xref>) faintly inwardly arcuate apically; eighth sternite and tergite fused laterally (Fig. <xref ref-type="fig" rid="F80">451</xref>). Ninth tergite with strongly sclerotized median line, apico-laterally with pores, basally strongly sclerotized. Tenth tergite (Fig. <xref ref-type="fig" rid="F80">452</xref>) basally and apically faintly inwardly arcuate; laterally strongly sclerotized. Spiculum gastrale on basal end sub-triangular, outwardly arcuate; apex inwardly arcuate (Figs <xref ref-type="fig" rid="F80">454–455</xref>). Aedeagus (Figs <xref ref-type="fig" rid="F80">456–457</xref>) bi-sinuate, apical third with pores and pseudopores; parameres narrowly separated on their apical half. Phallobase short, its length approximately equals 1/6 of paramere’s length.</p><fig id="F80" position="float" orientation="portrait"><label>Figures 449–457.</label><caption><p>
                  <bold>449</bold> <tp:taxon-name><tp:taxon-name-part taxon-name-part-type="genus" reg="Saprinus">Saprinus</tp:taxon-name-part> (<tp:taxon-name-part taxon-name-part-type="subgenus" reg="Saprinus">Saprinus</tp:taxon-name-part>) <tp:taxon-name-part taxon-name-part-type="species" reg="grandiclava">grandiclava</tp:taxon-name-part></tp:taxon-name> Kanaar, 1989 male terminalia: 8<sup>th</sup> sternite + 8<sup>th</sup> tergite, ventral view <bold>450</bold> ditto, dorsal view <bold>451</bold> ditto, lateral view <bold>452</bold> male terminalia: 9<sup>th</sup> + 10<sup>th</sup> tergites, dorsal view <bold>453</bold> ditto, lateral view <bold>454</bold> male terminalia: spiculum gastrale, ventral view <bold>455</bold> ditto, lateral view <bold>456</bold> male terminalia: aedeagus, dorsal view <bold>457</bold> ditto, lateral view</p></caption><graphic xmlns:xlink="http://www.w3.org/1999/xlink" xlink:href="zookeys-689-001-g080.jpg" position="float" orientation="portrait" xlink:type="simple" id="oo_150142.jpg"/></fig></tp:treatment-sec><tp:treatment-sec><!--Section generated to contain objects referenced in tp:taxon-treatment.--><fig id="F134" position="float" orientation="portrait"><label>Figure 755.</label><caption><p>Distribution of <tp:taxon-name><tp:taxon-name-part taxon-name-part-type="subfamily">Saprininae</tp:taxon-name-part></tp:taxon-name> in New Guinea and Solomon Islands: <tp:taxon-name><tp:taxon-name-part taxon-name-part-type="genus" reg="Hypocacculus">Hypocacculus</tp:taxon-name-part> (<tp:taxon-name-part taxon-name-part-type="subgenus" reg="Hypocacculus">Hypocacculus</tp:taxon-name-part>) <tp:taxon-name-part taxon-name-part-type="species" reg="hyla">hyla</tp:taxon-name-part></tp:taxon-name> (Marseul, 1864) (New Guinea); <tp:taxon-name><tp:taxon-name-part taxon-name-part-type="genus" reg="Hypocaccus">Hypocaccus</tp:taxon-name-part> (<tp:taxon-name-part taxon-name-part-type="subgenus" reg="Hypocaccus">Hypocaccus</tp:taxon-name-part>) <tp:taxon-name-part taxon-name-part-type="species" reg="brasiliensis">brasiliensis</tp:taxon-name-part></tp:taxon-name> (Paykull, 1811) (New Guinea: New Britain); <tp:taxon-name><tp:taxon-name-part taxon-name-part-type="genus" reg="Saprinus">Saprinus</tp:taxon-name-part> (<tp:taxon-name-part taxon-name-part-type="subgenus" reg="Saprinus">Saprinus</tp:taxon-name-part>) <tp:taxon-name-part taxon-name-part-type="species" reg="cyaneus">cyaneus</tp:taxon-name-part> <tp:taxon-name-part taxon-name-part-type="subspecies" reg="cyaneus">cyaneus</tp:taxon-name-part></tp:taxon-name> (Fabricius, 1775) (New Guinea); <tp:taxon-name><tp:taxon-name-part taxon-name-part-type="genus" reg="Saprinus">Saprinus</tp:taxon-name-part> (<tp:taxon-name-part taxon-name-part-type="subgenus" reg="Saprinus">Saprinus</tp:taxon-name-part>) <tp:taxon-name-part taxon-name-part-type="species" reg="grandiclava">grandiclava</tp:taxon-name-part></tp:taxon-name> Kanaar, 1989 (New Guinea); <tp:taxon-name><tp:taxon-name-part taxon-name-part-type="genus" reg="Saprinus">Saprinus</tp:taxon-name-part> (<tp:taxon-name-part taxon-name-part-type="subgenus" reg="Saprinus">Saprinus</tp:taxon-name-part>) <tp:taxon-name-part taxon-name-part-type="species" reg="nitiduloides">nitiduloides</tp:taxon-name-part></tp:taxon-name> Fairmaire, 1883 (New Guinea: New Britain; Solomon Islands); <tp:taxon-name><tp:taxon-name-part taxon-name-part-type="genus" reg="Saprinus">Saprinus</tp:taxon-name-part> (<tp:taxon-name-part taxon-name-part-type="subgenus" reg="Saprinus">Saprinus</tp:taxon-name-part>) <tp:taxon-name-part taxon-name-part-type="species" reg="splendens">splendens</tp:taxon-name-part></tp:taxon-name> (Paykull, 1811) (New Guinea) and <italic><tp:taxon-name><tp:taxon-name-part taxon-name-part-type="genus" reg="Tomogenius">Tomogenius</tp:taxon-name-part> <tp:taxon-name-part taxon-name-part-type="species" reg="papuaensis">papuaensis</tp:taxon-name-part></tp:taxon-name></italic> Gomy, 2007 (New Guinea).</p></caption><graphic xmlns:xlink="http://www.w3.org/1999/xlink" xlink:href="zookeys-689-001-g134.jpg" position="float" orientation="portrait" xlink:type="simple" id="oo_150196.jpg"/></fig><fig id="F82" position="float" orientation="portrait"><label>Figures 459–467.</label><caption><p>
                  <bold>459</bold> <tp:taxon-name><tp:taxon-name-part taxon-name-part-type="genus" reg="Saprinus">Saprinus</tp:taxon-name-part> (<tp:taxon-name-part taxon-name-part-type="subgenus" reg="Saprinus">Saprinus</tp:taxon-name-part>) <tp:taxon-name-part taxon-name-part-type="species" reg="laetus">laetus</tp:taxon-name-part></tp:taxon-name> Erichson, 1834 head, dorsal view <bold>460</bold> antennal club, ventral view <bold>461</bold> mentum, ventral view <bold>462</bold> propygidium + pygidium <bold>463</bold> prosternum <bold>464</bold> mesoventrite <bold>465</bold> lateral disc of metaventrite + metepisternum <bold>466</bold> protibia, dorsal view <bold>467</bold> mesotibia, ventral view.</p></caption><graphic xmlns:xlink="http://www.w3.org/1999/xlink" xlink:href="zookeys-689-001-g082.jpg" position="float" orientation="portrait" xlink:type="simple" id="oo_150144.jpg"/></fig></tp:treatment-sec></tp:taxon-treatment>
