# Supplementary material for: A monograph of the Australopacific Saprininae (Coleoptera, Histeridae)
Source: Zookeys. 2017 Aug 14;(689):1–263. doi: 10.3897/zookeys.689.12021 (PMC5672588; doi:10.3897/zookeys.689.12021)
Supplement: XML Treatment for Saprinus (Saprinus) laetus [file zookeys.689.12021-treatment41.xml]

<!DOCTYPE tp:taxon-treatment
  PUBLIC "-//TaxonX//DTD Taxonomic Treatment Publishing DTD v0 20100105//EN" "tax-treatment-NSO.dtd">
<tp:taxon-treatment xmlns:tp="http://www.plazi.org/taxpub"><tp:treatment-meta><kwd-group><label>Taxon classification</label><kwd><named-content xmlns:xlink="http://www.w3.org/1999/xlink" content-type="kingdom">Animalia</named-content></kwd><kwd><named-content xmlns:xlink="http://www.w3.org/1999/xlink" content-type="order">Coleoptera</named-content></kwd><kwd><named-content xmlns:xlink="http://www.w3.org/1999/xlink" content-type="family">Histeridae</named-content></kwd></kwd-group><mixed-citation publication-type="journal"><person-group><name><surname>Lackner</surname><given-names>Tomáš</given-names></name><name><surname>Leschen</surname><given-names>Richard A.B.</given-names></name></person-group><article-title>A monograph of the Australopacific <tp:taxon-name><tp:taxon-name-part taxon-name-part-type="subfamily">Saprininae</tp:taxon-name-part></tp:taxon-name> (<tp:taxon-name><tp:taxon-name-part taxon-name-part-type="order">Coleoptera</tp:taxon-name-part></tp:taxon-name>, <tp:taxon-name><tp:taxon-name-part taxon-name-part-type="family">Histeridae</tp:taxon-name-part></tp:taxon-name>)</article-title><source>Zookeys</source><day>14</day><month>8</month><year>2017</year><volume>2017</volume><issue>689</issue><fpage>1</fpage><lpage>263</lpage><pub-id pub-id-type="doi">10.3897/zookeys.689.12021</pub-id></mixed-citation></tp:treatment-meta><tp:nomenclature><tp:taxon-name>
              <tp:taxon-name-part taxon-name-part-type="genus" reg="Saprinus">Saprinus</tp:taxon-name-part> (<tp:taxon-name-part taxon-name-part-type="subgenus" reg="Saprinus">Saprinus</tp:taxon-name-part>) <tp:taxon-name-part taxon-name-part-type="species" reg="laetus">laetus</tp:taxon-name-part></tp:taxon-name><tp:taxon-authority>Erichson, 1834</tp:taxon-authority><xref ref-type="fig" rid="F81">Figs 458</xref><xref ref-type="fig" rid="F82">, 459–467</xref><xref ref-type="fig" rid="F83">, 468–476</xref><xref ref-type="fig" rid="F142">, 763</xref><tp:nomenclature-citation-list><tp:nomenclature-citation><tp:taxon-name>
                  <tp:taxon-name-part taxon-name-part-type="genus" reg="Saprinus">Saprinus</tp:taxon-name-part> <tp:taxon-name-part taxon-name-part-type="species" reg="laetus">laetus</tp:taxon-name-part></tp:taxon-name><comment>Erichson, 1834: 179.</comment></tp:nomenclature-citation><tp:nomenclature-citation><tp:taxon-name>
                  <tp:taxon-name-part taxon-name-part-type="genus" reg="Saprinus">Saprinus</tp:taxon-name-part> <tp:taxon-name-part taxon-name-part-type="species" reg="cyanellus">cyanellus</tp:taxon-name-part></tp:taxon-name><comment>Marseul, 1855: 387 – Synonymized with <tp:taxon-name><tp:taxon-name-part taxon-name-part-type="genus" reg="Saprinus">S.</tp:taxon-name-part> <tp:taxon-name-part taxon-name-part-type="species" reg="pseudocyaneus">pseudocyaneus</tp:taxon-name-part></tp:taxon-name> by Dahlgren (1968): 264.</comment></tp:nomenclature-citation><tp:nomenclature-citation><tp:taxon-name>
                  <tp:taxon-name-part taxon-name-part-type="genus" reg="Saprinus">Saprinus</tp:taxon-name-part> <tp:taxon-name-part taxon-name-part-type="species" reg="westraliensis">westraliensis</tp:taxon-name-part></tp:taxon-name><comment>Blackburn, 1903: 106 – Synonymized with <tp:taxon-name><tp:taxon-name-part taxon-name-part-type="genus" reg="Saprinus">S.</tp:taxon-name-part> <tp:taxon-name-part taxon-name-part-type="species" reg="pseudocyaneus">pseudocyaneus</tp:taxon-name-part></tp:taxon-name> by <xref ref-type="bibr" rid="B17">Dahlgren (1971)</xref>: 49.</comment></tp:nomenclature-citation><tp:nomenclature-citation><tp:taxon-name>
                  <tp:taxon-name-part taxon-name-part-type="genus" reg="Saprinus">Saprinus</tp:taxon-name-part> (<tp:taxon-name-part taxon-name-part-type="subgenus" reg="Saprinus">Saprinus</tp:taxon-name-part>) <tp:taxon-name-part taxon-name-part-type="species" reg="pseudocyaneus">pseudocyaneus</tp:taxon-name-part></tp:taxon-name><comment>White, 1846 – <bold>syn. n.</bold></comment></tp:nomenclature-citation><tp:nomenclature-citation><tp:taxon-name>
                  <tp:taxon-name-part taxon-name-part-type="genus" reg="Saprinus">Saprinus</tp:taxon-name-part> <tp:taxon-name-part taxon-name-part-type="species" reg="mastersii">mastersii</tp:taxon-name-part></tp:taxon-name><comment>MacLeay, 1871: 158 – <bold>syn. n.</bold></comment></tp:nomenclature-citation><tp:nomenclature-citation><tp:taxon-name>
                  <tp:taxon-name-part taxon-name-part-type="genus" reg="Saprinus">Saprinus</tp:taxon-name-part> <tp:taxon-name-part taxon-name-part-type="species" reg="gayndahensis">gayndahensis</tp:taxon-name-part></tp:taxon-name><comment>MacLeay, 1871: 158 – <bold>syn. n.</bold></comment></tp:nomenclature-citation></tp:nomenclature-citation-list></tp:nomenclature><tp:treatment-sec sec-type="type locality" id="SECID0ED5IM"><title>Type locality.</title><p>Australia.</p><fig id="F81" position="float" orientation="portrait"><label>Figure 458.</label><caption><p>
                  <tp:taxon-name><tp:taxon-name-part taxon-name-part-type="genus" reg="Saprinus">Saprinus</tp:taxon-name-part> (<tp:taxon-name-part taxon-name-part-type="subgenus" reg="Saprinus">Saprinus</tp:taxon-name-part>) <tp:taxon-name-part taxon-name-part-type="species" reg="laetus">laetus</tp:taxon-name-part></tp:taxon-name> Erichson, 1834 habitus, dorsal view.</p></caption><graphic xmlns:xlink="http://www.w3.org/1999/xlink" xlink:href="zookeys-689-001-g081.jpg" position="float" orientation="portrait" xlink:type="simple" id="oo_150143.jpg"/></fig></tp:treatment-sec><tp:treatment-sec sec-type="type material" id="SECID0ED6IM"><title>Type material examined.</title><p>
              <italic><tp:taxon-name><tp:taxon-name-part taxon-name-part-type="genus" reg="Saprinus">Saprinus</tp:taxon-name-part> <tp:taxon-name-part taxon-name-part-type="species" reg="laetus">laetus</tp:taxon-name-part></tp:taxon-name></italic> Erichson, 1834: Lectotype, present designation: most likely a ♀, pinned, with the following labels: “49088” (printed); followed by: “Hist. Coll. <tp:taxon-name><tp:taxon-name-part taxon-name-part-type="order">Coleoptera</tp:taxon-name-part></tp:taxon-name> / Nr. 49088 / <tp:taxon-name><tp:taxon-name-part taxon-name-part-type="genus" reg="Saprinus">Saprinus</tp:taxon-name-part> <tp:taxon-name-part taxon-name-part-type="species" reg="laetus">laetus</tp:taxon-name-part></tp:taxon-name> Er. x / Nova Holland., Hope / Zool. Mus. Berlin” (white, black margined label, printed); followed by: “<tp:taxon-name><tp:taxon-name-part taxon-name-part-type="species" reg="laetus">laetus</tp:taxon-name-part></tp:taxon-name> / Er. / Hist. <tp:taxon-name><tp:taxon-name-part taxon-name-part-type="species" reg="cyaneus">cyaneus</tp:taxon-name-part></tp:taxon-name> Pk. / N. Holl. Hope” (grey, black-margined label); followed by: “<tp:taxon-name><tp:taxon-name-part taxon-name-part-type="genus" reg="Saprinus">Saprinus</tp:taxon-name-part> <tp:taxon-name-part taxon-name-part-type="species" reg="laetus">laetus</tp:taxon-name-part></tp:taxon-name> / Erichson, 1834 / LECTOTYPE 2014 / des. Lackner &amp; Leschen” (red label, written) (<named-content xmlns:xlink="http://www.w3.org/1999/xlink" content-type="dwc:institutional_code" xlink:type="simple">ZMHUB</named-content>). Paralectotype, designated herein, most likely a ♀, pinned, all tarsi (except right mesotarsus) broken off, with the printed label from Berlin Museum, identical to that of the lectotype, followed by the red paralectotype label. Three more paralectotypes, designated herein, most likely ♂♂, with labels identical to those of the female paralectotype (<named-content xmlns:xlink="http://www.w3.org/1999/xlink" content-type="dwc:institutional_code" xlink:type="simple">ZMHUB</named-content>). This species has been described from unknown number of specimens and its taxonomic identity is hereby fixed by the lectotype designation.</p><p>
              <italic><tp:taxon-name><tp:taxon-name-part taxon-name-part-type="genus" reg="Saprinus">Saprinus</tp:taxon-name-part> <tp:taxon-name-part taxon-name-part-type="species" reg="pseudocyaneus">pseudocyaneus</tp:taxon-name-part></tp:taxon-name></italic> White, 1846: Lectotype, present designation: 1 ♂, with genitalia extracted and glued to the same mounting card as the specimen, left metatarsus missing, with following labels: “New Zealand” (round label, written); followed by: “Type” (round, red-margined printed label); followed by: “<tp:taxon-name><tp:taxon-name-part taxon-name-part-type="genus" reg="Saprinus">Saprinus</tp:taxon-name-part> <tp:taxon-name-part taxon-name-part-type="species" reg="pseudocyaneus">pseudocyaneus</tp:taxon-name-part></tp:taxon-name> / White Zool. Erebus &amp; Terror” (written); followed by: “Sapr. <tp:taxon-name><tp:taxon-name-part taxon-name-part-type="species" reg="cyaneus">cyaneus</tp:taxon-name-part></tp:taxon-name> / G Dahlgren det.” (printed-written); followed by: “<tp:taxon-name><tp:taxon-name-part taxon-name-part-type="genus" reg="Saprinus">Saprinus</tp:taxon-name-part> <tp:taxon-name-part taxon-name-part-type="species" reg="pseudocyaneus">pseudocyaneus</tp:taxon-name-part></tp:taxon-name> / White, 1846 / LECTOTYPE / Des. T. Lackner &amp; R. Leschen 2014” (red label, written) (<named-content xmlns:xlink="http://www.w3.org/1999/xlink" content-type="dwc:institutional_code" xlink:type="simple">BMNH</named-content>). This specimen is clearly the type of <italic><tp:taxon-name><tp:taxon-name-part taxon-name-part-type="genus" reg="Saprinus">S.</tp:taxon-name-part> <tp:taxon-name-part taxon-name-part-type="species" reg="pseudocyaneus">pseudocyaneus</tp:taxon-name-part></tp:taxon-name></italic>, and may be errorneously described from New Zealand, where it normally does not occur; though there are four specimens among <italic><tp:taxon-name><tp:taxon-name-part taxon-name-part-type="genus" reg="Saprinus">S.</tp:taxon-name-part> <tp:taxon-name-part taxon-name-part-type="species" reg="pseudocyaneus">pseudocyaneus</tp:taxon-name-part></tp:taxon-name></italic> material collected from New Zealand in 1930 (see below). For the taxonomic history of this species see <xref ref-type="bibr" rid="B38">Kuschel (1987)</xref>. This species was described from unknown number of specimens and the lectotype designation fixes the identity of the species.</p><p>
              <italic><tp:taxon-name><tp:taxon-name-part taxon-name-part-type="genus" reg="Saprinus">Saprinus</tp:taxon-name-part> <tp:taxon-name-part taxon-name-part-type="species" reg="gayndahensis">gayndahensis</tp:taxon-name-part></tp:taxon-name></italic> MacLeay, 1871: Lectotype, sex unidentified, present designation, with the following labels: “Gayndah, / Queensland / Masters” (printed); followed by: “Co-type” (printed); followed by: “13739 / <italic><tp:taxon-name><tp:taxon-name-part taxon-name-part-type="genus" reg="Saprinus">Saprinus</tp:taxon-name-part></tp:taxon-name></italic> / <italic><tp:taxon-name><tp:taxon-name-part taxon-name-part-type="species" reg="gayndahensis">gayndahensis</tp:taxon-name-part></tp:taxon-name></italic> / Mast. / Queensland / Cotype” (written); followed by: “<named-content xmlns:xlink="http://www.w3.org/1999/xlink" content-type="dwc:institutional_code" xlink:type="simple">SAMA</named-content> Database / No. 25-029675” <!--PageBreak-->(printed); followed by: “<tp:taxon-name><tp:taxon-name-part taxon-name-part-type="genus" reg="Saprinus">Saprinus</tp:taxon-name-part></tp:taxon-name> / <tp:taxon-name><tp:taxon-name-part taxon-name-part-type="species" reg="gayndahensis">gayndahensis</tp:taxon-name-part></tp:taxon-name> / W.S. Macleay, 1871 / LECTOTYPE des. T. / Lackner 2016” (red label, written) (<named-content xmlns:xlink="http://www.w3.org/1999/xlink" content-type="dwc:institutional_code" xlink:type="simple">SAMA</named-content>). This species was described from an unknown number of specimens and the lectotype designation fixes the identity of this species.</p><p>
              <italic><tp:taxon-name><tp:taxon-name-part taxon-name-part-type="genus" reg="Saprinus">Saprinus</tp:taxon-name-part> <tp:taxon-name-part taxon-name-part-type="species" reg="mastersii">mastersii</tp:taxon-name-part></tp:taxon-name></italic> MacLeay, 1871: Lectotype, present designation: ♂, with genitalia dissected, dismembered and glued together with the right elytron to the same mounting card as the specimen, right antennal club and both metatarsi broken off, with the following labels: “Gayndah” (printed); followed by: “On permanent loan from / MACLEAY MUSEUM / University of Sydney” (printed); followed by: “SYNTYPE” (red label, printed); followed by: “<named-content xmlns:xlink="http://www.w3.org/1999/xlink" content-type="dwc:institutional_code" xlink:type="simple">ANIC</named-content> Database No. / 25 053122” (printed); followed by: “SAPRINUS (s.str.) / <tp:taxon-name><tp:taxon-name-part taxon-name-part-type="species" reg="pseudocyaneus">pseudocyaneus</tp:taxon-name-part></tp:taxon-name> / White, 1846 / Det. T. <xref ref-type="bibr" rid="B43">Lackner 2010</xref>” (printed-written) (<named-content xmlns:xlink="http://www.w3.org/1999/xlink" content-type="dwc:institutional_code" xlink:type="simple">ANIC</named-content>); followed by: “<named-content xmlns:xlink="http://www.w3.org/1999/xlink" content-type="dwc:institutional_code" xlink:type="simple">ANIC</named-content> / image” (yellow label, printed); followed by: “LECTOTYPE / <italic><tp:taxon-name><tp:taxon-name-part taxon-name-part-type="genus" reg="Saprinus">Saprinus</tp:taxon-name-part> <tp:taxon-name-part taxon-name-part-type="species" reg="mastersii">mastersii</tp:taxon-name-part></tp:taxon-name></italic> / MacLeay, 1871 / Des. T. Lackner &amp; / R. Leschen 2015” (red label, printed). In the collection of <named-content xmlns:xlink="http://www.w3.org/1999/xlink" content-type="dwc:institutional_code" xlink:type="simple">ANIC</named-content> there are two specimens labeled syntypes of <italic><tp:taxon-name><tp:taxon-name-part taxon-name-part-type="genus" reg="Saprinus">S.</tp:taxon-name-part> <tp:taxon-name-part taxon-name-part-type="species" reg="mastersii">mastersii</tp:taxon-name-part></tp:taxon-name></italic>. One of them (male) is designated as the lectotype and the second one (unsexed) is a misidentified specimen of <italic><tp:taxon-name><tp:taxon-name-part taxon-name-part-type="genus" reg="Saprinus">S.</tp:taxon-name-part> <tp:taxon-name-part taxon-name-part-type="species" reg="cyaneus">cyaneus</tp:taxon-name-part> <tp:taxon-name-part taxon-name-part-type="subspecies" reg="cyaneus">cyaneus</tp:taxon-name-part></tp:taxon-name></italic> (Fabricius, 1775). There is a large “<italic><tp:taxon-name><tp:taxon-name-part taxon-name-part-type="genus" reg="Saprinus">Saprinus</tp:taxon-name-part> <tp:taxon-name-part taxon-name-part-type="species" reg="mastersi">mastersi</tp:taxon-name-part></tp:taxon-name></italic>” label, which isn’t actually attached to either specimen but is placed beside them in the unit tray. The syntype material of <italic><tp:taxon-name><tp:taxon-name-part taxon-name-part-type="genus" reg="Saprinus">S.</tp:taxon-name-part> <tp:taxon-name-part taxon-name-part-type="species" reg="mastersii">mastersii</tp:taxon-name-part></tp:taxon-name></italic> came that way from Macleay Museum (C. Lemann, CSIRO, pers. comm. 2014). This species was described from an unknown number of specimens and the lectotype designation fixes the species identity.</p><p>
              <italic><tp:taxon-name><tp:taxon-name-part taxon-name-part-type="genus" reg="Saprinus">Saprinus</tp:taxon-name-part> <tp:taxon-name-part taxon-name-part-type="species" reg="westraliensis">westraliensis</tp:taxon-name-part></tp:taxon-name></italic> Blackburn, 1903: Lectotype, present designation: ♀, mounting label bears: “T”, “7250” and “W.A.”; followed by: “Type / H.T.” (round, red-margined printed label); followed by: “♀” (written); followed by: “Australia. / Blackburn Coll. / B.M. 1910-236” (printed); followed by: “<tp:taxon-name><tp:taxon-name-part taxon-name-part-type="genus" reg="Saprinus">Saprinus</tp:taxon-name-part></tp:taxon-name> / <tp:taxon-name><tp:taxon-name-part taxon-name-part-type="species" reg="westraliensis">westraliensis</tp:taxon-name-part></tp:taxon-name>, Blackb.” (written); followed by: “Sapr. <tp:taxon-name><tp:taxon-name-part taxon-name-part-type="species" reg="cyaneus">cyaneus</tp:taxon-name-part></tp:taxon-name> / G. Dahgren det.” (printed-written); followed by: “<tp:taxon-name><tp:taxon-name-part taxon-name-part-type="genus" reg="Saprinus">Saprinus</tp:taxon-name-part> <tp:taxon-name-part taxon-name-part-type="species" reg="westraliensis">westraliensis</tp:taxon-name-part></tp:taxon-name> / Blackburn, 1903 / LECTOTYPE / Des. T. Lackner &amp; R. Leschen 2014” (red label, written) (<named-content xmlns:xlink="http://www.w3.org/1999/xlink" content-type="dwc:institutional_code" xlink:type="simple">BMNH</named-content>). This species has been described from an unknown number of specimens and the lectotype designation fixes the identity of the species.</p><p>
              <italic><tp:taxon-name><tp:taxon-name-part taxon-name-part-type="genus" reg="Saprinus">Saprinus</tp:taxon-name-part> <tp:taxon-name-part taxon-name-part-type="species" reg="cyanellus">cyanellus</tp:taxon-name-part></tp:taxon-name></italic> Marseul, 1855: 387: Lectotype, present designation: ♀, pinned, right protibia missing, right mesotibia missing, both metatarsi missing, with the following labels: tiny, rectangular pink label, followed by: “28 / <tp:taxon-name><tp:taxon-name-part taxon-name-part-type="genus" reg="Saprinus">Saprinus</tp:taxon-name-part></tp:taxon-name> / <tp:taxon-name><tp:taxon-name-part taxon-name-part-type="species" reg="cyanellus">cyanellus</tp:taxon-name-part></tp:taxon-name> m. / ♀ N. Holland / illegible” (pink label, written); followed by: “MUSEUM PARIS / <tp:taxon-name><tp:taxon-name-part taxon-name-part-type="species" reg="cyanellus">cyanellus</tp:taxon-name-part></tp:taxon-name> / COLL. / DE MARSEUL 1890” (pink label, printed-written); followed by: “TYPE” (red-printed label); followed by: “<tp:taxon-name><tp:taxon-name-part taxon-name-part-type="genus" reg="Saprinus">Saprinus</tp:taxon-name-part> <tp:taxon-name-part taxon-name-part-type="species" reg="cyanellus">cyanellus</tp:taxon-name-part></tp:taxon-name> / Marseul, 1855 / LECTOTYPE 2014 / des. T. Lackner” (red label, written) (<named-content xmlns:xlink="http://www.w3.org/1999/xlink" content-type="dwc:institutional_code" xlink:type="simple">MNHN</named-content>). This species has been described based on unknown number of specimens and the lectotype designation fixes its taxonomic identity.</p></tp:treatment-sec><tp:treatment-sec sec-type="material" id="SECID0EIMJM"><title>Additional material examined.</title><p>NEW GUINEA. “New Guinea” Schmidt’s collection, locality doubtuful (<named-content xmlns:xlink="http://www.w3.org/1999/xlink" content-type="dwc:institutional_code" xlink:type="simple">ZMHUB</named-content>).</p><p>AUSTRALIA. Tasmania: 3 ♂♂ &amp; 1 ♀, Queenstown, 19.i.1982, Bornemissza leg. (HMNH); 3 ♂♂ &amp; 42 specs., Bothwell, 19.iii.1982, Bornemiszza leg. (HMNH); 7 ♂♂ &amp; 28 specs., St. Helens, 10 km NW, 12.xii.1981, Bornemiszza leg. (HNMH); 3 <!--PageBreak-->♂♂ &amp; 4 specs., Borell, 9.iv.1982, Bornemissza leg. (HMNH); 1 ♂ &amp; 1 ♀, Launceston, Littler Collection (<named-content xmlns:xlink="http://www.w3.org/1999/xlink" content-type="dwc:institutional_code" xlink:type="simple">NZAC</named-content>); 4 specs., Flinders Island, Bass Strait, 1.–6.v.1989, B.M. Doube &amp; K.G. Wardaugh (dung baited pitfall traps) (<named-content xmlns:xlink="http://www.w3.org/1999/xlink" content-type="dwc:institutional_code" xlink:type="simple">ANIC</named-content>); 11 specs., Newstead, Launceston, 20.xi.1981, S. Fearn (on Stink Lily flower) (<named-content xmlns:xlink="http://www.w3.org/1999/xlink" content-type="dwc:institutional_code" xlink:type="simple">ANIC</named-content>); 10 specs., Hollow Tree, 9 km S of, <named-content xmlns:xlink="http://www.w3.org/1999/xlink" content-type="dwc:verbatimCoordinates" xlink:type="simple"><named-content content-type="geo-json" specific-use="{&#34;type&#34;:&#34;Point&#34;,&#34;coordinates&#34;:[146.933333,-42.616667]}" id="NCID0EVNJM" xlink:type="simple">42°37'S, 146°56'E</named-content></named-content>, 12.ii.1992, Tom Gush (from dead Tasmanian devil) (<named-content xmlns:xlink="http://www.w3.org/1999/xlink" content-type="dwc:institutional_code" xlink:type="simple">ANIC</named-content>); 1 spec., Beechford, 1.i.1985, S. Fearn (<named-content xmlns:xlink="http://www.w3.org/1999/xlink" content-type="dwc:institutional_code" xlink:type="simple">ANIC</named-content>); 1 spec., Ocean Beach, Coastal Reserve, <named-content xmlns:xlink="http://www.w3.org/1999/xlink" content-type="dwc:verbatimCoordinates" xlink:type="simple"><named-content content-type="geo-json" specific-use="{&#34;type&#34;:&#34;Point&#34;,&#34;coordinates&#34;:[145.266667,-42.150000]}" id="NCID0ETOJM" xlink:type="simple">42°09'S, 145°16</named-content></named-content>'E, 6.ii.1992, Tom Gush (in debris on beach) (<named-content xmlns:xlink="http://www.w3.org/1999/xlink" content-type="dwc:institutional_code" xlink:type="simple">ANIC</named-content>); 1 spec., Mole Creek, 21.ii.2000, E. van der Duys (<named-content xmlns:xlink="http://www.w3.org/1999/xlink" content-type="dwc:institutional_code" xlink:type="simple">QM</named-content>); 1 spec., Paratoh (?), no more details (<named-content xmlns:xlink="http://www.w3.org/1999/xlink" content-type="dwc:institutional_code" xlink:type="simple">MAMU</named-content>); 1 spec., King’s Creek, Lea; 2 specs., West Tamar (<named-content xmlns:xlink="http://www.w3.org/1999/xlink" content-type="dwc:institutional_code" xlink:type="simple">SAMA</named-content>); 1 spec., Launceston (<named-content xmlns:xlink="http://www.w3.org/1999/xlink" content-type="dwc:institutional_code" xlink:type="simple">SAMA</named-content>). Victoria: 2 ♀♀, Wartook Reservoir, 10.x.1930, Grampians (<named-content xmlns:xlink="http://www.w3.org/1999/xlink" content-type="dwc:institutional_code" xlink:type="simple">NZAC</named-content>); 2 ♂♂, Wartook Reservoir, Grampians, 10.x.[19]30, C.E. Clarke Collection (<named-content xmlns:xlink="http://www.w3.org/1999/xlink" content-type="dwc:institutional_code" xlink:type="simple">BMNH</named-content>); 2 ♂♂ &amp; 2 ♀♀, Victoria, without further details (<named-content xmlns:xlink="http://www.w3.org/1999/xlink" content-type="dwc:institutional_code" xlink:type="simple">ZMHUB</named-content>); 1 ♂, Langwarrin, 30.x.1930 (<named-content xmlns:xlink="http://www.w3.org/1999/xlink" content-type="dwc:institutional_code" xlink:type="simple">AMNZ</named-content>); 7 specs., Murray Valley Highway, 19 km E by S of Hattah, 34.47S 142.29E, 2.xi.1988, T. Weir, J. Lawrence &amp; M. Hansen (from dead kangaroo) (<named-content xmlns:xlink="http://www.w3.org/1999/xlink" content-type="dwc:institutional_code" xlink:type="simple">ANIC</named-content>); 13 specs., Whitfield, 3 km W, <named-content xmlns:xlink="http://www.w3.org/1999/xlink" content-type="dwc:verbatimCoordinates" xlink:type="simple"><named-content content-type="geo-json" specific-use="{&#34;type&#34;:&#34;Point&#34;,&#34;coordinates&#34;:[146.383333,-36.783333]}" id="NCID0ENQJM" xlink:type="simple">36°47'S, 146°23'E</named-content></named-content>, 14.x.1990, Tom Gush (on dead kangaroo) (<named-content xmlns:xlink="http://www.w3.org/1999/xlink" content-type="dwc:institutional_code" xlink:type="simple">ANIC</named-content>); 2 specs., Tawonga, 2 km W, <named-content xmlns:xlink="http://www.w3.org/1999/xlink" content-type="dwc:verbatimCoordinates" xlink:type="simple"><named-content content-type="geo-json" specific-use="{&#34;type&#34;:&#34;Point&#34;,&#34;coordinates&#34;:[147.133333,-36.666667]}" id="NCID0E1QJM" xlink:type="simple">36°40'S, 147°08'E</named-content></named-content>, 13.x.1990, Tom Gush (on dead sheep) (<named-content xmlns:xlink="http://www.w3.org/1999/xlink" content-type="dwc:institutional_code" xlink:type="simple">ANIC</named-content>); 1 spec., Cranbourne, 2.x.1960, B.P. Moore; 2 specs., Yanakie, 9 miles S, 13.v.1963, Bornemisza (<named-content xmlns:xlink="http://www.w3.org/1999/xlink" content-type="dwc:institutional_code" xlink:type="simple">ANIC</named-content>); 1 spec., Kulkyne State Forest, 8.vi.1968, G.W. Anderson (<named-content xmlns:xlink="http://www.w3.org/1999/xlink" content-type="dwc:institutional_code" xlink:type="simple">ANIC</named-content>); 1 spec., upper Jardine River, Cape York peninsula, <named-content xmlns:xlink="http://www.w3.org/1999/xlink" content-type="dwc:verbatimCoordinates" xlink:type="simple"><named-content content-type="geo-json" specific-use="{&#34;type&#34;:&#34;Point&#34;,&#34;coordinates&#34;:[142.583333,-11.283333]}" id="NCID0ERRJM" xlink:type="simple">11°17'S, 142°35'E</named-content></named-content>, 20.x.1979, M.S. &amp; B.J. Moulda (<named-content xmlns:xlink="http://www.w3.org/1999/xlink" content-type="dwc:institutional_code" xlink:type="simple">MAMU</named-content>). New South Wales: 1 ♂, Blue Mts., i.1909, G.E. Bryant (<named-content xmlns:xlink="http://www.w3.org/1999/xlink" content-type="dwc:institutional_code" xlink:type="simple">BMNH</named-content>); 4 specs., Coricudgy, 20.ix.2006, G. Hangay leg. (HMNH); 1 spec., ditto, but 27.ii.2000, pitfall traps, G. Hangay (HMNH); 1 ♂, ditto, but 5.i.1998, pit trap, G. Hangay leg. (HMNH); 1 ♀, ditto, but 5.–26.ii.2002, pitfall traps, G. Hangay (HMNH); 1 ♀ &amp; 4 specs., Great Dividing Range, Mt. Coricudgy, 941 m, <named-content xmlns:xlink="http://www.w3.org/1999/xlink" content-type="dwc:verbatimCoordinates" xlink:type="simple"><named-content content-type="geo-json" specific-use="{&#34;type&#34;:&#34;Point&#34;,&#34;coordinates&#34;:[150.296667,-32.846667]}" id="NCID0EPSJM" xlink:type="simple">32°50.8'S, 150°17.8'E</named-content></named-content>, 24.x.2000, Hungarian Entomological Expedition, A. Podlussány, G. Hangay &amp; I. Rozner leg. (HMNH); 20 specs., Congo, 8 km SE by E of Moruya, 22.–26.iii.1982, M.S. Upton (<named-content xmlns:xlink="http://www.w3.org/1999/xlink" content-type="dwc:institutional_code" xlink:type="simple">ANIC</named-content>); 1 spec., ditto, but 6.xi.1983 (<named-content xmlns:xlink="http://www.w3.org/1999/xlink" content-type="dwc:institutional_code" xlink:type="simple">ANIC</named-content>); 6 ♀♀ &amp; 4 ♂♂, 12 km E Walcha, 22.xi.1992, S. Watkins (carrion) (<named-content xmlns:xlink="http://www.w3.org/1999/xlink" content-type="dwc:institutional_code" xlink:type="simple">ANIC</named-content>); 2 specs., Tomakin, 35.49S 150.11E, 25.xii.1988, W. Dressler (dead shark head) (<named-content xmlns:xlink="http://www.w3.org/1999/xlink" content-type="dwc:institutional_code" xlink:type="simple">ANIC</named-content>); 1 spec., 8.5 km NE Gubbata, 33.35S 146.37W, 4.–12.ii.1999, D. Driscoli (pitfalls, ungrazed roadside, no spinifex) (<named-content xmlns:xlink="http://www.w3.org/1999/xlink" content-type="dwc:institutional_code" xlink:type="simple">ANIC</named-content>); 42 specs., Morisset, 3 km SW, <named-content xmlns:xlink="http://www.w3.org/1999/xlink" content-type="dwc:verbatimCoordinates" xlink:type="simple"><named-content content-type="geo-json" specific-use="{&#34;type&#34;:&#34;Point&#34;,&#34;coordinates&#34;:[151.450000,-33.133333]}" id="NCID0EIUJM" xlink:type="simple">33°08'S, 151°27'E</named-content></named-content>, 19.viii.1990, Tom Gush (on dead cow) (<named-content xmlns:xlink="http://www.w3.org/1999/xlink" content-type="dwc:institutional_code" xlink:type="simple">ANIC</named-content>); 9 specs., Sandy Hollow, 5 km NW, <named-content xmlns:xlink="http://www.w3.org/1999/xlink" content-type="dwc:verbatimCoordinates" xlink:type="simple"><named-content content-type="geo-json" specific-use="{&#34;type&#34;:&#34;Point&#34;,&#34;coordinates&#34;:[150.516667,-32.300000]}" id="NCID0EVUJM" xlink:type="simple">32°18'S, 150°31'E</named-content></named-content>, 7.vi.1992, Tom Gush (from dead fox) (<named-content xmlns:xlink="http://www.w3.org/1999/xlink" content-type="dwc:institutional_code" xlink:type="simple">ANIC</named-content>); 8 specs., Mullengandra, 2 km N, <named-content xmlns:xlink="http://www.w3.org/1999/xlink" content-type="dwc:verbatimCoordinates" xlink:type="simple"><named-content content-type="geo-json" specific-use="{&#34;type&#34;:&#34;Point&#34;,&#34;coordinates&#34;:[147.183333,-35.883333]}" id="NCID0ECVJM" xlink:type="simple">35°53'S, 147°11'E</named-content></named-content>, 13.x.1990, Tom Gush (on dead kangaroo) (<named-content xmlns:xlink="http://www.w3.org/1999/xlink" content-type="dwc:institutional_code" xlink:type="simple">ANIC</named-content>); 7 specs., Lightgow, 8 km SW, <named-content xmlns:xlink="http://www.w3.org/1999/xlink" content-type="dwc:verbatimCoordinates" xlink:type="simple"><named-content content-type="geo-json" specific-use="{&#34;type&#34;:&#34;Point&#34;,&#34;coordinates&#34;:[150.083333,-33.516667]}" id="NCID0EPVJM" xlink:type="simple">33°31'S, 150°05'E</named-content></named-content>, 17.xi.1991, Tom Gush (on dead kangaroo) (<named-content xmlns:xlink="http://www.w3.org/1999/xlink" content-type="dwc:institutional_code" xlink:type="simple">ANIC</named-content>); 5 specs., Peats Ridge, 20.x.1990, Vince Lorimer (on dead dog) (<named-content xmlns:xlink="http://www.w3.org/1999/xlink" content-type="dwc:institutional_code" xlink:type="simple">ANIC</named-content>); 3 specs., Mangrove Mountain, 27.x.1990, Vince Lorimer (on 10-day dead dog) (<named-content xmlns:xlink="http://www.w3.org/1999/xlink" content-type="dwc:institutional_code" xlink:type="simple">ANIC</named-content>); 2 specs., Cox’s River, 4.ix.1932, Chadwick (under dead rabbit) (<named-content xmlns:xlink="http://www.w3.org/1999/xlink" content-type="dwc:institutional_code" xlink:type="simple">ANIC</named-content>); 1 spec., Federal Highway, 19.x.1963, B.P. Moore (<named-content xmlns:xlink="http://www.w3.org/1999/xlink" content-type="dwc:institutional_code" xlink:type="simple">ANIC</named-content>); 1 spec., Gundaroo Road, 18.xi.1971, B.P. Moore (<named-content xmlns:xlink="http://www.w3.org/1999/xlink" content-type="dwc:institutional_code" xlink:type="simple">ANIC</named-content>); 9 specs., Calindary Station, 10.ix.1970, W.J.M. Vestjens (<named-content xmlns:xlink="http://www.w3.org/1999/xlink" content-type="dwc:institutional_code" xlink:type="simple">ANIC</named-content>); 2 specs., Flat Rock State Forest, <named-content xmlns:xlink="http://www.w3.org/1999/xlink" content-type="dwc:verbatimCoordinates" xlink:type="simple"><named-content content-type="geo-json" specific-use="{&#34;type&#34;:&#34;Point&#34;,&#34;coordinates&#34;:[150.266667,-35.383333]}" id="NCID0E1WJM" xlink:type="simple">35°23'S, 150°16'E</named-content></named-content>, 26.viii.1990, Tom Gush (under dead pig) (<named-content xmlns:xlink="http://www.w3.org/1999/xlink" content-type="dwc:institutional_code" xlink:type="simple">ANIC</named-content>); 1 spec., Mount White, <named-content xmlns:xlink="http://www.w3.org/1999/xlink" content-type="dwc:verbatimCoordinates" xlink:type="simple"><named-content content-type="geo-json" specific-use="{&#34;type&#34;:&#34;Point&#34;,&#34;coordinates&#34;:[151.166667,-33.450000]}" id="NCID0EHXJM" xlink:type="simple">33°27'S, 151°10'E</named-content></named-content>, 2.ix.1990, Tom Gush (in excrement on rock) <!--PageBreak-->(<named-content xmlns:xlink="http://www.w3.org/1999/xlink" content-type="dwc:institutional_code" xlink:type="simple">ANIC</named-content>); 1 ♀, Matakana NE Hillston, 19.ix.1993, S.G. Watkins (carrion) (<named-content xmlns:xlink="http://www.w3.org/1999/xlink" content-type="dwc:institutional_code" xlink:type="simple">ANIC</named-content>); 1 spec., Bombala, xi.1948, A. Dyce (<named-content xmlns:xlink="http://www.w3.org/1999/xlink" content-type="dwc:institutional_code" xlink:type="simple">ANIC</named-content>); 1 ♀, Winghan, 4.xii.1994, J. Stockard (chicken manure) (<named-content xmlns:xlink="http://www.w3.org/1999/xlink" content-type="dwc:institutional_code" xlink:type="simple">ANIC</named-content>); 2 ♀♀, Tallowwood Flat Road, Dingo State Forest, 26.xi.1994, S. Watkins (carrion) (<named-content xmlns:xlink="http://www.w3.org/1999/xlink" content-type="dwc:institutional_code" xlink:type="simple">ANIC</named-content>); 1 ♂, Wherrol Flat, 24.xi.1992, S. Watkins (dead fox) (<named-content xmlns:xlink="http://www.w3.org/1999/xlink" content-type="dwc:institutional_code" xlink:type="simple">ANIC</named-content>); 2 specs., Marulan, 22.x.1964, 13 m, Bornemissza; 2 specs., Durras Lake, 24.xii.1964, Bornemissza (<named-content xmlns:xlink="http://www.w3.org/1999/xlink" content-type="dwc:institutional_code" xlink:type="simple">ANIC</named-content>); 1 ♂, Mt. Coricudgy, nr. Olinda Station, 1.–7.iii.2002, G. &amp; K. Hangay coll. (<named-content xmlns:xlink="http://www.w3.org/1999/xlink" content-type="dwc:institutional_code" xlink:type="simple">ANIC</named-content>); 1 spec., Katarapko Island, 27.vi.1998, ex Black Box Intercept (<named-content xmlns:xlink="http://www.w3.org/1999/xlink" content-type="dwc:institutional_code" xlink:type="simple">ANIC</named-content>); 1 spec., Thalgarrah, 18.viii.1985, M. Coombs (<named-content xmlns:xlink="http://www.w3.org/1999/xlink" content-type="dwc:institutional_code" xlink:type="simple">QM</named-content>); 2 specs., ditto, but 15.viii.1985 (<named-content xmlns:xlink="http://www.w3.org/1999/xlink" content-type="dwc:institutional_code" xlink:type="simple">QM</named-content>); 1 spec., ditto, but 19.viii.1985 (<named-content xmlns:xlink="http://www.w3.org/1999/xlink" content-type="dwc:institutional_code" xlink:type="simple">QM</named-content>); 14 specs., Lilyvale, 9.ix.1972, D.A. Doolan (<named-content xmlns:xlink="http://www.w3.org/1999/xlink" content-type="dwc:institutional_code" xlink:type="simple">MAMU</named-content>); 1 spec., Brooklana Plantation, 23.ix.1979, D.A. Doolan (<named-content xmlns:xlink="http://www.w3.org/1999/xlink" content-type="dwc:institutional_code" xlink:type="simple">MAMU</named-content>); 1 spec., Ashville, 12.ix.1980, D.A. Doolan (<named-content xmlns:xlink="http://www.w3.org/1999/xlink" content-type="dwc:institutional_code" xlink:type="simple">MAMU</named-content>); 2 specs., North Ryde P.C., 17.iii.1967, D.A. Doolan (<named-content xmlns:xlink="http://www.w3.org/1999/xlink" content-type="dwc:institutional_code" xlink:type="simple">MAMU</named-content>); 1 spec., Goonoo S.F. 6 km SW, Mendooran, 6.iv.1979, D.K. McAlpine &amp; B.J. Day (<named-content xmlns:xlink="http://www.w3.org/1999/xlink" content-type="dwc:institutional_code" xlink:type="simple">MAMU</named-content>); 2 specs., 40 km S of Mudgee, on Ilford Road, 13.v.1981, B.J. Day (on dead fox) (<named-content xmlns:xlink="http://www.w3.org/1999/xlink" content-type="dwc:institutional_code" xlink:type="simple">MAMU</named-content>); 1 spec., Warrumbungle National Park, 25.iii.1973, collector unknown (<named-content xmlns:xlink="http://www.w3.org/1999/xlink" content-type="dwc:institutional_code" xlink:type="simple">MAMU</named-content>); 1 spec., Cooma, 800 m, no date, J. Sedláček (<named-content xmlns:xlink="http://www.w3.org/1999/xlink" content-type="dwc:institutional_code" xlink:type="simple">BPBM</named-content>); 1 spec., Lake Callabona, A. Zietz (<named-content xmlns:xlink="http://www.w3.org/1999/xlink" content-type="dwc:institutional_code" xlink:type="simple">SAMA</named-content>). South Australia: 1 ♂, Adelaide, Hait, 1886 (<named-content xmlns:xlink="http://www.w3.org/1999/xlink" content-type="dwc:institutional_code" xlink:type="simple">BMNH</named-content>); 4 specs., Althorpe Island, 17.xi.1979, Mrs. E.F. Lawley (HMNH); 3 ♂♂, 56 km SW Roxby D., 27.viii.2000, dead sheep, M.A. Hielkema leg. (HMNH); 1 ♂ &amp; 1 ♀, nr. Tarlee, 20.x.1988, under carrion, Mrs. Lawley leg (HMNH); 1 ♂, 52 km NW Port Augusta, 25.viii.2000, in/under dead sheep, M.A. Hielkema leg. (HMNH); 4 specs., Flinders Island, 33.43S 134.31E, 27.vii.–2.viii.1987, J.E. Feehan (under dead sheep) (<named-content xmlns:xlink="http://www.w3.org/1999/xlink" content-type="dwc:institutional_code" xlink:type="simple">ANIC</named-content>); 1 spec., Wai Kerie, 24.viii.1958, B.P. Moore (<named-content xmlns:xlink="http://www.w3.org/1999/xlink" content-type="dwc:institutional_code" xlink:type="simple">ANIC</named-content>); 2 specs., 1 mile SW of Carierwerloo HS., 29.ix.1968, Key, Upton &amp; Balderson (<named-content xmlns:xlink="http://www.w3.org/1999/xlink" content-type="dwc:institutional_code" xlink:type="simple">ANIC</named-content>); 2 specs., William Creek, 28.54S 136.21E, 16.vi.1991, I. Gee (<named-content xmlns:xlink="http://www.w3.org/1999/xlink" content-type="dwc:institutional_code" xlink:type="simple">ANIC</named-content>); 1 spec., Wirringina Well, 28.56S 135.45E, 10.viii.1991, I. Gee (<named-content xmlns:xlink="http://www.w3.org/1999/xlink" content-type="dwc:institutional_code" xlink:type="simple">ANIC</named-content>); 1 spec., Old Anderson’s Well, 28.44S 135.55E, 24.viii.1991, I. Gee (<named-content xmlns:xlink="http://www.w3.org/1999/xlink" content-type="dwc:institutional_code" xlink:type="simple">ANIC</named-content>); 1 spec., Murray Bridge, 31.x.1978, R. Laughlin (yellow trap) (<named-content xmlns:xlink="http://www.w3.org/1999/xlink" content-type="dwc:institutional_code" xlink:type="simple">ANIC</named-content>); 3 ♀♀, <named-content xmlns:xlink="http://www.w3.org/1999/xlink" content-type="dwc:verbatimCoordinates" xlink:type="simple"><named-content content-type="geo-json" specific-use="{&#34;type&#34;:&#34;Point&#34;,&#34;coordinates&#34;:[140.500000,-33.983333]}" id="NCID0ES4JM" xlink:type="simple">33°59'S, 140°30'E</named-content></named-content>, 31 km NW Renmark, Dry Frogamerry paddock, Calperum Station, 8.–21.viii.1995, K. Pullen, FIT (<named-content xmlns:xlink="http://www.w3.org/1999/xlink" content-type="dwc:institutional_code" xlink:type="simple">ANIC</named-content>); 5 ♀♀ &amp; 1 ♂, <named-content xmlns:xlink="http://www.w3.org/1999/xlink" content-type="dwc:verbatimCoordinates" xlink:type="simple"><named-content content-type="geo-json" specific-use="{&#34;type&#34;:&#34;Point&#34;,&#34;coordinates&#34;:[140.783333,-34.000000]}" id="NCID0E64JM" xlink:type="simple">34°00'S, 140°47'E</named-content></named-content>, 19 km N of Renmark, Clover Lake paddock, Calperum Station, 10.viii.–7.ix.1995, K. Pullen, F.I.T. (<named-content xmlns:xlink="http://www.w3.org/1999/xlink" content-type="dwc:institutional_code" xlink:type="simple">ANIC</named-content>); 3 ♀♀, <named-content xmlns:xlink="http://www.w3.org/1999/xlink" content-type="dwc:verbatimCoordinates" xlink:type="simple"><named-content content-type="geo-json" specific-use="{&#34;type&#34;:&#34;Point&#34;,&#34;coordinates&#34;:[140.733333,-33.883333]}" id="NCID0EM5JM" xlink:type="simple">33°53'S, 140°44'E</named-content></named-content>, 32 km N Renmark, Amalia paddock, Calperum Station, 6.ix.–11.x.1995, K. Pullen, F.I.T. (<named-content xmlns:xlink="http://www.w3.org/1999/xlink" content-type="dwc:institutional_code" xlink:type="simple">ANIC</named-content>); 1 spec., Nullabor, 27.x.1963, J. Sedláček; 1 ♀, 16 km S of Port Augusta, 10 m, 26.x.1963, J. Sedláček (<named-content xmlns:xlink="http://www.w3.org/1999/xlink" content-type="dwc:institutional_code" xlink:type="simple">BPBM</named-content>); 1 spec., Penong, ii.1957, C. Warner (<named-content xmlns:xlink="http://www.w3.org/1999/xlink" content-type="dwc:institutional_code" xlink:type="simple">SAMA</named-content>); 1 spec., Ardrossan, J.G.O. Tepper (<named-content xmlns:xlink="http://www.w3.org/1999/xlink" content-type="dwc:institutional_code" xlink:type="simple">SAMA</named-content>); 1 spec., Yerilka Creek, 24.viii.1953, G.F. Gross (<named-content xmlns:xlink="http://www.w3.org/1999/xlink" content-type="dwc:institutional_code" xlink:type="simple">SAMA</named-content>); 1 spec., Kangaroo Island, Vivonne Bay, 1926, Museum Expedition (<named-content xmlns:xlink="http://www.w3.org/1999/xlink" content-type="dwc:institutional_code" xlink:type="simple">SAMA</named-content>); 2 spec., Kangaroo Island, J.G.O. Tepper (<named-content xmlns:xlink="http://www.w3.org/1999/xlink" content-type="dwc:institutional_code" xlink:type="simple">SAMA</named-content>); 1 spec., Purple Downs, without further data (<named-content xmlns:xlink="http://www.w3.org/1999/xlink" content-type="dwc:institutional_code" xlink:type="simple">SAMA</named-content>); 6 specs., Kangaroo Island, Ravine de Casoara, 25.x.1951, G.F. Gross (under wallaby carcass) (<named-content xmlns:xlink="http://www.w3.org/1999/xlink" content-type="dwc:institutional_code" xlink:type="simple">SAMA</named-content>); 12 specs., Hindmarsh Park Station, 19.x.1967, P.E. Gniel (in dustbin) (<named-content xmlns:xlink="http://www.w3.org/1999/xlink" content-type="dwc:institutional_code" xlink:type="simple">SAMA</named-content>); 3 specs., Mt. Lofty, J.G.O. Tepper (<named-content xmlns:xlink="http://www.w3.org/1999/xlink" content-type="dwc:institutional_code" xlink:type="simple">SAMA</named-content>); 1 spec., Kelso (<named-content xmlns:xlink="http://www.w3.org/1999/xlink" content-type="dwc:institutional_code" xlink:type="simple">SAMA</named-content>); 4 specs., Mt. Serle, N Flinders Ra., Hale &amp; Tindale (<named-content xmlns:xlink="http://www.w3.org/1999/xlink" content-type="dwc:institutional_code" xlink:type="simple">SAMA</named-content>); 1 spec., Port Lincoln; 6 specs., Blanchetown, Mrs. Kreusler (<named-content xmlns:xlink="http://www.w3.org/1999/xlink" content-type="dwc:institutional_code" xlink:type="simple">SAMA</named-content>); 1 spec., Halletts Cove, 26.i.1967, N. McFarland (on freshly dead sheep carcass) (<named-content xmlns:xlink="http://www.w3.org/1999/xlink" content-type="dwc:institutional_code" xlink:type="simple">SAMA</named-content>). Western Aus<!--PageBreak-->tralia: 2 ♀♀ &amp; 1 ♂, Marloo Station 1934, Wurarga, Gebr. Goerling S.G. (<named-content xmlns:xlink="http://www.w3.org/1999/xlink" content-type="dwc:institutional_code" xlink:type="simple">ZMHUB</named-content>); 1 ♀, Fremantle, 1956, E.C. Chapman (<named-content xmlns:xlink="http://www.w3.org/1999/xlink" content-type="dwc:institutional_code" xlink:type="simple">BMNH</named-content>); 1 spec., Woomera, ix.–xi.1953, F.L. Hill (<named-content xmlns:xlink="http://www.w3.org/1999/xlink" content-type="dwc:institutional_code" xlink:type="simple">BMNH</named-content>); 5 specs., Dumbleyoung, 19.ix.1979, E. Gowing-Scopes (<named-content xmlns:xlink="http://www.w3.org/1999/xlink" content-type="dwc:institutional_code" xlink:type="simple">BMNH</named-content>); 4 specs., 3 km E. of Pingrup, 18.ix.1979, E. Gowing-Scopes (<named-content xmlns:xlink="http://www.w3.org/1999/xlink" content-type="dwc:institutional_code" xlink:type="simple">BMNH</named-content>); 1 ♂, Perth, 22.vii.1908, G.E. Bryant (<named-content xmlns:xlink="http://www.w3.org/1999/xlink" content-type="dwc:institutional_code" xlink:type="simple">BMNH</named-content>); 5 specs., Hamelin Pool, 19.xii.1981, K. &amp; E. Carnaby (<named-content xmlns:xlink="http://www.w3.org/1999/xlink" content-type="dwc:institutional_code" xlink:type="simple">ANIC</named-content>); 16 specs., Carnavon, viii.1980, K. &amp; E. Carnaby (<named-content xmlns:xlink="http://www.w3.org/1999/xlink" content-type="dwc:institutional_code" xlink:type="simple">ANIC</named-content>); 1 spec., Lake Grace, 16.xi.1979, K. &amp; E. Carnaby (<named-content xmlns:xlink="http://www.w3.org/1999/xlink" content-type="dwc:institutional_code" xlink:type="simple">ANIC</named-content>); 2 specs., Katanning, 12.iv.1951, M.M.H. Wallace (<named-content xmlns:xlink="http://www.w3.org/1999/xlink" content-type="dwc:institutional_code" xlink:type="simple">ANIC</named-content>); 3 specs., Wilga, 8.xi.1973, K. Carnaby (<named-content xmlns:xlink="http://www.w3.org/1999/xlink" content-type="dwc:institutional_code" xlink:type="simple">ANIC</named-content>); 3 specs., ditto, but 20.iv.1973 (<named-content xmlns:xlink="http://www.w3.org/1999/xlink" content-type="dwc:institutional_code" xlink:type="simple">ANIC</named-content>); 2 specs., Floreat Park, 18.ix.1978, G.P. Hall (<named-content xmlns:xlink="http://www.w3.org/1999/xlink" content-type="dwc:institutional_code" xlink:type="simple">ANIC</named-content>); 2 specs., Maidu Vale, 28.viii.1959, B.P. Moore (<named-content xmlns:xlink="http://www.w3.org/1999/xlink" content-type="dwc:institutional_code" xlink:type="simple">ANIC</named-content>); 2 ♂♂, Boyup Brook, 1.xi.1981, Ex. Carnaby Coll. (<named-content xmlns:xlink="http://www.w3.org/1999/xlink" content-type="dwc:institutional_code" xlink:type="simple">ANIC</named-content>). 1 spec., Wilga, 23.viii.1981, G.A. Holloway (<named-content xmlns:xlink="http://www.w3.org/1999/xlink" content-type="dwc:institutional_code" xlink:type="simple">MAMU</named-content>). 1 ♂ &amp; 9 specs., Stirling Ranges, Bluff Knoll, 150 m, 12.xi.1963, J. Sedláček (<named-content xmlns:xlink="http://www.w3.org/1999/xlink" content-type="dwc:institutional_code" xlink:type="simple">BMNH</named-content>); 20 specs., Eucla, 5 m, 28.x.1963, J. Sedláček (<named-content xmlns:xlink="http://www.w3.org/1999/xlink" content-type="dwc:institutional_code" xlink:type="simple">BMNH</named-content>); 2 specs., 5 km W of Lake Cave, 1–140 m, 7.–8.xi.1963, J. Sedláček (<named-content xmlns:xlink="http://www.w3.org/1999/xlink" content-type="dwc:institutional_code" xlink:type="simple">BMNH</named-content>); 2 specs., Murchison River, 21.xi.1963, J. Sedláček (<named-content xmlns:xlink="http://www.w3.org/1999/xlink" content-type="dwc:institutional_code" xlink:type="simple">BMNH</named-content>); 1 spec., 16 km N Northampton, 21.xi.1963, J. Sedláček (<named-content xmlns:xlink="http://www.w3.org/1999/xlink" content-type="dwc:institutional_code" xlink:type="simple">BMNH</named-content>); 4 specs., Warren River, W.D. Dodd (<named-content xmlns:xlink="http://www.w3.org/1999/xlink" content-type="dwc:institutional_code" xlink:type="simple">SAMA</named-content>); 1 spec., Eucla (<named-content xmlns:xlink="http://www.w3.org/1999/xlink" content-type="dwc:institutional_code" xlink:type="simple">SAMA</named-content>); 1 spec., Everard ranges to Warburton Ranges, A. Brumby (<named-content xmlns:xlink="http://www.w3.org/1999/xlink" content-type="dwc:institutional_code" xlink:type="simple">SAMA</named-content>). Australian Capital Territory: 11 specs., Canberra, 9.–12.xii.1957, W.J.M. Vestjens (<named-content xmlns:xlink="http://www.w3.org/1999/xlink" content-type="dwc:institutional_code" xlink:type="simple">ANIC</named-content>); 7 specs., ditto, but 28.x.1960, collector unknown (<named-content xmlns:xlink="http://www.w3.org/1999/xlink" content-type="dwc:institutional_code" xlink:type="simple">ANIC</named-content>); 1 spec., Uriarra, 35.17S 148.55E, 28.x.1992, M. Tindale-Biscoe (<named-content xmlns:xlink="http://www.w3.org/1999/xlink" content-type="dwc:institutional_code" xlink:type="simple">ANIC</named-content>); 3 specs., Turner, x.1965, K. Pullen (<named-content xmlns:xlink="http://www.w3.org/1999/xlink" content-type="dwc:institutional_code" xlink:type="simple">ANIC</named-content>); 1 spec., Black Mountain, lower E slope, 3.vi.1985, K.R. Pullen (<named-content xmlns:xlink="http://www.w3.org/1999/xlink" content-type="dwc:institutional_code" xlink:type="simple">ANIC</named-content>); 1 spec., ditto, but 20.ix.1972, T.E. Bellas (<named-content xmlns:xlink="http://www.w3.org/1999/xlink" content-type="dwc:institutional_code" xlink:type="simple">ANIC</named-content>). Queensland: 1 ♀, “Cape York” (<named-content xmlns:xlink="http://www.w3.org/1999/xlink" content-type="dwc:institutional_code" xlink:type="simple">ZMHUB</named-content>); 1 spec., Leyburn, 22.iii.1975, J. Macqueen; 1 spec., Great Barrier Reef, Swain Reefs, Bylund Cay, vii.1985, 21.47S 152.24E, H. Heatwole (under dead bird) (<named-content xmlns:xlink="http://www.w3.org/1999/xlink" content-type="dwc:institutional_code" xlink:type="simple">ANIC</named-content>); 1 spec., Brisbane, vii.1920, collector unknown (<named-content xmlns:xlink="http://www.w3.org/1999/xlink" content-type="dwc:institutional_code" xlink:type="simple">ANIC</named-content>); 1 spec., 1 mile S of Herberton, 17.24S 145.23E, 14.v.1969, Brooks &amp; Nebois (on dead wallaby) (<named-content xmlns:xlink="http://www.w3.org/1999/xlink" content-type="dwc:institutional_code" xlink:type="simple">ANIC</named-content>); 1 ♀, Thomson Creek, 16.06.31S 145.26.25E, 140 m, Trunk F.I.T. #14, 9.xi.–19.xii.1998, Coll. Simon Grove (<named-content xmlns:xlink="http://www.w3.org/1999/xlink" content-type="dwc:institutional_code" xlink:type="simple">ANIC</named-content>); 3 specs., Allinga Chinchilla, <named-content xmlns:xlink="http://www.w3.org/1999/xlink" content-type="dwc:verbatimCoordinates" xlink:type="simple"><named-content content-type="geo-json" specific-use="{&#34;type&#34;:&#34;Point&#34;,&#34;coordinates&#34;:[150.633333,-26.683333]}" id="NCID0E3GKM" xlink:type="simple">26°41'S, 150°38'E</named-content></named-content>, Grace Lithgow; 1 spec., Boggom, via Taroom, <named-content xmlns:xlink="http://www.w3.org/1999/xlink" content-type="dwc:verbatimCoordinates" xlink:type="simple"><named-content content-type="geo-json" specific-use="{&#34;type&#34;:&#34;Point&#34;,&#34;coordinates&#34;:[150.133333,-25.450000]}" id="NCID0EEHKM" xlink:type="simple">25°27'S, 150°08'E</named-content></named-content>, 13.xi.1996–i.1997, Cook &amp; Monteith (FIT trap, baited) (<named-content xmlns:xlink="http://www.w3.org/1999/xlink" content-type="dwc:institutional_code" xlink:type="simple">QM</named-content>); 12 specs., Mt. Tambourine, xii.1919, H. Pottinger (<named-content xmlns:xlink="http://www.w3.org/1999/xlink" content-type="dwc:institutional_code" xlink:type="simple">QM</named-content>); 1 spec., Fraser Island, Eurong, 11.vii.2002, I. Thrash (bird carcass) (<named-content xmlns:xlink="http://www.w3.org/1999/xlink" content-type="dwc:institutional_code" xlink:type="simple">QM</named-content>); 4 specs., Caloundra, 28.ix.1913, H. Hacker (<named-content xmlns:xlink="http://www.w3.org/1999/xlink" content-type="dwc:institutional_code" xlink:type="simple">QM</named-content>); 6 specs., Brisbane, 5.ix.1916, H. Hacker (<named-content xmlns:xlink="http://www.w3.org/1999/xlink" content-type="dwc:institutional_code" xlink:type="simple">QM</named-content>); 1 spec., ditto, but vii.1920, H. Pottenger (<named-content xmlns:xlink="http://www.w3.org/1999/xlink" content-type="dwc:institutional_code" xlink:type="simple">QM</named-content>); 2 specs., 39 miles N Morven, 2.v.1963, E.C. Dahms (under Kangaroo body) (<named-content xmlns:xlink="http://www.w3.org/1999/xlink" content-type="dwc:institutional_code" xlink:type="simple">QM</named-content>); 2 specs., Cairns (<named-content xmlns:xlink="http://www.w3.org/1999/xlink" content-type="dwc:institutional_code" xlink:type="simple">QM</named-content>); 1 ♀, Keysland, 26.i.–20.iv.1995, <named-content xmlns:xlink="http://www.w3.org/1999/xlink" content-type="dwc:verbatimCoordinates" xlink:type="simple"><named-content content-type="geo-json" specific-use="{&#34;type&#34;:&#34;Point&#34;,&#34;coordinates&#34;:[151.733333,-26.200000]}" id="NCID0EUIKM" xlink:type="simple">26°12'S, 151°44'E</named-content></named-content>, G.B. Monteith (pitfall trap, open forest) (<named-content xmlns:xlink="http://www.w3.org/1999/xlink" content-type="dwc:institutional_code" xlink:type="simple">QM</named-content>); 1 spec., near Riversbourne National Park, Brisbane Valley, 25.xi.1973, K. McDonald (<named-content xmlns:xlink="http://www.w3.org/1999/xlink" content-type="dwc:institutional_code" xlink:type="simple">QM</named-content>); 1 ♀, Blackdown, Tableland Via Dingo, 1.–6.ii.1981, G.B. Monteith (<named-content xmlns:xlink="http://www.w3.org/1999/xlink" content-type="dwc:institutional_code" xlink:type="simple">QM</named-content>); 1 spec., Yarran Downs, <named-content xmlns:xlink="http://www.w3.org/1999/xlink" content-type="dwc:verbatimCoordinates" xlink:type="simple"><named-content content-type="geo-json" specific-use="{&#34;type&#34;:&#34;Point&#34;,&#34;coordinates&#34;:[148.633333,-27.666667]}" id="NCID0ELJKM" xlink:type="simple">27°40'S, 148°38'E</named-content></named-content>, 9.iv.2001, NHT project (pitfall trap, dung) (<named-content xmlns:xlink="http://www.w3.org/1999/xlink" content-type="dwc:institutional_code" xlink:type="simple">QM</named-content>); 1 spec., Mt. Moffat National Park, 1 km WNW Lots Wife, <named-content xmlns:xlink="http://www.w3.org/1999/xlink" content-type="dwc:verbatimCoordinates" xlink:type="simple"><named-content content-type="geo-json" specific-use="{&#34;type&#34;:&#34;Point&#34;,&#34;coordinates&#34;:[147.950000,-24.966667]}" id="NCID0EYJKM" xlink:type="simple">24°58'S, 147°57'E</named-content></named-content>, 820 m, 1.–30.x.1998, D.J. Cook (dung pitfall) (<named-content xmlns:xlink="http://www.w3.org/1999/xlink" content-type="dwc:institutional_code" xlink:type="simple">QM</named-content>); 1 ♀, Bogantungan, 9 km N, 840 m, <named-content xmlns:xlink="http://www.w3.org/1999/xlink" content-type="dwc:verbatimCoordinates" xlink:type="simple"><named-content content-type="geo-json" specific-use="{&#34;type&#34;:&#34;Point&#34;,&#34;coordinates&#34;:[147.300000,-23.566667]}" id="NCID0EFKKM" xlink:type="simple">23°34'S, 147°18'E</named-content></named-content>, 25.–26.x.2000, G.B. Monteith (open forest, dung pitfall) (<named-content xmlns:xlink="http://www.w3.org/1999/xlink" content-type="dwc:institutional_code" xlink:type="simple">QM</named-content>); 1 spec., Mill Creek, <named-content xmlns:xlink="http://www.w3.org/1999/xlink" content-type="dwc:verbatimCoordinates" xlink:type="simple"><named-content content-type="geo-json" specific-use="{&#34;type&#34;:&#34;Point&#34;,&#34;coordinates&#34;:[145.450000,-17.500000]}" id="NCID0ESKKM" xlink:type="simple">17°30'S, 145°27'E</named-content></named-content>, above 1000 m, 5.–6.ii.1999, G. Monteith &amp; <!--PageBreak-->D.J. Cook (open forest, rotten bait) (<named-content xmlns:xlink="http://www.w3.org/1999/xlink" content-type="dwc:institutional_code" xlink:type="simple">QM</named-content>); 1 spec., Wallum, <named-content xmlns:xlink="http://www.w3.org/1999/xlink" content-type="dwc:verbatimCoordinates" xlink:type="simple"><named-content content-type="geo-json" specific-use="{&#34;type&#34;:&#34;Point&#34;,&#34;coordinates&#34;:[147.700000,-26.950000]}" id="NCID0EBLKM" xlink:type="simple">26°57'S, 147°42'E</named-content></named-content>, 15.iv.2001, NHT Project (dung pitfall) (<named-content xmlns:xlink="http://www.w3.org/1999/xlink" content-type="dwc:institutional_code" xlink:type="simple">QM</named-content>); 2 specs., Lake Bindegolly, near bridge, <named-content xmlns:xlink="http://www.w3.org/1999/xlink" content-type="dwc:verbatimCoordinates" xlink:type="simple"><named-content content-type="geo-json" specific-use="{&#34;type&#34;:&#34;Point&#34;,&#34;coordinates&#34;:[144.216667,-28.100000]}" id="NCID0EOLKM" xlink:type="simple">28°06'S, 144°13'E</named-content></named-content>, 26.–27.viii.2000, D.J. Cook (dung pitfall) (<named-content xmlns:xlink="http://www.w3.org/1999/xlink" content-type="dwc:institutional_code" xlink:type="simple">QM</named-content>); 9 specs., Womblebank Gap, Site 2, <named-content xmlns:xlink="http://www.w3.org/1999/xlink" content-type="dwc:verbatimCoordinates" xlink:type="simple"><named-content content-type="geo-json" specific-use="{&#34;type&#34;:&#34;Point&#34;,&#34;coordinates&#34;:[148.250000,-25.816667]}" id="NCID0E2LKM" xlink:type="simple">25°49'S, 148°15'E</named-content></named-content>, 620 m, 28.ix.–30.x.1998, D. Cook (dung pitfall, vinescrub in brigalow) (<named-content xmlns:xlink="http://www.w3.org/1999/xlink" content-type="dwc:institutional_code" xlink:type="simple">QM</named-content>). Northern Territory: 3 specs., c. 85 km NW of Yuendumu, 22.15S 131.48E, 29.vi.1970, S. Parker (<named-content xmlns:xlink="http://www.w3.org/1999/xlink" content-type="dwc:institutional_code" xlink:type="simple">ANIC</named-content>); 1 spec., 12.43S 143.17E, 9 km ENE of Mt. Tozer, 5.–10.vii.1986, T. Weir &amp; A. Calder, collected at light (<named-content xmlns:xlink="http://www.w3.org/1999/xlink" content-type="dwc:institutional_code" xlink:type="simple">ANIC</named-content>); 2 ♀, NSW, Bogan River, J. Armstrong (<named-content xmlns:xlink="http://www.w3.org/1999/xlink" content-type="dwc:institutional_code" xlink:type="simple">ANIC</named-content>); 4 specs., Box Hole, 1.–11.x.1953, G.H. Gross (<named-content xmlns:xlink="http://www.w3.org/1999/xlink" content-type="dwc:institutional_code" xlink:type="simple">SAMA</named-content>). Unknown Localities: 5 specs., Australia occid., 1192, no further details (HMNH); 1 ♀ &amp; 7 specs., Australia, without further data (HMNH); 1 ♂ &amp; 1 ♀, Australia 1934, C.E. Clarke, no further details (<named-content xmlns:xlink="http://www.w3.org/1999/xlink" content-type="dwc:institutional_code" xlink:type="simple">AMNZ</named-content>). Lord Howe Island: 2 ♂♂ &amp; 6 specs., 21.–30.i.1985, G.F. Bornemissza leg. (HNMH).</p></tp:treatment-sec><tp:treatment-sec sec-type="biology" id="SECID0EKNKM"><title>Biology.</title><p>A common and widespread Australian volant predator, found mainly on decomposing carcasses of mammals.</p></tp:treatment-sec><tp:treatment-sec sec-type="distribution" id="SECID0EPNKM"><title>Distribution.</title><p>Australia: all states; newly reported from Lord Howe Island (Fig. <xref ref-type="fig" rid="F142">763</xref>). The species was also doubtfully reported from the island of New Guinea and New Zealand (not shown on the maps).</p></tp:treatment-sec><tp:treatment-sec sec-type="remarks" id="SECID0EZNKM"><title>Remarks.</title><p>
              <xref ref-type="bibr" rid="B21">Erichson (1834</xref>:179) described the species <italic><tp:taxon-name><tp:taxon-name-part taxon-name-part-type="genus" reg="Saprinus">Saprinus</tp:taxon-name-part> <tp:taxon-name-part taxon-name-part-type="species" reg="laetus">laetus</tp:taxon-name-part></tp:taxon-name></italic> from Australia; this species was later synonymized by <xref ref-type="bibr" rid="B73">Marseul (1862</xref>:714) with the species <italic><tp:taxon-name><tp:taxon-name-part taxon-name-part-type="genus" reg="Saprinus">Saprinus</tp:taxon-name-part> <tp:taxon-name-part taxon-name-part-type="species" reg="cyaneus">cyaneus</tp:taxon-name-part></tp:taxon-name></italic> (Fabricius, 1775). However, examination of the type specimens of <italic><tp:taxon-name><tp:taxon-name-part taxon-name-part-type="genus" reg="Saprinus">S.</tp:taxon-name-part> <tp:taxon-name-part taxon-name-part-type="species" reg="laetus">laetus</tp:taxon-name-part></tp:taxon-name></italic> indicates that this species is conspecific with <italic><tp:taxon-name><tp:taxon-name-part taxon-name-part-type="genus" reg="Saprinus">Saprinus</tp:taxon-name-part> <tp:taxon-name-part taxon-name-part-type="species" reg="pseudocyaneus">pseudocyaneus</tp:taxon-name-part></tp:taxon-name></italic> White, 1846, and has priority over <italic><tp:taxon-name><tp:taxon-name-part taxon-name-part-type="genus" reg="Saprinus">S.</tp:taxon-name-part> <tp:taxon-name-part taxon-name-part-type="species" reg="pseudocyaneus">pseudocyaneus</tp:taxon-name-part></tp:taxon-name></italic> White, 1846. <xref ref-type="bibr" rid="B79">Mazur (1997</xref>, <xref ref-type="bibr" rid="B80">2011</xref>) erroneously lists <italic><tp:taxon-name><tp:taxon-name-part taxon-name-part-type="genus" reg="Saprinus">S.</tp:taxon-name-part> <tp:taxon-name-part taxon-name-part-type="species" reg="gayndahensis">gayndahensis</tp:taxon-name-part></tp:taxon-name></italic> as a synonym of <italic><tp:taxon-name><tp:taxon-name-part taxon-name-part-type="genus" reg="Saprinus">S.</tp:taxon-name-part> <tp:taxon-name-part taxon-name-part-type="species" reg="cyaneus">cyaneus</tp:taxon-name-part></tp:taxon-name></italic>; we find instead no characters (in the lectotype examined) that separate <italic><tp:taxon-name><tp:taxon-name-part taxon-name-part-type="genus" reg="Saprinus">S.</tp:taxon-name-part> <tp:taxon-name-part taxon-name-part-type="species" reg="gayndahensis">gayndahensis</tp:taxon-name-part></tp:taxon-name></italic> from <italic><tp:taxon-name><tp:taxon-name-part taxon-name-part-type="genus" reg="Saprinus">S.</tp:taxon-name-part> <tp:taxon-name-part taxon-name-part-type="species" reg="laetus">laetus</tp:taxon-name-part></tp:taxon-name></italic>, and synonymize these two species. <italic><tp:taxon-name><tp:taxon-name-part taxon-name-part-type="genus" reg="Saprinus">Saprinus</tp:taxon-name-part> <tp:taxon-name-part taxon-name-part-type="species" reg="laetus">laetus</tp:taxon-name-part></tp:taxon-name></italic> is a variable species, though genitalia support its unity. Specimens from Lord Howe Island are generally most distinctive from the remaining populations, generally lighter in color, especially in the elytra, which are light green as opposed to the dark green/violet or dark blue present in specimens from Australia; also the elytral striation is reduced and the mesoventrite is covered with scattered to moderately dense punctures.</p></tp:treatment-sec><tp:treatment-sec sec-type="description" id="SECID0E4RKM"><title>Re-description.</title><p>Body length: <abbrev xmlns:xlink="http://www.w3.org/1999/xlink" xlink:title="length between anterior angles of pronotum and apices of elytra" id="ABBRID0EDSKM" xlink:type="simple">PEL</abbrev>: 3.50–5.25 mm; <abbrev xmlns:xlink="http://www.w3.org/1999/xlink" xlink:title="width between anterior angles of pronotum" id="ABBRID0EHSKM" xlink:type="simple">APW</abbrev>: 1.25–2.00 mm; <abbrev xmlns:xlink="http://www.w3.org/1999/xlink" xlink:title="width between posterior angles of pronotum" id="ABBRID0ELSKM" xlink:type="simple">PPW</abbrev>: 2.85–4.15 mm; <abbrev xmlns:xlink="http://www.w3.org/1999/xlink" xlink:title="length of elytron along elytral suture" id="ABBRID0EPSKM" xlink:type="simple">EL</abbrev>: 2.25–3.50 mm; <abbrev xmlns:xlink="http://www.w3.org/1999/xlink" xlink:title="maximum width between outer margins of elytra" id="ABBRID0ETSKM" xlink:type="simple">EW</abbrev>: 3.00–4.65 mm. Body (Fig. <xref ref-type="fig" rid="F81">458</xref>) rectangular oval, convex, elytra widest at humeri, elytra light to dark green, dark blue, occasionally dark brown or even black, shining, with metallic luster; pronotum light yellow to dark bronze with slight greenish hue, at times even purple, coppery or entirely dark, in most cases metallic; legs, mouthparts and antennae dark brown to almost black.</p><p>Antennal scape (Fig. <xref ref-type="fig" rid="F82">459</xref>) slightly thickened, punctuate, with two rather long and several shorter setae; antennal club wider than long, semi-circular, somewhat truncate apically, covered with dense short sensilla intermingled with sparse longer erect setae; sensory structures of antennal club (Fig. <xref ref-type="fig" rid="F82">460</xref>) in form of four rather small ellipsoid ventral sensory patches, which are usually difficult to discern; vesicle(s) not examined.</p><fig id="F82" position="float" orientation="portrait"><label>Figures 459–467.</label><caption><p>
                  <bold>459</bold> <tp:taxon-name><tp:taxon-name-part taxon-name-part-type="genus" reg="Saprinus">Saprinus</tp:taxon-name-part> (<tp:taxon-name-part taxon-name-part-type="subgenus" reg="Saprinus">Saprinus</tp:taxon-name-part>) <tp:taxon-name-part taxon-name-part-type="species" reg="laetus">laetus</tp:taxon-name-part></tp:taxon-name> Erichson, 1834 head, dorsal view <bold>460</bold> antennal club, ventral view <bold>461</bold> mentum, ventral view <bold>462</bold> propygidium + pygidium <bold>463</bold> prosternum <bold>464</bold> mesoventrite <bold>465</bold> lateral disc of metaventrite + metepisternum <bold>466</bold> protibia, dorsal view <bold>467</bold> mesotibia, ventral view.</p></caption><graphic xmlns:xlink="http://www.w3.org/1999/xlink" xlink:href="zookeys-689-001-g082.jpg" position="float" orientation="portrait" xlink:type="simple" id="oo_150144.jpg"/></fig><p>Mandibles (Fig. <xref ref-type="fig" rid="F82">459</xref>) dorso-laterally punctuate, rounded, outer margin slightly carinate, mandibular apex acute, sub-apical tooth on left mandible obtuse; labrum finely and <!--PageBreak-->sparsely punctuate, convex, with deep median depression; labral pits present, each with two short labral setae; terminal labial palpomere elongate, pointed apically, approximately twice as long as pen-ultimate, its width about three times its length; terminal maxillary palpomere elongate, about two- and half times as long as pen-ultimate, approximately three times as long as wide, pointed apically; mentum (Fig. <xref ref-type="fig" rid="F82">461</xref>) sub-quadrate, laterally with a double row of short ramose setae, several setae present also on disc, anterior margin medially with low notch surrounded by a tuft of several longer sparse setae.</p><p>Clypeus (Fig. <xref ref-type="fig" rid="F82">459</xref>) even, occasionally very faintly convex or even concave, sloping down laterally, finely punctate; frontal and supraorbital striae complete, frontal stria not prolonged onto clypeus; frontal disc (Fig. <xref ref-type="fig" rid="F82">459</xref>) with similar punctation as that of clypeus, near posterior margin approximately medially a fine definite fovea present; eyes convex, well visible from above.</p><p>Pronotal sides (Fig. <xref ref-type="fig" rid="F81">458</xref>) narrowing anteriorly, apical angles acute, pronotal depressions present, fine, anterior incision for head rather deep; marginal pronotal stria carinate, visible along its entire length from dorsal view, reaching pronotal base; pronotal disc laterally with a depressed band of deep dense coarse elongate punctures originat<!--PageBreak-->ing approximately in pronotal depressions, not reaching basal angles of pronotum, between it and pronotal margin a narrow impunctate band present; rest of the pronotal disc glabrous; several rows of punctures present along pronotal base, ante-scutellar area impunctate; pronotal hypomeron with short amber setae often visible only from ventral view, originating from scattered fine punctures; scutellum small, visible.</p><p>Punctation of elytral epipleuron ranges from none to rather dense; marginal epipleural stria complete; marginal elytral stria well impressed and carinate, slightly present also on elytral base, continued as weakened, but complete apical elytral stria that is connected to incomplete sutural elytral stria. Humeral elytral stria well impressed on basal third, occasionally doubled, sometimes connected to variably short median fragment of inner subhumeral stria; outer subhumeral stria present as short basal fragment situated on elytral humerus; elytra usually with four dorsal elytral striae; striae 1–2 in most cases longer than striae 3–4, reaching often approximately elytral half apically, but can be considerably shorter, even very reduced, third stria almost always shorter than striae 1–2, at times represented by only a basal fragment, fourth stria always very shortened apically, present only as a basal hooked fragment not linked to shortened sutural elytral stria or only as a very short row of points, in extreme cases completely absent; sutural elytral stria in punctures, erased on basal fifth to fourth, apically connected to apical elytral stria. Surface between humeral elytral stria and first and second elytral intervals usually with sparse to moderately dense punctures; in most cases on first elytral interval elongate strioles present, at times these strioles present also on second interval or punctures in intervals aciculate; sutural elytral stria abbreviated on basal fourth to fifth, well-impressed, in round punctures, apically connected with apical elytral stria; elytral punctation very variable, usually punctures present on apical third to half (roughly), but punctation can cover almost the entire elytron except for glabrous part between third elytral and sutural stria, often glabrous ‘mirror’ (=polished area) considerably larger; punctures usually fine, sparse, separated by about twice their diameter, but can be denser, especially laterally where they can be separated by less than their own interval, occasionally aciculate (especially those near elytral intervals); along elytral flanks often entering elytral intervals, but not necessarily so, punctation usually not reaching elytral apex.</p><p>Propygidium (Fig. <xref ref-type="fig" rid="F82">462</xref>) very densely punctate, punctures separated by less than their own diameter; pygidium (Fig. <xref ref-type="fig" rid="F82">462</xref>) with sparser punctation.</p><p>Anterior margin of median portion of prosternum (Fig. <xref ref-type="fig" rid="F82">463</xref>) rounded; marginal prosternal stria present laterally and also as medial fragment; prosternal process between carinal prosternal striae slightly convex, glabrous to microscopically punctate, surface near united apices of carinal prosternal striae distinctly depressed; carinal prosternal striae carinate, often distance between them rather narrow, slightly bisinuate, occasionally slightly divergent on anterior third, thence in most cases convergent and united in front (Fig. <xref ref-type="fig" rid="F82">463</xref>); lateral prosternal striae carinate, rather short, apically attaining carinal prosternal striae at about three-fourths of their length.</p><p>Discal marginal mesoventral stria (Fig. <xref ref-type="fig" rid="F82">464</xref>) well impressed, carinate, complete, anteriorly distinctly inwardly arcuate; disc often smooth, at times with sparse fine punctation, occasionally (specimens from Lord Howe Island) with moderately dense punctures; meso-metaventral sutural stria indicated by a row of punctures; intercoxal disc of metaventrite <!--PageBreak-->in males with very faint longitudinal depression, best observable on basal third; in females slightly convex; disc of metaventrite for the most part almost smooth, only in post-metacoxal area several rows of fine punctation appear; lateral metaventral stria well impressed, carinate, straight, shortened; lateral disc of metaventrite slightly concave, with dense and large shallow setigerous punctures separated by less than their to about their own diameter, occasionally between large punctures another type of much finer sparse punctures present; metepisternum (Fig. <xref ref-type="fig" rid="F82">465</xref>) rather broad, its punctures deeper and denser, on fused metepimeron punctures becoming much sparser; metepisternal stria present often only along fused metepimeron, at times along metepisternum also present in a form of short intermittent fragments or string of deep punctures (in rare cases complete).</p><!--PageBreak--><p>Intercoxal disc of first abdominal ventrite completely striate laterally; disc almost smooth, only along basal and lateral margins with shallow fine punctures.</p><p>Protibia (Fig. <xref ref-type="fig" rid="F82">466</xref>) dilated, outer margin with about five low teeth topped by triangular denticle, followed by approximately three tiny denticles diminishing in size proximally; setae of outer row regular, short; protarsal groove shallow; anterior protibial stria present on basal third, next obliterated; setae of median row placed on low stria-like ridge, shorter than those of outer row; two tarsal denticles present near tarsal insertion; protibial spur (Fig. <xref ref-type="fig" rid="F82">466</xref>) large, bent, growing out from apical margin of protibia; apical margin of protibia ventrally with three tiny denticles; outer part of posterior surface slightly obscurely variolate, punctate, separated from imbricate-punctate narrow median part of posterior surface by a ridge bearing a row of setae; posterior protibial stria complete, bearing along its length a row of microscopic setae turning into well-sclerotized minuscule denticles apically; inner row of setae single, lamellate.</p><p>Mesotibia (Fig. <xref ref-type="fig" rid="F82">467</xref>) on outer margin with a row of about seven distally growing in size denticles, several of them situated on low teeth; setae of outer row rather strongly sclerotized, longer than denticles; setae of median row shorter and finer than those of outer row; posterior mesotibial stria not complete; mesotibial spur rather short; on anterior face of mesotibia (Fig. <xref ref-type="fig" rid="F83">476</xref>) a row of about five widely-spaced denticles present; anterior face of mesotibia imbricate-punctate; anterior mesotibial stria complete, terminating in two tiny denticles; inner anterior denticles weakly developed, usually only one or two present; inner row of setae rather dense. Metatibia basically similar to mesotibia, but longer and more slender, and denticles of both rows sparser; denticles of outer row do not grow out from low teeth.</p><p>Male genitalia. Eighth sternite (Figs <xref ref-type="fig" rid="F83">468–469</xref>) apically with strongly sclerotized part, completely fused medially, apex laterally with several setae, vela present, with several rows of pores; eighth tergite apically faintly inwardly arcuate, almost straight, basally strongly inwardly arcuate; eighth tergite and eighth sternite fused laterally (Fig. <xref ref-type="fig" rid="F83">470</xref>). Ninth tergite (Figs <xref ref-type="fig" rid="F83">471–472</xref>) laterally strongly sclerotized; ninth tergite basally faintly inwardly arcuate; tenth tergite basally inwardly arcuate, rounded apically; spiculum gastrale (Figs <xref ref-type="fig" rid="F83">473–474</xref>) apically gradually dilated from approximately its mid-length; basal end inwardly arcuate; apex with strongly sclerotized part. Aedeagus (Figs <xref ref-type="fig" rid="F83">475–476</xref>): parameres widely separated approximately from mid-length, apices of parameres on inner side with a comb of regular setae; basal piece of aedeagus rather short, ratio of its length : length of parameres approximately 1 : 6.</p><fig id="F83" position="float" orientation="portrait"><label>Figures 468–476.</label><caption><p>
                  <bold>468</bold> <tp:taxon-name><tp:taxon-name-part taxon-name-part-type="genus" reg="Saprinus">Saprinus</tp:taxon-name-part> (<tp:taxon-name-part taxon-name-part-type="subgenus" reg="Saprinus">Saprinus</tp:taxon-name-part>) <tp:taxon-name-part taxon-name-part-type="species" reg="laetus">laetus</tp:taxon-name-part></tp:taxon-name> Erichson, 1834 male terminalia: 8<sup>th</sup> sternite + 8<sup>th</sup> tergite, ventral view <bold>469</bold> ditto, dorsal view <bold>470</bold> ditto, lateral view <bold>471</bold> male terminalia: 9<sup>th</sup> + 10<sup>th</sup> tergites, dorsal view <bold>472</bold> ditto, lateral view <bold>473</bold> male terminalia: spiculum gastrale, ventral view <bold>474</bold> ditto, lateral view <bold>475</bold> male terminalia: aedeagus, dorsal view <bold>476</bold> ditto, lateral view.</p></caption><graphic xmlns:xlink="http://www.w3.org/1999/xlink" xlink:href="zookeys-689-001-g083.jpg" position="float" orientation="portrait" xlink:type="simple" id="oo_150145.jpg"/></fig></tp:treatment-sec><tp:treatment-sec><!--Section generated to contain objects referenced in tp:taxon-treatment.--><fig id="F142" position="float" orientation="portrait"><label>Figure 763.</label><caption><p>Distribution of <tp:taxon-name><tp:taxon-name-part taxon-name-part-type="genus" reg="Saprinus">Saprinus</tp:taxon-name-part> (<tp:taxon-name-part taxon-name-part-type="subgenus" reg="Saprinus">Saprinus</tp:taxon-name-part>) <tp:taxon-name-part taxon-name-part-type="species" reg="laetus">laetus</tp:taxon-name-part></tp:taxon-name> Erichson, 1834 in Australia.</p></caption><graphic xmlns:xlink="http://www.w3.org/1999/xlink" xlink:href="zookeys-689-001-g142.jpg" position="float" orientation="portrait" xlink:type="simple" id="oo_150205.jpg"/></fig></tp:treatment-sec><ref-list><ref id="B17"><mixed-citation xmlns:xlink="http://www.w3.org/1999/xlink" xlink:type="simple">
          <person-group><name name-style="western"><surname>Dahlgren</surname><given-names>G</given-names></name></person-group> (<year>1971</year>) <article-title>Zur Taxonomie der Gattungen <italic><tp:taxon-name><tp:taxon-name-part taxon-name-part-type="genus">Saprinus</tp:taxon-name-part></tp:taxon-name></italic>, <italic><tp:taxon-name><tp:taxon-name-part taxon-name-part-type="genus">Hypocaccus</tp:taxon-name-part></tp:taxon-name></italic> und <italic><tp:taxon-name><tp:taxon-name-part taxon-name-part-type="genus">Zorius</tp:taxon-name-part></tp:taxon-name></italic> (Col. <tp:taxon-name><tp:taxon-name-part taxon-name-part-type="family">Histeridae</tp:taxon-name-part></tp:taxon-name>).</article-title> <source>Entomologisk Tidskrift</source> <volume>92</volume>: <fpage>43</fpage>–<lpage>53</lpage>.</mixed-citation></ref><ref id="B38"><mixed-citation xmlns:xlink="http://www.w3.org/1999/xlink" xlink:type="simple">
          <person-group><name name-style="western"><surname>Kuschel</surname><given-names>G</given-names></name></person-group> (<year>1987</year>) <article-title>A New Zealand Histerid beetle of Fabricius mistakenly described from Australia (<tp:taxon-name><tp:taxon-name-part taxon-name-part-type="order">Coleoptera</tp:taxon-name-part></tp:taxon-name>: <tp:taxon-name><tp:taxon-name-part taxon-name-part-type="family">Histeridae</tp:taxon-name-part></tp:taxon-name>).</article-title> <source>New Zealand Entomologist</source> <volume>9</volume>: <fpage>56</fpage>–<lpage>57</lpage>. <ext-link xlink:type="simple" ext-link-type="doi" xlink:href="10.1080/00779962.1987.9722493">https://doi.org/10.1080/00779962.1987.9722493</ext-link></mixed-citation></ref><ref id="B43"><mixed-citation xmlns:xlink="http://www.w3.org/1999/xlink" xlink:type="simple">
          <person-group><name name-style="western"><surname>Lackner</surname><given-names>T</given-names></name></person-group> (<year>2010</year>) Review of the Palaearctic genera of <tp:taxon-name><tp:taxon-name-part taxon-name-part-type="subfamily">Saprininae</tp:taxon-name-part></tp:taxon-name> (<tp:taxon-name><tp:taxon-name-part taxon-name-part-type="order">Coleoptera</tp:taxon-name-part></tp:taxon-name>: <tp:taxon-name><tp:taxon-name-part taxon-name-part-type="family">Histeridae</tp:taxon-name-part></tp:taxon-name>). Acta Entomologica Musei Nationalis Pragae, 50 (Supplementum): 1–254.</mixed-citation></ref><ref id="B21"><mixed-citation xmlns:xlink="http://www.w3.org/1999/xlink" xlink:type="simple">
          <person-group><name name-style="western"><surname>Erichson</surname><given-names>WF</given-names></name></person-group> (<year>1834</year>) Übersicht der Histeroides der Sammlung. 83–208. In: Klug, JCF. Jahrbücher der Insectenkunde mit besonderer Rücksicht auf die Sammlung in Königl. Museum in Berlin. Erster Band. Enslin, Berlin, viii + 296 pp.</mixed-citation></ref><ref id="B73"><mixed-citation xmlns:xlink="http://www.w3.org/1999/xlink" xlink:type="simple">
          <person-group><name name-style="western"><surname>Marseul</surname><given-names>SA</given-names></name></person-group> (<year>1862</year>) Supplement à la monographie des Histérides. (Suite). Annales de la Société Entomologique de France, Série 4, 3: 83–165, 327–506, 677–758. <ext-link xlink:type="simple" ext-link-type="doi" xlink:href="10.5962/bhl.title.11082">https://doi.org/10.5962/bhl.title.11082</ext-link></mixed-citation></ref><ref id="B79"><mixed-citation xmlns:xlink="http://www.w3.org/1999/xlink" xlink:type="simple">
          <person-group><name name-style="western"><surname>Mazur</surname><given-names>S</given-names></name></person-group> (<year>1997</year>) <article-title>A world catalogue of the <tp:taxon-name><tp:taxon-name-part taxon-name-part-type="family">Histeridae</tp:taxon-name-part></tp:taxon-name> (<tp:taxon-name><tp:taxon-name-part taxon-name-part-type="order">Coleoptera</tp:taxon-name-part></tp:taxon-name>: <tp:taxon-name><tp:taxon-name-part taxon-name-part-type="family">Histeridae</tp:taxon-name-part></tp:taxon-name>).</article-title> <source>Genus, Suppl.</source>: <fpage>373</fpage>–<lpage>.</lpage> $6</mixed-citation></ref><ref id="B80"><mixed-citation xmlns:xlink="http://www.w3.org/1999/xlink" xlink:type="simple">
          <person-group><name name-style="western"><surname>Mazur</surname><given-names>S</given-names></name></person-group> (<year>2011</year>) A concise catalogue of the <tp:taxon-name><tp:taxon-name-part taxon-name-part-type="family">Histeridae</tp:taxon-name-part></tp:taxon-name> (<tp:taxon-name><tp:taxon-name-part taxon-name-part-type="order">Coleoptera</tp:taxon-name-part></tp:taxon-name>). Warsaw University of Life Sciences, SGGW Press, Warsaw 332 pp.</mixed-citation></ref></ref-list></tp:taxon-treatment>
