# Supplementary material for: A monograph of the Australopacific Saprininae (Coleoptera, Histeridae)
Source: Zookeys. 2017 Aug 14;(689):1–263. doi: 10.3897/zookeys.689.12021 (PMC5672588; doi:10.3897/zookeys.689.12021)
Supplement: XML Treatment for Saprinus (Saprinus) nitiduloides [file zookeys.689.12021-treatment42.xml]

<!DOCTYPE tp:taxon-treatment
  PUBLIC "-//TaxonX//DTD Taxonomic Treatment Publishing DTD v0 20100105//EN" "tax-treatment-NSO.dtd">
<tp:taxon-treatment xmlns:tp="http://www.plazi.org/taxpub"><tp:treatment-meta><kwd-group><label>Taxon classification</label><kwd><named-content xmlns:xlink="http://www.w3.org/1999/xlink" content-type="kingdom">Animalia</named-content></kwd><kwd><named-content xmlns:xlink="http://www.w3.org/1999/xlink" content-type="order">Coleoptera</named-content></kwd><kwd><named-content xmlns:xlink="http://www.w3.org/1999/xlink" content-type="family">Histeridae</named-content></kwd></kwd-group><mixed-citation publication-type="journal"><person-group><name><surname>Lackner</surname><given-names>Tomáš</given-names></name><name><surname>Leschen</surname><given-names>Richard A.B.</given-names></name></person-group><article-title>A monograph of the Australopacific <tp:taxon-name><tp:taxon-name-part taxon-name-part-type="subfamily">Saprininae</tp:taxon-name-part></tp:taxon-name> (<tp:taxon-name><tp:taxon-name-part taxon-name-part-type="order">Coleoptera</tp:taxon-name-part></tp:taxon-name>, <tp:taxon-name><tp:taxon-name-part taxon-name-part-type="family">Histeridae</tp:taxon-name-part></tp:taxon-name>)</article-title><source>Zookeys</source><day>14</day><month>8</month><year>2017</year><volume>2017</volume><issue>689</issue><fpage>1</fpage><lpage>263</lpage><pub-id pub-id-type="doi">10.3897/zookeys.689.12021</pub-id></mixed-citation></tp:treatment-meta><tp:nomenclature><tp:taxon-name>
              <tp:taxon-name-part taxon-name-part-type="genus" reg="Saprinus">Saprinus</tp:taxon-name-part> (<tp:taxon-name-part taxon-name-part-type="subgenus" reg="Saprinus">Saprinus</tp:taxon-name-part>) <tp:taxon-name-part taxon-name-part-type="species" reg="nitiduloides">nitiduloides</tp:taxon-name-part></tp:taxon-name><tp:taxon-authority>Fairmaire, 1883</tp:taxon-authority><xref ref-type="fig" rid="F84">Figs 477</xref><xref ref-type="fig" rid="F85">, 478–486</xref><xref ref-type="fig" rid="F86">, 487–493</xref><xref ref-type="fig" rid="F134">, 755</xref><!--PageBreak--><tp:nomenclature-citation-list><tp:nomenclature-citation><tp:taxon-name>
                  <tp:taxon-name-part taxon-name-part-type="genus" reg="Saprinus">Saprinus</tp:taxon-name-part> <tp:taxon-name-part taxon-name-part-type="species" reg="nitiduloides">nitiduloides</tp:taxon-name-part></tp:taxon-name><comment>Fairmaire, 1883: 3.</comment></tp:nomenclature-citation></tp:nomenclature-citation-list></tp:nomenclature><tp:treatment-sec sec-type="type locality" id="SECID0EX2KM"><title>Type locality.</title><p>Papua New Guinea: The Duke of York Islands: Mioko Island.</p><fig id="F84" position="float" orientation="portrait"><label>Figure 477.</label><caption><p>
                  <tp:taxon-name><tp:taxon-name-part taxon-name-part-type="genus" reg="Saprinus">Saprinus</tp:taxon-name-part> (<tp:taxon-name-part taxon-name-part-type="subgenus" reg="Saprinus">Saprinus</tp:taxon-name-part>) <tp:taxon-name-part taxon-name-part-type="species" reg="nitiduloides">nitiduloides</tp:taxon-name-part></tp:taxon-name> Fairmaire, 1883 habitus, dorsal view.</p></caption><graphic xmlns:xlink="http://www.w3.org/1999/xlink" xlink:href="zookeys-689-001-g084.jpg" position="float" orientation="portrait" xlink:type="simple" id="oo_150146.jpg"/></fig><!--PageBreak--></tp:treatment-sec><tp:treatment-sec sec-type="type material" id="SECID0EY3KM"><title>Type material examined.</title><p>
              <italic><tp:taxon-name><tp:taxon-name-part taxon-name-part-type="genus" reg="Saprinus">Saprinus</tp:taxon-name-part> <tp:taxon-name-part taxon-name-part-type="species" reg="nitiduloides">nitiduloides</tp:taxon-name-part></tp:taxon-name></italic> Fairmaire, 1883: Lectotype, present designation, ♂, side-mounted on a triangular mounting card, with terminalia glued on another triangular card under the specimen, right metatarsus missing, with the following labels: “Fairmaires / unique specimen / given me in Paris / 8.5.[18]88” (written); followed by: “<italic><tp:taxon-name><tp:taxon-name-part taxon-name-part-type="genus" reg="Saprinus">Saprinus</tp:taxon-name-part></tp:taxon-name></italic> / <italic><tp:taxon-name><tp:taxon-name-part taxon-name-part-type="species" reg="nitiduloides">nitiduloides</tp:taxon-name-part></tp:taxon-name></italic> / Fairm. /Mioko” (written); followed by: “G. Lewis Coll. / B.M. 1926-369.” (printed); followed by: “Type” (round, red-margined label); followed by: “09-087” (yellow, pencil-written label, added by the senior author); followed by: “<tp:taxon-name><tp:taxon-name-part taxon-name-part-type="genus" reg="Saprinus">Saprinus</tp:taxon-name-part></tp:taxon-name> / <tp:taxon-name><tp:taxon-name-part taxon-name-part-type="species" reg="nitiduloides">nitiduloides</tp:taxon-name-part></tp:taxon-name> / Fairmaire, 1883 / LECTOTYPE / des. T. Lackner ‘11” (red label, written) (BMHN). Although <xref ref-type="bibr" rid="B25">Fairmaire (1883</xref>:3) does not mention the number of specimens he based his description of <italic><tp:taxon-name><tp:taxon-name-part taxon-name-part-type="genus" reg="Saprinus">S.</tp:taxon-name-part> <tp:taxon-name-part taxon-name-part-type="species" reg="nitiduloides">nitiduloides</tp:taxon-name-part></tp:taxon-name></italic> on, he <!--PageBreak-->does mention the sex of the species: male. It is presumed that Fairmaire had only one specimen at hands and he examined its sex. The specimen discovered in <named-content xmlns:xlink="http://www.w3.org/1999/xlink" content-type="dwc:institutional_code" xlink:type="simple">BMNH</named-content> bears Lewis’ note that it was “Fairmaire’s unique specimen given me in Paris”. However, because of the uncertainty of the number of specimens used for the species’ description we herein designate its lectotype to fix the species identity.</p></tp:treatment-sec><tp:treatment-sec sec-type="material" id="SECID0E65KM"><title>Additional material examined.</title><p>PAPUA NEW GUINEA. New Britain: 1 ♂, Duke of York, date and collector unknown (BMHN); 1 ♂, ditto, but coll. J. Schmidt (<named-content xmlns:xlink="http://www.w3.org/1999/xlink" content-type="dwc:institutional_code" xlink:type="simple">ZMHUB</named-content>); 8 ♂♂ + &amp; 7 ♀♀, Ralum, 30.v.1896, E. Dahl S. (<named-content xmlns:xlink="http://www.w3.org/1999/xlink" content-type="dwc:institutional_code" xlink:type="simple">ZMHUB</named-content>; 3 ♂♂ + 1 ♀ in coll. <abbrev xmlns:xlink="http://www.w3.org/1999/xlink" xlink:title="T. Lackner’s private collection, temporarily housed at ZSM" id="ABBRID0E26KM" xlink:type="simple">TLAN</abbrev>); 1 ♂, Gisiluve, Nakansi Mts., 1050 m, 26.vii.1956, R.J. Ford Jr. (<named-content xmlns:xlink="http://www.w3.org/1999/xlink" content-type="dwc:institutional_code" xlink:type="simple">BPBM</named-content>); 1 ♀, Vunakanau, Gazelle Peninsula, 26.v.1956, J.L. Gressit (<abbrev xmlns:xlink="http://www.w3.org/1999/xlink" xlink:title="T. Lackner’s private collection, temporarily housed at ZSM" id="ABBRID0EEALM" xlink:type="simple">TLAN</abbrev>).</p><p>SOLOMON ISLANDS. 1 ♀, Guadalcanal, Aula, date and collector unknown (BMHN).</p></tp:treatment-sec><tp:treatment-sec sec-type="biology" id="SECID0EJALM"><title>Biology.</title><p>Unknown, presumably similar to congeners.</p></tp:treatment-sec><tp:treatment-sec sec-type="distribution" id="SECID0EOALM"><title>Distribution.</title><p>Papua New Guinea: New Britain; Solomon Islands: Mioko, Guadalcanal (Fig. <xref ref-type="fig" rid="F134">755</xref>).</p></tp:treatment-sec><tp:treatment-sec sec-type="remarks" id="SECID0EYALM"><title>Remarks.</title><p>The specimens from New Britain are generally more sparsely punctated than are those from Solomon Islands or islands of Duke of York.</p></tp:treatment-sec><tp:treatment-sec sec-type="description" id="SECID0E4ALM"><title>Re-description.</title><p>Body length: <abbrev xmlns:xlink="http://www.w3.org/1999/xlink" xlink:title="length between anterior angles of pronotum and apices of elytra" id="ABBRID0EDBLM" xlink:type="simple">PEL</abbrev>: 3.00–4.35 mm; <abbrev xmlns:xlink="http://www.w3.org/1999/xlink" xlink:title="length of elytron along elytral suture" id="ABBRID0EHBLM" xlink:type="simple">EL</abbrev>: 1.75–2.85 mm; <abbrev xmlns:xlink="http://www.w3.org/1999/xlink" xlink:title="width between anterior angles of pronotum" id="ABBRID0ELBLM" xlink:type="simple">APW</abbrev>: 1.10–1.55 mm; <abbrev xmlns:xlink="http://www.w3.org/1999/xlink" xlink:title="width between posterior angles of pronotum" id="ABBRID0EPBLM" xlink:type="simple">PPW</abbrev>: 2.40–3.25 mm; <abbrev xmlns:xlink="http://www.w3.org/1999/xlink" xlink:title="maximum width between outer margins of elytra" id="ABBRID0ETBLM" xlink:type="simple">EW</abbrev>: 2.55–3.60 mm.</p><p>Body (Fig. <xref ref-type="fig" rid="F84">477</xref>) rectangular oval, convex, cuticle dark brown, shining, with slight metallic luster, pronotum darker, piceous black; elytra lighter; legs, mouthparts and antennal scape castaneous brown; antennal club darker.</p><p>Antennal scape (Fig. <xref ref-type="fig" rid="F85">478</xref>) black, slightly thickened, finely punctate, with two setae; antennal club covered with dense short sensilla intermingled with sparse longer erect setae; sensory structures of antennal club not examined.</p><fig id="F85" position="float" orientation="portrait"><label>Figures 478–486.</label><caption><p>
                  <bold>478</bold> <tp:taxon-name><tp:taxon-name-part taxon-name-part-type="genus" reg="Saprinus">Saprinus</tp:taxon-name-part> (<tp:taxon-name-part taxon-name-part-type="subgenus" reg="Saprinus">Saprinus</tp:taxon-name-part>) <tp:taxon-name-part taxon-name-part-type="species" reg="nitiduloides">nitiduloides</tp:taxon-name-part></tp:taxon-name> Fairmaire, 1883 head, dorsal view <bold>479</bold> propygidium + pygidium <bold>480</bold> prosternum <bold>481</bold> mesoventrite <bold>482</bold> lateral disc of metaventrite + metepisternum <bold>483</bold> protibia, dorsal view <bold>484</bold> ditto, ventral view <bold>485</bold> mesotibia, dorsal view <bold>486</bold> ditto, ventral view.</p></caption><graphic xmlns:xlink="http://www.w3.org/1999/xlink" xlink:href="zookeys-689-001-g085.jpg" position="float" orientation="portrait" xlink:type="simple" id="oo_150147.jpg"/></fig><p>Mandibles dorso-laterally finely punctate, rounded, mandibular apex acute, sub-apical tooth on left mandible obtuse; labrum finely and sparsely punctate, convex, with deep median depression; labral pits present, each with a single labral seta; other mouthparts not examined.</p><p>Clypeus (Fig. <xref ref-type="fig" rid="F85">478</xref>) sloping down laterally, finely punctate; frontal stria weakened medially, complete, prolonged onto clypeus, straight, supraorbital stria slightly carinate; frontal disc (Fig. <xref ref-type="fig" rid="F85">478</xref>) finely punctate, punctures separated several times their diameter, on posterior third often punctation disappears completely; small fovea present on posterior fourth medially; eyes convex, well visible from above.</p><p>Pronotal sides (Fig. <xref ref-type="fig" rid="F84">477</xref>) moderately narrowing anteriorly, apical angles prominent, pronotal depressions present, shallow to moderately deep; anterior incision for head deep; marginal pronotal stria complete (not reaching pronotal base in some individuals), carinate, visible along its entire length from dorsal view; pronotal disc laterally with a band of deep dense elongate punctures originating approximately in pronotal depressions, not reaching basal angles of pronotum, between it and pronotal margin a narrow smooth band present; rest of the pronotal disc with only scattered microscopic punctation, almost glabrous in some individuals; double row of fine ovoid punctures present along pronotal base not reaching ante-scutellar area; <!--PageBreak-->tiny ante-scutellar fovea present in several individuals; pronotal hypomeron glabrous; scutellum small, visible.</p><p>Elytral epipleura with sparse fine punctures, almost glabrous in some individuals; marginal epipleural stria complete; marginal elytral stria well impressed and slightly carinate, continued as complete (weakened) apical elytral stria. Humeral elytral stria well impressed on basal third, usually connected to long inner subhumeral stria; four dorsal elytral striae 1–4 well impressed, in fine punctures, striae normally reach or even slightly surpass approximately elytral half apically, usually about the same length, but can be variously shortened, intermittent or erased, but usually fourth stria the shortest, basally not connected with sutural elytral stria; sutural elytral stria well-impressed, in fine punctures, abbreviated on basal fourth, apically connected with apical elytral stria; between first and second elytral stria deep sparse longitudinal strioles present; elytral disc on apical half (roughly) punctate, punctures fine, sparse, separated by several times their diameter; punctures not becoming denser apically.</p><p>Propygidium (Fig. <xref ref-type="fig" rid="F85">479</xref>) densely punctate, punctures separated by their own to twice their own diameter; pygidium (Fig. <xref ref-type="fig" rid="F85">479</xref>) with similar, but sparser punctation, interspaces in propygidium imbricate.</p><!--PageBreak--><p>Anterior margin of median portion of prosternum (Fig. <xref ref-type="fig" rid="F85">480</xref>) almost straight, rounded laterally; marginal prosternal stria present laterally and also as medial fragment; prosternal process between carinal prosternal striae flat, sparsely and finely punctate, on anterior third distinctly convex, surface near united apices of carinal prosternal striae distinctly depressed; carinal prosternal striae carinate, parallel on basal two-thirds, on apical third slightly divergent and thence slightly convergent (can be also almost parallel-sided along their entire course), united in front (Fig. <xref ref-type="fig" rid="F85">480</xref>); lateral prosternal striae carinate, rather short, apically attaining carinal prosternal striae at about two-thirds of their length.</p><p>Anterior margin of mesoventrite (Fig. <xref ref-type="fig" rid="F85">481</xref>) distinctly inwardly arcuate; discal marginal mesoventral stria well impressed, carinate, shortened laterally; disc with sparse fine punctation, punctures becoming larger near meso-metaventral suture (occasionally disc entirely glabrous); meso-metaventral sutural stria indicated by a (sparse) row of large punctures; intercoxal disc of metaventrite flattened, in male with longitudinal median depression; disc of metaventrite for the most part almost smooth, surface around longitudinal depression with scattered microscopic punctation, punctures of various sizes, along posterior margin several rows of punctation appear (in several specimens disc almost glabrous); lateral metaventral stria (Fig. <xref ref-type="fig" rid="F85">482</xref>) well impressed, carinate, almost straight, shortened; lateral disc of metaventrite (Fig. <xref ref-type="fig" rid="F85">482</xref>) slightly concave, with dense shallow large setigerous punctures; metepisternum (Fig. <xref ref-type="fig" rid="F85">482</xref>) similar, but with deeper and larger punctures without setae, on fused metepimeron punctures becoming much sparser; metepisternal stria present along fused metepimeron, along metepisternum present as short intermittent fragments; occasionally complete.</p><p>Intercoxal disc of first abdominal ventrite completely striate laterally; disc along basal and lateral margins with shallow punctures of various sizes; rest of sternite with scattered microscopic punctation.</p><p>Protibia (Fig. <xref ref-type="fig" rid="F85">483</xref>) slightly dilated, outer margin with around ten very low teeth topped by large denticle, denticles diminishing in size proximally; setae of outer row regular, short; protarsal groove shallow; anterior protibial stria present on basal two-thirds, next obliterated; setae of median row shorter and much sparser than those of outer row; two tarsal denticles present near tarsal insertion; protibial spur bent, growing out from apical margin of protibia; outer part of posterior surface (Fig. <xref ref-type="fig" rid="F85">484</xref>) slightly obscurely variolate, separated from glabrous and narrow median part of posterior surface by a definite stria bearing a row of setae; posterior protibial stria complete, bearing almost along its entire length dense row of setae; inner row of setae double, setae dense, shorter but finer than those of posterior protibial stria.</p><p>Mesotibia (Fig. <xref ref-type="fig" rid="F85">485</xref>) slender, outer margin with a row of sparse long denticles growing in size apically, another row of much shorter sparser denticles situated on anterior surface of mesotibia; setae of outer row regular, thick, almost as long as denticles themselves; setae of median row shorter and finer; posterior mesotibial stria shortened apically; anterior surface of mesotibia (Fig. <xref ref-type="fig" rid="F85">486</xref>) sparsely punctate; anterior mesotibial stria almost complete; mesotibial spur stout, short; apical margin of mesotibia anteriorly with two short denticles; inner margin of mesotibia with sparse row of short setae; <!--PageBreak-->claws of apical tarsomere slightly bent, shorter than half its length; metatibia slenderer and longer than mesotibia, in all aspects similar to it, but denticles on outer margin much shorter and sparser.</p><!--PageBreak--><p>Male genitalia. Eighth sternite (Figs <xref ref-type="fig" rid="F86">487–488</xref>) fused medially, apex with several microscopic setae, vela present, adorned with a row of microscopic setae; eighth tergite and eighth sternite fused laterally (Fig. <xref ref-type="fig" rid="F86">489</xref>). Ninth tergite (Figs <xref ref-type="fig" rid="F86">490–491</xref>) typical for the subfamily; tenth tergite inwardly arcuate, apical angles strongly sclerotized, bent; spiculum gastrale (Fig. <xref ref-type="fig" rid="F86">490</xref>) gradually dilated on most of its apical half; basal end slightly dilated. Aedeagus (Figs <xref ref-type="fig" rid="F86">492–493</xref>) parallel-sided, with parameres fused along their basal half (roughly); basal piece of aedeagus short, ratio of its length : length of parameres 1 : 4; aedeagus slightly curved from lateral view; apex of aedeagus with a tiny patch of microscopic setae resembling a “suction cup”.</p><fig id="F86" position="float" orientation="portrait"><label>Figures 487–493.</label><caption><p>
                  <bold>487</bold> <tp:taxon-name><tp:taxon-name-part taxon-name-part-type="genus" reg="Saprinus">Saprinus</tp:taxon-name-part> (<tp:taxon-name-part taxon-name-part-type="subgenus" reg="Saprinus">Saprinus</tp:taxon-name-part>) <tp:taxon-name-part taxon-name-part-type="species" reg="nitiduloides">nitiduloides</tp:taxon-name-part></tp:taxon-name> Fairmaire, 1883 male terminalia: 8<sup>th</sup> sternite + 8<sup>th</sup> tergite, ventral view <bold>488</bold> ditto, dorsal view <bold>489</bold> ditto, lateral view <bold>490</bold> male terminalia: 9<sup>th</sup> + 10<sup>th</sup> tergites, dorsal view; spiculum gastrale, ventral view <bold>491</bold> male terminalia: 9<sup>th</sup> + 10<sup>th</sup> tergites; spiculum gastrale, lateral view <bold>492</bold> male terminalia: aedeagus, dorsal view <bold>493</bold> ditto, lateral view.</p></caption><graphic xmlns:xlink="http://www.w3.org/1999/xlink" xlink:href="zookeys-689-001-g086.jpg" position="float" orientation="portrait" xlink:type="simple" id="oo_150148.jpg"/></fig></tp:treatment-sec><tp:treatment-sec><!--Section generated to contain objects referenced in tp:taxon-treatment.--><fig id="F134" position="float" orientation="portrait"><label>Figure 755.</label><caption><p>Distribution of <tp:taxon-name><tp:taxon-name-part taxon-name-part-type="subfamily">Saprininae</tp:taxon-name-part></tp:taxon-name> in New Guinea and Solomon Islands: <tp:taxon-name><tp:taxon-name-part taxon-name-part-type="genus" reg="Hypocacculus">Hypocacculus</tp:taxon-name-part> (<tp:taxon-name-part taxon-name-part-type="subgenus" reg="Hypocacculus">Hypocacculus</tp:taxon-name-part>) <tp:taxon-name-part taxon-name-part-type="species" reg="hyla">hyla</tp:taxon-name-part></tp:taxon-name> (Marseul, 1864) (New Guinea); <tp:taxon-name><tp:taxon-name-part taxon-name-part-type="genus" reg="Hypocaccus">Hypocaccus</tp:taxon-name-part> (<tp:taxon-name-part taxon-name-part-type="subgenus" reg="Hypocaccus">Hypocaccus</tp:taxon-name-part>) <tp:taxon-name-part taxon-name-part-type="species" reg="brasiliensis">brasiliensis</tp:taxon-name-part></tp:taxon-name> (Paykull, 1811) (New Guinea: New Britain); <tp:taxon-name><tp:taxon-name-part taxon-name-part-type="genus" reg="Saprinus">Saprinus</tp:taxon-name-part> (<tp:taxon-name-part taxon-name-part-type="subgenus" reg="Saprinus">Saprinus</tp:taxon-name-part>) <tp:taxon-name-part taxon-name-part-type="species" reg="cyaneus">cyaneus</tp:taxon-name-part> <tp:taxon-name-part taxon-name-part-type="subspecies" reg="cyaneus">cyaneus</tp:taxon-name-part></tp:taxon-name> (Fabricius, 1775) (New Guinea); <tp:taxon-name><tp:taxon-name-part taxon-name-part-type="genus" reg="Saprinus">Saprinus</tp:taxon-name-part> (<tp:taxon-name-part taxon-name-part-type="subgenus" reg="Saprinus">Saprinus</tp:taxon-name-part>) <tp:taxon-name-part taxon-name-part-type="species" reg="grandiclava">grandiclava</tp:taxon-name-part></tp:taxon-name> Kanaar, 1989 (New Guinea); <tp:taxon-name><tp:taxon-name-part taxon-name-part-type="genus" reg="Saprinus">Saprinus</tp:taxon-name-part> (<tp:taxon-name-part taxon-name-part-type="subgenus" reg="Saprinus">Saprinus</tp:taxon-name-part>) <tp:taxon-name-part taxon-name-part-type="species" reg="nitiduloides">nitiduloides</tp:taxon-name-part></tp:taxon-name> Fairmaire, 1883 (New Guinea: New Britain; Solomon Islands); <tp:taxon-name><tp:taxon-name-part taxon-name-part-type="genus" reg="Saprinus">Saprinus</tp:taxon-name-part> (<tp:taxon-name-part taxon-name-part-type="subgenus" reg="Saprinus">Saprinus</tp:taxon-name-part>) <tp:taxon-name-part taxon-name-part-type="species" reg="splendens">splendens</tp:taxon-name-part></tp:taxon-name> (Paykull, 1811) (New Guinea) and <italic><tp:taxon-name><tp:taxon-name-part taxon-name-part-type="genus" reg="Tomogenius">Tomogenius</tp:taxon-name-part> <tp:taxon-name-part taxon-name-part-type="species" reg="papuaensis">papuaensis</tp:taxon-name-part></tp:taxon-name></italic> Gomy, 2007 (New Guinea).</p></caption><graphic xmlns:xlink="http://www.w3.org/1999/xlink" xlink:href="zookeys-689-001-g134.jpg" position="float" orientation="portrait" xlink:type="simple" id="oo_150196.jpg"/></fig></tp:treatment-sec><ref-list><ref id="B25"><mixed-citation xmlns:xlink="http://www.w3.org/1999/xlink" xlink:type="simple">
          <person-group><name name-style="western"><surname>Fairmaire</surname><given-names>L</given-names></name></person-group> (<year>1883</year>) <article-title>Essai sur les Coléoptères de l’Archipel de la Nouvelle-Bretagne.</article-title> <source>Annales de la Societé Entomologique de Belgique</source> <volume>27</volume>(<issue>2</issue>): <fpage>1</fpage>–<lpage>58</lpage>.</mixed-citation></ref></ref-list></tp:taxon-treatment>
