# Supplementary material for: A monograph of the Australopacific Saprininae (Coleoptera, Histeridae)
Source: Zookeys. 2017 Aug 14;(689):1–263. doi: 10.3897/zookeys.689.12021 (PMC5672588; doi:10.3897/zookeys.689.12021)
Supplement: XML Treatment for Saprinus (Saprinus) pacificus [file zookeys.689.12021-treatment43.xml]

<!DOCTYPE tp:taxon-treatment
  PUBLIC "-//TaxonX//DTD Taxonomic Treatment Publishing DTD v0 20100105//EN" "tax-treatment-NSO.dtd">
<tp:taxon-treatment xmlns:tp="http://www.plazi.org/taxpub"><tp:treatment-meta><kwd-group><label>Taxon classification</label><kwd><named-content xmlns:xlink="http://www.w3.org/1999/xlink" content-type="kingdom">Animalia</named-content></kwd><kwd><named-content xmlns:xlink="http://www.w3.org/1999/xlink" content-type="order">Coleoptera</named-content></kwd><kwd><named-content xmlns:xlink="http://www.w3.org/1999/xlink" content-type="family">Histeridae</named-content></kwd></kwd-group><mixed-citation publication-type="journal"><person-group><name><surname>Lackner</surname><given-names>Tomáš</given-names></name><name><surname>Leschen</surname><given-names>Richard A.B.</given-names></name></person-group><article-title>A monograph of the Australopacific <tp:taxon-name><tp:taxon-name-part taxon-name-part-type="subfamily">Saprininae</tp:taxon-name-part></tp:taxon-name> (<tp:taxon-name><tp:taxon-name-part taxon-name-part-type="order">Coleoptera</tp:taxon-name-part></tp:taxon-name>, <tp:taxon-name><tp:taxon-name-part taxon-name-part-type="family">Histeridae</tp:taxon-name-part></tp:taxon-name>)</article-title><source>Zookeys</source><day>14</day><month>8</month><year>2017</year><volume>2017</volume><issue>689</issue><fpage>1</fpage><lpage>263</lpage><pub-id pub-id-type="doi">10.3897/zookeys.689.12021</pub-id></mixed-citation></tp:treatment-meta><tp:nomenclature><tp:taxon-name>
              <tp:taxon-name-part taxon-name-part-type="genus" reg="Saprinus">Saprinus</tp:taxon-name-part> (<tp:taxon-name-part taxon-name-part-type="subgenus" reg="Saprinus">Saprinus</tp:taxon-name-part>) <tp:taxon-name-part taxon-name-part-type="species" reg="pacificus">pacificus</tp:taxon-name-part><object-id xmlns:xlink="http://www.w3.org/1999/xlink" content-type="zoobank" xlink:type="simple">http://zoobank.org/A7D712E6-2F71-4DE8-8E57-7C0B64D8A2B5</object-id></tp:taxon-name><tp:taxon-status xmlns:xlink="http://www.w3.org/1999/xlink" xlink:type="simple">sp. n.</tp:taxon-status><xref ref-type="fig" rid="F87">Figs 494</xref><xref ref-type="fig" rid="F88">, 495–503</xref><xref ref-type="fig" rid="F89">, 504–509</xref><xref ref-type="fig" rid="F130">, 751</xref></tp:nomenclature><tp:treatment-sec sec-type="type locality" id="SECID0EIKLM"><title>Type locality.</title><p>Kiribati: Bikinibeu.</p><fig id="F87" position="float" orientation="portrait"><label>Figure 494.</label><caption><p>
                  <tp:taxon-name><tp:taxon-name-part taxon-name-part-type="genus" reg="Saprinus">Saprinus</tp:taxon-name-part> (<tp:taxon-name-part taxon-name-part-type="subgenus" reg="Saprinus">Saprinus</tp:taxon-name-part>) <tp:taxon-name-part taxon-name-part-type="species" reg="pacificus">pacificus</tp:taxon-name-part></tp:taxon-name> sp. n. habitus, dorsal view.</p></caption><graphic xmlns:xlink="http://www.w3.org/1999/xlink" xlink:href="zookeys-689-001-g087.jpg" position="float" orientation="portrait" xlink:type="simple" id="oo_150149.jpg"/></fig></tp:treatment-sec><tp:treatment-sec sec-type="type material" id="SECID0EILLM"><title>Type material examined.</title><p>Holotype, ♂, side-mounted on a triangular card, with propygidium and pygidium detached, glued to the same triangular card as specimen, terminalia also glued to the same triangular card as specimen, with the following labels: “KIRIBATI / Bikenibeu / N. 1977 / P.J. Simmonds” (written); followed by: “Assoc. with / poultry / dung” (written); followed by: “SAPRINUS / sp. 2 / Det. T. Lackner 2009” (printed-written); followed by: “<italic><tp:taxon-name><tp:taxon-name-part taxon-name-part-type="genus" reg="Saprinus">Saprinus</tp:taxon-name-part></tp:taxon-name></italic> / <italic><tp:taxon-name><tp:taxon-name-part taxon-name-part-type="species" reg="nitiduloides">nitiduloides</tp:taxon-name-part></tp:taxon-name></italic> / Det. S. Mazur” (printed-written); followed by: “09-078” (yellow label, pencil-written); followed by: “<tp:taxon-name><tp:taxon-name-part taxon-name-part-type="genus" reg="Saprinus">Saprinus</tp:taxon-name-part> (<tp:taxon-name-part taxon-name-part-type="subgenus" reg="Saprinus">Saprinus</tp:taxon-name-part>)</tp:taxon-name> / <italic><tp:taxon-name><tp:taxon-name-part taxon-name-part-type="species" reg="pacificus">pacificus</tp:taxon-name-part></tp:taxon-name></italic> sp. n. / HOLOTYPE / Lackner&amp;Leschen 2010” (red label, printed) (<named-content xmlns:xlink="http://www.w3.org/1999/xlink" content-type="dwc:institutional_code" xlink:type="simple">NZAC</named-content>). Paratypes, 1 ♂ &amp; 4 specs., with the following labels: “KIRIBATI / Bikenibeu / N. 1977 / P.J. Simmonds” (written); followed by: “Assoc. with / poultry / dung” (written); followed by: “<tp:taxon-name><tp:taxon-name-part taxon-name-part-type="genus" reg="Saprinus">Saprinus</tp:taxon-name-part> (<tp:taxon-name-part taxon-name-part-type="subgenus" reg="Saprinus">Saprinus</tp:taxon-name-part>)</tp:taxon-name> / <italic><tp:taxon-name><tp:taxon-name-part taxon-name-part-type="species" reg="pacificus">pacificus</tp:taxon-name-part></tp:taxon-name></italic> sp. n./ PARATYPE / Lackner&amp;Leschen 2010” (red label, printed) (<named-content xmlns:xlink="http://www.w3.org/1999/xlink" content-type="dwc:institutional_code" xlink:type="simple">NZAC</named-content>; 1 PT in coll. <abbrev xmlns:xlink="http://www.w3.org/1999/xlink" xlink:title="T. Lackner’s private collection, temporarily housed at ZSM" id="ABBRID0E6NLM" xlink:type="simple">TLAN</abbrev>).</p></tp:treatment-sec><tp:treatment-sec sec-type="distribution" id="SECID0EDOLM"><title>Distribution.</title><p>Kiribati atoll (Fig. <xref ref-type="fig" rid="F130">751</xref>).</p></tp:treatment-sec><tp:treatment-sec sec-type="biology" id="SECID0ENOLM"><title>Biology.</title><p>Collected in association with poultry dung.</p></tp:treatment-sec><tp:treatment-sec sec-type="remarks" id="SECID0ESOLM"><title>Remarks.</title><p>Because the following newly described species, <italic><tp:taxon-name><tp:taxon-name-part taxon-name-part-type="genus" reg="Saprinus">S.</tp:taxon-name-part> <tp:taxon-name-part taxon-name-part-type="species" reg="pacificus">pacificus</tp:taxon-name-part></tp:taxon-name></italic> sp. n., is in its general appearance rather similar to the preceding species <italic><tp:taxon-name><tp:taxon-name-part taxon-name-part-type="genus" reg="Saprinus">S.</tp:taxon-name-part> <tp:taxon-name-part taxon-name-part-type="species" reg="nitiduloides">nitiduloides</tp:taxon-name-part></tp:taxon-name></italic> we provide it with only diagnostic description. The figures, as well as male genitalia drawings are kept, for the sake of easier identification of the Australopacific taxa.</p></tp:treatment-sec><tp:treatment-sec sec-type="description" id="SECID0EOPLM"><title>Diagnostic description.</title><p>This species is in its general outlook rather similar to <italic><tp:taxon-name><tp:taxon-name-part taxon-name-part-type="genus" reg="Saprinus">S.</tp:taxon-name-part> <tp:taxon-name-part taxon-name-part-type="species" reg="nitiduloides">nitiduloides</tp:taxon-name-part></tp:taxon-name></italic> (compare Figs <xref ref-type="fig" rid="F84">477</xref> and <xref ref-type="fig" rid="F87">494</xref>); body length: <abbrev xmlns:xlink="http://www.w3.org/1999/xlink" xlink:title="length between anterior angles of pronotum and apices of elytra" id="ABBRID0EHQLM" xlink:type="simple">PEL</abbrev>: 3.25–4.00 mm; <abbrev xmlns:xlink="http://www.w3.org/1999/xlink" xlink:title="length of elytron along elytral suture" id="ABBRID0ELQLM" xlink:type="simple">EL</abbrev>: 2.00–2.35 mm; <abbrev xmlns:xlink="http://www.w3.org/1999/xlink" xlink:title="width between anterior angles of pronotum" id="ABBRID0EPQLM" xlink:type="simple">APW</abbrev>: 1.15–1.40 mm; <abbrev xmlns:xlink="http://www.w3.org/1999/xlink" xlink:title="width between posterior angles of pronotum" id="ABBRID0ETQLM" xlink:type="simple">PPW</abbrev>: 2.40–3.00 mm; <abbrev xmlns:xlink="http://www.w3.org/1999/xlink" xlink:title="maximum width between outer margins of elytra" id="ABBRID0EXQLM" xlink:type="simple">EW</abbrev>: 2.75–3.25 mm. Antennae (Fig. <xref ref-type="fig" rid="F88">495–496</xref>) similar to other congeners, e.g. <italic><tp:taxon-name><tp:taxon-name-part taxon-name-part-type="genus" reg="Saprinus">S.</tp:taxon-name-part> <tp:taxon-name-part taxon-name-part-type="species" reg="cyaneus">cyaneus</tp:taxon-name-part></tp:taxon-name></italic> (Fig. <xref ref-type="fig" rid="F73">409</xref>) or <italic><tp:taxon-name><tp:taxon-name-part taxon-name-part-type="genus" reg="Saprinus">S.</tp:taxon-name-part> <tp:taxon-name-part taxon-name-part-type="species" reg="nitiduloides">nitiduloides</tp:taxon-name-part></tp:taxon-name></italic> (Fig. <xref ref-type="fig" rid="F85">478</xref>).</p><p>Mouthparts similar to congeners; mentum (Fig. <xref ref-type="fig" rid="F88">497</xref>) with deep median notch on anterior margin, surface around it with two long setae and several much shorter setae, lateral margins with two rows of short ramose setae, disc of mentum finely imbricate, with sparse short setae. Clypeus and frons (Fig. <xref ref-type="fig" rid="F88">495</xref>) similar to those of <italic><tp:taxon-name><tp:taxon-name-part taxon-name-part-type="genus" reg="Saprinus">S.</tp:taxon-name-part> <tp:taxon-name-part taxon-name-part-type="species" reg="nitiduloides">nitiduloides</tp:taxon-name-part></tp:taxon-name></italic> (compare Fig. <xref ref-type="fig" rid="F85">478</xref> with Fig. <xref ref-type="fig" rid="F88">495</xref>); frontal stria prolonged onto clypeus and also almost complete along anterior frontal margin (occasionally intermittent). Pronotal sides moderately narrowing anteriorly, pronotal depressions deeper and apical angles more prominent than with <italic><tp:taxon-name><tp:taxon-name-part taxon-name-part-type="genus" reg="Saprinus">S.</tp:taxon-name-part> <tp:taxon-name-part taxon-name-part-type="species" reg="nitiduloides">nitiduloides</tp:taxon-name-part></tp:taxon-name></italic> (compare Figs <xref ref-type="fig" rid="F84">477</xref> and <xref ref-type="fig" rid="F87">494</xref>). Elytral structure and configuration of elytral striae similar to those of <italic><tp:taxon-name><tp:taxon-name-part taxon-name-part-type="genus" reg="Saprinus">S.</tp:taxon-name-part> <tp:taxon-name-part taxon-name-part-type="species" reg="nitiduloides">nitiduloides</tp:taxon-name-part></tp:taxon-name></italic>, but punctation even sparser, punctures separated by several times their diameter (compare Figs <xref ref-type="fig" rid="F84">477</xref> and <xref ref-type="fig" rid="F87">494</xref>). Propygidium and pygidium very similar between the two species (compare Figs <xref ref-type="fig" rid="F85">479</xref> and <xref ref-type="fig" rid="F88">498</xref>). Prosternum structurally similar to that of <italic><tp:taxon-name><tp:taxon-name-part taxon-name-part-type="genus" reg="Saprinus">S.</tp:taxon-name-part> <tp:taxon-name-part taxon-name-part-type="species" reg="nitiduloides">nitiduloides</tp:taxon-name-part></tp:taxon-name></italic>, but the course of carinal prosternal striae differ between the two species: while sub-parallel and slightly narrowing before apex in <italic><tp:taxon-name><tp:taxon-name-part taxon-name-part-type="genus" reg="Saprinus">S.</tp:taxon-name-part> <tp:taxon-name-part taxon-name-part-type="species" reg="nitiduloides">nitiduloides</tp:taxon-name-part></tp:taxon-name></italic> (Fig. <xref ref-type="fig" rid="F85">480</xref>) they are slightly widening anteriorly with <italic><tp:taxon-name><tp:taxon-name-part taxon-name-part-type="genus" reg="Saprinus">S.</tp:taxon-name-part> <tp:taxon-name-part taxon-name-part-type="species" reg="pacificus">pacificus</tp:taxon-name-part></tp:taxon-name></italic> (Fig. <xref ref-type="fig" rid="F88">499</xref>). Mesoventrites similar between the two species, but that of <italic><tp:taxon-name><tp:taxon-name-part taxon-name-part-type="genus" reg="Saprinus">S.</tp:taxon-name-part> <tp:taxon-name-part taxon-name-part-type="species" reg="pacificus">pacificus</tp:taxon-name-part></tp:taxon-name></italic> slightly wider than that of <italic><tp:taxon-name><tp:taxon-name-part taxon-name-part-type="genus" reg="Saprinus">S.</tp:taxon-name-part> <tp:taxon-name-part taxon-name-part-type="species" reg="nitiduloides">nitiduloides</tp:taxon-name-part></tp:taxon-name></italic> and its punctation finer; furthermore the lateral mesoventral stria almost complete with <italic><tp:taxon-name><tp:taxon-name-part taxon-name-part-type="genus" reg="Saprinus">S.</tp:taxon-name-part> <tp:taxon-name-part taxon-name-part-type="species" reg="pacificus">pacificus</tp:taxon-name-part></tp:taxon-name></italic> while shortened apically with <italic><tp:taxon-name><tp:taxon-name-part taxon-name-part-type="genus" reg="Saprinus">S.</tp:taxon-name-part> <tp:taxon-name-part taxon-name-part-type="species" reg="nitiduloides">nitiduloides</tp:taxon-name-part></tp:taxon-name></italic> (compare Figs <xref ref-type="fig" rid="F85">481</xref> and <xref ref-type="fig" rid="F88">500</xref>). <!--PageBreak-->Metaventrites and metepisternal similar between the two species (compare Figs <xref ref-type="fig" rid="F85">482</xref> and <xref ref-type="fig" rid="F88">501</xref>). Protibia (Fig. <xref ref-type="fig" rid="F88">502</xref>) similar to that of <italic><tp:taxon-name><tp:taxon-name-part taxon-name-part-type="genus" reg="Saprinus">S.</tp:taxon-name-part> <tp:taxon-name-part taxon-name-part-type="species" reg="nitiduloides">nitiduloides</tp:taxon-name-part></tp:taxon-name></italic> (Figs <xref ref-type="fig" rid="F85">483–484</xref>); mesotibia (Fig. <xref ref-type="fig" rid="F88">503</xref>) and metatibia similar to other congeners (e.g. <italic><tp:taxon-name><tp:taxon-name-part taxon-name-part-type="genus" reg="Saprinus">S.</tp:taxon-name-part> <tp:taxon-name-part taxon-name-part-type="species" reg="artensis">artensis</tp:taxon-name-part></tp:taxon-name></italic>). Male genitalia. Eighth sternite (Figs <xref ref-type="fig" rid="F89">504–505</xref>) with pseudo-pores, weakly separated on apical third, otherwise fused, apex with velum adorned with dense rows of brush-like setae; laterally apex of eighth sternite with a single row of microscopic sparse setae; eighth tergite and eighth sternite fused laterally (Fig. <xref ref-type="fig" rid="F89">506</xref>). Ninth tergite (Figs <xref ref-type="fig" rid="F89">507–508</xref>) typical for the subfamily; anterior margin of tenth tergite straight, apical angles strongly sclerotized, bent; spiculum gastrale (Fig. <xref ref-type="fig" rid="F89">507</xref>) abruptly dilated on apical third; apical end strongly sclerotized, with protruding horn-like structures and tiny median notch; basal end only slightly dilated, outwardly arcuate. Aedeagus (Figs <xref ref-type="fig" rid="F89">509–510</xref>) parallel-sided, with parameres fused along their basal half (roughly); basal piece of aedeagus short, ratio of its length: length of parameres 1 : 4; aedeagus slightly curved from lateral view (Fig. <xref ref-type="fig" rid="F89">510</xref>). Male terminalia of <italic><tp:taxon-name><tp:taxon-name-part taxon-name-part-type="genus" reg="Saprinus">S.</tp:taxon-name-part> <tp:taxon-name-part taxon-name-part-type="species" reg="pacificus">pacificus</tp:taxon-name-part></tp:taxon-name></italic> sp. n. are similar to those of <italic><tp:taxon-name><tp:taxon-name-part taxon-name-part-type="genus" reg="Saprinus">S.</tp:taxon-name-part> <tp:taxon-name-part taxon-name-part-type="species" reg="artensis">artensis</tp:taxon-name-part></tp:taxon-name></italic>, <italic><tp:taxon-name><tp:taxon-name-part taxon-name-part-type="genus" reg="Saprinus">S.</tp:taxon-name-part> <tp:taxon-name-part taxon-name-part-type="species" reg="cyaneus">cyaneus</tp:taxon-name-part> <tp:taxon-name-part taxon-name-part-type="subspecies" reg="cyaneus">cyaneus</tp:taxon-name-part></tp:taxon-name></italic>, and <italic><tp:taxon-name><tp:taxon-name-part taxon-name-part-type="genus" reg="Saprinus">S.</tp:taxon-name-part> <tp:taxon-name-part taxon-name-part-type="species" reg="nitiduloides">nitiduloides</tp:taxon-name-part></tp:taxon-name></italic> especially regarding strongly sclerotized <!--PageBreak-->apices of tenth tergite. Although the structure of spiculum gastrale or ninth tergite is also similar between the four species, they differ in the structure of eighth tergite. Their aedeagi, on the other hand, are strikingly similar indicating their recent common ancestry (compare Figs <xref ref-type="fig" rid="F59">330–336</xref>; <xref ref-type="fig" rid="F74">415</xref>–<xref ref-type="fig" rid="F73">412</xref>; <xref ref-type="fig" rid="F86">487–493</xref>; <xref ref-type="fig" rid="F89">504–510</xref>).</p><fig id="F88" position="float" orientation="portrait"><label>Figures 495–503.</label><caption><p>
                  <bold>495</bold> <tp:taxon-name><tp:taxon-name-part taxon-name-part-type="genus" reg="Saprinus">Saprinus</tp:taxon-name-part> (<tp:taxon-name-part taxon-name-part-type="subgenus" reg="Saprinus">Saprinus</tp:taxon-name-part>) <tp:taxon-name-part taxon-name-part-type="species" reg="pacificus">pacificus</tp:taxon-name-part></tp:taxon-name> sp. n. head, dorsal view <bold>496</bold> antennal club, dorsal view <bold>497</bold> mentum, ventral view <bold>498</bold> propygidium + pygidium <bold>499</bold> prosternum <bold>500</bold> mesoventrite <bold>501</bold> lateral disc of metaventrite + metepisternum <bold>502</bold> protibia, ventral view <bold>503</bold> mesotibia, dorsal view.</p></caption><graphic xmlns:xlink="http://www.w3.org/1999/xlink" xlink:href="zookeys-689-001-g088.jpg" position="float" orientation="portrait" xlink:type="simple" id="oo_150150.jpg"/></fig><fig id="F89" position="float" orientation="portrait"><label>Figures 504–510.</label><caption><p>
                  <bold>504</bold> <tp:taxon-name><tp:taxon-name-part taxon-name-part-type="genus" reg="Saprinus">Saprinus</tp:taxon-name-part> (<tp:taxon-name-part taxon-name-part-type="subgenus" reg="Saprinus">Saprinus</tp:taxon-name-part>) <tp:taxon-name-part taxon-name-part-type="species" reg="pacificus">pacificus</tp:taxon-name-part></tp:taxon-name> sp. n. male terminalia: 8<sup>th</sup> sternite + 8<sup>th</sup> tergite, ventral view <bold>505</bold> ditto, dorsal view <bold>506</bold> ditto, lateral view <bold>507</bold> male terminalia: 9<sup>th</sup> + 10<sup>th</sup> tergites, dorsal view; spiculum gastrale, ventral view <bold>508</bold> male terminalia: 9<sup>th</sup> + 10<sup>th</sup> tergites; spiculum gastrale, lateral view <bold>509</bold> male terminalia: aedeagus, dorsal view <bold>510</bold> ditto, lateral view.</p></caption><graphic xmlns:xlink="http://www.w3.org/1999/xlink" xlink:href="zookeys-689-001-g089.jpg" position="float" orientation="portrait" xlink:type="simple" id="oo_150151.jpg"/></fig><!--PageBreak--></tp:treatment-sec><tp:treatment-sec><!--Section generated to contain objects referenced in tp:taxon-treatment.--><fig id="F130" position="float" orientation="portrait"><label>Figure 751.</label><caption><p>Australopacific Region with depicted ‘areas’.</p></caption><graphic xmlns:xlink="http://www.w3.org/1999/xlink" xlink:href="zookeys-689-001-g130.jpg" position="float" orientation="portrait" xlink:type="simple" id="oo_150192.jpg"/></fig><fig id="F84" position="float" orientation="portrait"><label>Figure 477.</label><caption><p>
                  <tp:taxon-name><tp:taxon-name-part taxon-name-part-type="genus" reg="Saprinus">Saprinus</tp:taxon-name-part> (<tp:taxon-name-part taxon-name-part-type="subgenus" reg="Saprinus">Saprinus</tp:taxon-name-part>) <tp:taxon-name-part taxon-name-part-type="species" reg="nitiduloides">nitiduloides</tp:taxon-name-part></tp:taxon-name> Fairmaire, 1883 habitus, dorsal view.</p></caption><graphic xmlns:xlink="http://www.w3.org/1999/xlink" xlink:href="zookeys-689-001-g084.jpg" position="float" orientation="portrait" xlink:type="simple" id="oo_150146.jpg"/></fig><fig id="F73" position="float" orientation="portrait"><label>Figures 409–414.</label><caption><p>
                  <bold>409</bold> <tp:taxon-name><tp:taxon-name-part taxon-name-part-type="genus" reg="Saprinus">Saprinus</tp:taxon-name-part> (<tp:taxon-name-part taxon-name-part-type="subgenus" reg="Saprinus">Saprinus</tp:taxon-name-part>) <tp:taxon-name-part taxon-name-part-type="species" reg="cyaneus">cyaneus</tp:taxon-name-part> <tp:taxon-name-part taxon-name-part-type="subspecies" reg="cyaneus">cyaneus</tp:taxon-name-part></tp:taxon-name> (Fabricius, 1775) head, dorsal view <bold>410</bold> prosternum <bold>411</bold> mesoventrite <bold>412</bold> lateral disc of metaventrite + metepisternum <bold>413</bold> protibia, ventral view <bold>414</bold> metatibia, ventral view.</p></caption><graphic xmlns:xlink="http://www.w3.org/1999/xlink" xlink:href="zookeys-689-001-g073.jpg" position="float" orientation="portrait" xlink:type="simple" id="oo_150134.jpg"/></fig><fig id="F85" position="float" orientation="portrait"><label>Figures 478–486.</label><caption><p>
                  <bold>478</bold> <tp:taxon-name><tp:taxon-name-part taxon-name-part-type="genus" reg="Saprinus">Saprinus</tp:taxon-name-part> (<tp:taxon-name-part taxon-name-part-type="subgenus" reg="Saprinus">Saprinus</tp:taxon-name-part>) <tp:taxon-name-part taxon-name-part-type="species" reg="nitiduloides">nitiduloides</tp:taxon-name-part></tp:taxon-name> Fairmaire, 1883 head, dorsal view <bold>479</bold> propygidium + pygidium <bold>480</bold> prosternum <bold>481</bold> mesoventrite <bold>482</bold> lateral disc of metaventrite + metepisternum <bold>483</bold> protibia, dorsal view <bold>484</bold> ditto, ventral view <bold>485</bold> mesotibia, dorsal view <bold>486</bold> ditto, ventral view.</p></caption><graphic xmlns:xlink="http://www.w3.org/1999/xlink" xlink:href="zookeys-689-001-g085.jpg" position="float" orientation="portrait" xlink:type="simple" id="oo_150147.jpg"/></fig><fig id="F59" position="float" orientation="portrait"><label>Figures 330–336.</label><caption><p>
                  <bold>330</bold> <tp:taxon-name><tp:taxon-name-part taxon-name-part-type="genus" reg="Saprinus">Saprinus</tp:taxon-name-part> (<tp:taxon-name-part taxon-name-part-type="subgenus" reg="Saprinus">Saprinus</tp:taxon-name-part>) <tp:taxon-name-part taxon-name-part-type="species" reg="artensis">artensis</tp:taxon-name-part></tp:taxon-name> Marseul, 1862 male terminalia: 8<sup>th</sup> sternite + 8<sup>th</sup> tergite, ventral view <bold>331</bold> ditto, dorsal view <bold>332</bold> ditto, lateral view <bold>333</bold> male terminalia: 9<sup>th</sup> + 10<sup>th</sup> tergites, dorsal view; spiculum gastrale, ventral view <bold>334</bold> 9<sup>th</sup> + 10<sup>th</sup> tergites; spiculum gastrale, lateral view <bold>335</bold> male terminalia: aedeagus, dorsal view <bold>336</bold> ditto, lateral view.</p></caption><graphic xmlns:xlink="http://www.w3.org/1999/xlink" xlink:href="zookeys-689-001-g059.jpg" position="float" orientation="portrait" xlink:type="simple" id="oo_150120.jpg"/></fig><fig id="F74" position="float" orientation="portrait"><label>Figures 415–421.</label><caption><p>
                  <bold>415</bold> <tp:taxon-name><tp:taxon-name-part taxon-name-part-type="genus" reg="Saprinus">Saprinus</tp:taxon-name-part> (<tp:taxon-name-part taxon-name-part-type="subgenus" reg="Saprinus">Saprinus</tp:taxon-name-part>) <tp:taxon-name-part taxon-name-part-type="species" reg="cyaneus">cyaneus</tp:taxon-name-part> <tp:taxon-name-part taxon-name-part-type="subspecies" reg="cyaneus">cyaneus</tp:taxon-name-part></tp:taxon-name> (Fabricius, 1775) male terminalia: 8<sup>th</sup> sternite + 8<sup>th</sup> tergite, ventral view <bold>416</bold> ditto, dorsal view <bold>417</bold> ditto, lateral view <bold>418</bold> male terminalia: 9<sup>th</sup> + 10<sup>th</sup> tergites, dorsal view; spiculum gastrale, ventral view <bold>419</bold> male terminalia: 9<sup>th</sup> + 10<sup>th</sup> tergites; spiculum gastrale, lateral view <bold>420</bold> male terminalia: aedeagus, dorsal view <bold>421</bold> ditto, lateral view.</p></caption><graphic xmlns:xlink="http://www.w3.org/1999/xlink" xlink:href="zookeys-689-001-g074.jpg" position="float" orientation="portrait" xlink:type="simple" id="oo_150135.jpg"/></fig><fig id="F86" position="float" orientation="portrait"><label>Figures 487–493.</label><caption><p>
                  <bold>487</bold> <tp:taxon-name><tp:taxon-name-part taxon-name-part-type="genus" reg="Saprinus">Saprinus</tp:taxon-name-part> (<tp:taxon-name-part taxon-name-part-type="subgenus" reg="Saprinus">Saprinus</tp:taxon-name-part>) <tp:taxon-name-part taxon-name-part-type="species" reg="nitiduloides">nitiduloides</tp:taxon-name-part></tp:taxon-name> Fairmaire, 1883 male terminalia: 8<sup>th</sup> sternite + 8<sup>th</sup> tergite, ventral view <bold>488</bold> ditto, dorsal view <bold>489</bold> ditto, lateral view <bold>490</bold> male terminalia: 9<sup>th</sup> + 10<sup>th</sup> tergites, dorsal view; spiculum gastrale, ventral view <bold>491</bold> male terminalia: 9<sup>th</sup> + 10<sup>th</sup> tergites; spiculum gastrale, lateral view <bold>492</bold> male terminalia: aedeagus, dorsal view <bold>493</bold> ditto, lateral view.</p></caption><graphic xmlns:xlink="http://www.w3.org/1999/xlink" xlink:href="zookeys-689-001-g086.jpg" position="float" orientation="portrait" xlink:type="simple" id="oo_150148.jpg"/></fig></tp:treatment-sec></tp:taxon-treatment>
