# Supplementary material for: A monograph of the Australopacific Saprininae (Coleoptera, Histeridae)
Source: Zookeys. 2017 Aug 14;(689):1–263. doi: 10.3897/zookeys.689.12021 (PMC5672588; doi:10.3897/zookeys.689.12021)
Supplement: XML Treatment for Saprinus (Saprinus) pseudodetritus [file zookeys.689.12021-treatment44.xml]

<!DOCTYPE tp:taxon-treatment
  PUBLIC "-//TaxonX//DTD Taxonomic Treatment Publishing DTD v0 20100105//EN" "tax-treatment-NSO.dtd">
<tp:taxon-treatment xmlns:tp="http://www.plazi.org/taxpub"><tp:treatment-meta><kwd-group><label>Taxon classification</label><kwd><named-content xmlns:xlink="http://www.w3.org/1999/xlink" content-type="kingdom">Animalia</named-content></kwd><kwd><named-content xmlns:xlink="http://www.w3.org/1999/xlink" content-type="order">Coleoptera</named-content></kwd><kwd><named-content xmlns:xlink="http://www.w3.org/1999/xlink" content-type="family">Histeridae</named-content></kwd></kwd-group><mixed-citation publication-type="journal"><person-group><name><surname>Lackner</surname><given-names>Tomáš</given-names></name><name><surname>Leschen</surname><given-names>Richard A.B.</given-names></name></person-group><article-title>A monograph of the Australopacific <tp:taxon-name><tp:taxon-name-part taxon-name-part-type="subfamily">Saprininae</tp:taxon-name-part></tp:taxon-name> (<tp:taxon-name><tp:taxon-name-part taxon-name-part-type="order">Coleoptera</tp:taxon-name-part></tp:taxon-name>, <tp:taxon-name><tp:taxon-name-part taxon-name-part-type="family">Histeridae</tp:taxon-name-part></tp:taxon-name>)</article-title><source>Zookeys</source><day>14</day><month>8</month><year>2017</year><volume>2017</volume><issue>689</issue><fpage>1</fpage><lpage>263</lpage><pub-id pub-id-type="doi">10.3897/zookeys.689.12021</pub-id></mixed-citation></tp:treatment-meta><tp:nomenclature><tp:taxon-name>
              <tp:taxon-name-part taxon-name-part-type="genus" reg="Saprinus">Saprinus</tp:taxon-name-part> (<tp:taxon-name-part taxon-name-part-type="subgenus" reg="Saprinus">Saprinus</tp:taxon-name-part>) <tp:taxon-name-part taxon-name-part-type="species" reg="pseudodetritus">pseudodetritus</tp:taxon-name-part><object-id xmlns:xlink="http://www.w3.org/1999/xlink" content-type="zoobank" xlink:type="simple">http://zoobank.org/C235FE0D-3EDB-4069-AA82-879D98FD2E88</object-id></tp:taxon-name><tp:taxon-status xmlns:xlink="http://www.w3.org/1999/xlink" xlink:type="simple">sp. n.</tp:taxon-status><xref ref-type="fig" rid="F90">Figs 511</xref><xref ref-type="fig" rid="F91">, 512–520</xref><xref ref-type="fig" rid="F92">, 521–527</xref><xref ref-type="fig" rid="F140">, 761</xref><!--PageBreak--></tp:nomenclature><tp:treatment-sec sec-type="type locality" id="SECID0ENAMM"><title>Type locality.</title><p>New Zealand: Chatham Islands: South East Island.</p><fig id="F90" position="float" orientation="portrait"><label>Figure 511.</label><caption><p>
                  <tp:taxon-name><tp:taxon-name-part taxon-name-part-type="genus" reg="Saprinus">Saprinus</tp:taxon-name-part> (<tp:taxon-name-part taxon-name-part-type="subgenus" reg="Saprinus">Saprinus</tp:taxon-name-part>) <tp:taxon-name-part taxon-name-part-type="species" reg="pseudodetritus">pseudodetritus</tp:taxon-name-part></tp:taxon-name> sp. n. habitus, dorsal view.</p></caption><graphic xmlns:xlink="http://www.w3.org/1999/xlink" xlink:href="zookeys-689-001-g090.jpg" position="float" orientation="portrait" xlink:type="simple" id="oo_150152.jpg"/></fig></tp:treatment-sec><tp:treatment-sec sec-type="type material" id="SECID0ENBMM"><title>Type material examined.</title><p>Holotype, ♂, side-mounted on a triangular card, with terminalia extracted and mounted in Canada Balsam on a separate slide under the specimen, with following labels: “Chatham Is / N. 1970 / J.I. Townsend” (printed); followed by: “South East Island” (printed); followed by: “At night in bush” (printed); followed by: “09-082” (yellow, pencil-written label); followed by: “<tp:taxon-name><tp:taxon-name-part taxon-name-part-type="genus" reg="Saprinus">Saprinus</tp:taxon-name-part> (<tp:taxon-name-part taxon-name-part-type="subgenus" reg="Saprinus">Saprinus</tp:taxon-name-part>)</tp:taxon-name> / <italic><tp:taxon-name><tp:taxon-name-part taxon-name-part-type="species" reg="pseudodetritus">pseudodetritus</tp:taxon-name-part></tp:taxon-name></italic> sp. n. / HOLOTYPE / Lackner&amp;Leschen 2010” (red label, printed) (<named-content xmlns:xlink="http://www.w3.org/1999/xlink" content-type="dwc:institutional_code" xlink:type="simple">NZAC</named-content>). Paratypes, 9 specs., same data as holotype, except for yellow label, that is present only on holotype (<named-content xmlns:xlink="http://www.w3.org/1999/xlink" content-type="dwc:institutional_code" xlink:type="simple">NZAC</named-content>); 1 spec., “CHATHAM IS, N.Z. / Rangatira I / (South East I) / 1-14 Dec 1987 / J.S. Dugdale” (printed); followed by: “litter / under / <tp:taxon-name><tp:taxon-name-part taxon-name-part-type="genus" reg="Myosotidium">Myosotidium</tp:taxon-name-part></tp:taxon-name>” (printed-written) (<named-content xmlns:xlink="http://www.w3.org/1999/xlink" content-type="dwc:institutional_code" xlink:type="simple">NZAC</named-content>); 1 spec., “CHATHAM IS, N.Z. / SE Island 10m / Northern Olearia / forest” (printed-written) (<named-content xmlns:xlink="http://www.w3.org/1999/xlink" content-type="dwc:institutional_code" xlink:type="simple">NZAC</named-content>); followed by: “Fit trap 2 / Predominantly / <tp:taxon-name><tp:taxon-name-part taxon-name-part-type="genus" reg="Plagianthus">Plagianthus</tp:taxon-name-part></tp:taxon-name> / forest” (written) (<named-content xmlns:xlink="http://www.w3.org/1999/xlink" content-type="dwc:institutional_code" xlink:type="simple">NZAC</named-content>); 1 spec., “CHATHAM IS, N.Z. / South East I / 13-16 Dec 1987 / A. Grant (DOC)” (printed) (<named-content xmlns:xlink="http://www.w3.org/1999/xlink" content-type="dwc:institutional_code" xlink:type="simple">NZAC</named-content>); followed by: “Nest of / <tp:taxon-name><tp:taxon-name-part taxon-name-part-type="genus" reg="Pachyptila">Pachyptila</tp:taxon-name-part></tp:taxon-name> / <tp:taxon-name><tp:taxon-name-part taxon-name-part-type="species" reg="vittata">vittata</tp:taxon-name-part></tp:taxon-name>” (printed) (<named-content xmlns:xlink="http://www.w3.org/1999/xlink" content-type="dwc:institutional_code" xlink:type="simple">NZAC</named-content>; 3 PT from SE Island collected by J.I. Townsend in coll. <abbrev xmlns:xlink="http://www.w3.org/1999/xlink" xlink:title="T. Lackner’s private collection, temporarily housed at ZSM" id="ABBRID0ESEMM" xlink:type="simple">TLAN</abbrev>); 1 spec., “CHATHAM IS. N.Z. / South East I, 10-20m / 29.xi.1992 / J.W. Early” (printed); followed by: “On tree trunks at / night” (printed); followed by: “<bold><named-content xmlns:xlink="http://www.w3.org/1999/xlink" content-type="dwc:institutional_code" xlink:type="simple">AMNZ</named-content> 11324</bold> / AUCKLAND / MUSEUM / NEW ZEALAND” (green label, printed) (<named-content xmlns:xlink="http://www.w3.org/1999/xlink" content-type="dwc:institutional_code" xlink:type="simple">AMNZ</named-content>); 6 specs., ditto as above, but 27-28.xi.1992 and collected on bush floor at night (<named-content xmlns:xlink="http://www.w3.org/1999/xlink" content-type="dwc:institutional_code" xlink:type="simple">AMNZ</named-content>). These paratypes bear specimen registration numbers (<named-content xmlns:xlink="http://www.w3.org/1999/xlink" content-type="dwc:institutional_code" xlink:type="simple">AMNZ</named-content> numbers) as follows: 11325, 11326, 11327, 11328, 11329 and 11330; 4 specs., “NEW ZEALAND, CI / South East Island / 14.v.1996 P. Dilks / ex Chatham Island petrel / burrow litter” (printed); followed by: “ENTOMOLOGY / RESEARCH MUSEUM / (<named-content xmlns:xlink="http://www.w3.org/1999/xlink" content-type="dwc:institutional_code" xlink:type="simple">LUNZ</named-content>) / Lincoln University / Canterbury, New Zealand” (green label, printed) (<named-content xmlns:xlink="http://www.w3.org/1999/xlink" content-type="dwc:institutional_code" xlink:type="simple">LUNZ</named-content>); 2 specs., “NEW ZEALAND, CI / Rangatira / 27.xi.1992 / J.W.M. Marris” (printed); followed by: “on ground at base of tree / at night” (printed) (<named-content xmlns:xlink="http://www.w3.org/1999/xlink" content-type="dwc:institutional_code" xlink:type="simple">LUNZ</named-content>); 9 specs., ditto, but 27–30.xi.1992, J.W. Early, R.M. Emberson &amp; P. Syrett (pitfall traps in Olearia/<tp:taxon-name><tp:taxon-name-part taxon-name-part-type="genus" reg="Plagianthus">Plagianthus</tp:taxon-name-part></tp:taxon-name>/Macropiper forest) (<named-content xmlns:xlink="http://www.w3.org/1999/xlink" content-type="dwc:institutional_code" xlink:type="simple">LUNZ</named-content>); 3 specs., “NEW ZEALAND, CH / South East Island / Woolshed Bush / 20.i. 1998 R.M. Emberson / on ground at night” (printed) (<named-content xmlns:xlink="http://www.w3.org/1999/xlink" content-type="dwc:institutional_code" xlink:type="simple">LUNZ</named-content>); 1 spec., NEW ZEALAND, CH / South East Island / 31.xii. 1998 R.M. Emberson / under dead broad billed / prions” (printed) (<named-content xmlns:xlink="http://www.w3.org/1999/xlink" content-type="dwc:institutional_code" xlink:type="simple">LUNZ</named-content>); 1 spec., ditto, but on tree trunks at night (<named-content xmlns:xlink="http://www.w3.org/1999/xlink" content-type="dwc:institutional_code" xlink:type="simple">LUNZ</named-content>); 4 specs., “NEW ZEALAND, CI / South East Island / Woolshed Bush / 15.i.1997, R.M. Emberson / on ground by petrel burrows” (printed) (<named-content xmlns:xlink="http://www.w3.org/1999/xlink" content-type="dwc:institutional_code" xlink:type="simple">LUNZ</named-content>); 4 specs., “NEW ZEALAND, CH / Chatham Is, South East I, / Woolshed Bush / 19.–21.i.1998 / R.M. Emberson, J.W. Marris” (printed); followed by: “pitfall traps in coastal / broadleaved forest” (printed) (<named-content xmlns:xlink="http://www.w3.org/1999/xlink" content-type="dwc:institutional_code" xlink:type="simple">LUNZ</named-content>); 4 specs., ditto, but 13.–17.i.1997 (<named-content xmlns:xlink="http://www.w3.org/1999/xlink" content-type="dwc:institutional_code" xlink:type="simple">LUNZ</named-content>); 8 specs., “NEW ZEALAND, CI / Mangere I., Robin Bush / 30.xi.–3.xii. 1992 / J.W.M. Marris &amp; J.W. Early / pitfall trap in bush” (printed) (<named-content xmlns:xlink="http://www.w3.org/1999/xlink" content-type="dwc:institutional_code" xlink:type="simple">LUNZ</named-content>); 6 specs., “NEW ZEALAND, CH / Star Keys <!--PageBreak-->/ 23.i.1998 J.W.M. Marris / under rock in low coastal vegetation (sward)” (printed) (<named-content xmlns:xlink="http://www.w3.org/1999/xlink" content-type="dwc:institutional_code" xlink:type="simple">LUNZ</named-content>); 5 specs., “NEW ZEALAND, CI / Rangatira / 28.xi.1992 / P. Syrett / by petrel burrow at night” (printed) (<named-content xmlns:xlink="http://www.w3.org/1999/xlink" content-type="dwc:institutional_code" xlink:type="simple">LUNZ</named-content>); 1 spec., ditto, but 29.i.1998 and on tree at night (<named-content xmlns:xlink="http://www.w3.org/1999/xlink" content-type="dwc:institutional_code" xlink:type="simple">LUNZ</named-content>); 1 spec., “NEW ZEALAND, CI / Glory Scan Res / 30.xi.1992 / R.M. Emberson &amp; P. Syrett” (printed) (<named-content xmlns:xlink="http://www.w3.org/1999/xlink" content-type="dwc:institutional_code" xlink:type="simple">LUNZ</named-content>); 1 spec., “NEW ZEALAND, CI / Chatham I, Hapaupu / 2.xii.1992 / P. Syrett / on trees at night (printed) (<named-content xmlns:xlink="http://www.w3.org/1999/xlink" content-type="dwc:institutional_code" xlink:type="simple">LUNZ</named-content>; 8 exs. in coll. <abbrev xmlns:xlink="http://www.w3.org/1999/xlink" xlink:title="T. Lackner’s private collection, temporarily housed at ZSM" id="ABBRID0EEIMM" xlink:type="simple">TLAN</abbrev>); 1 spec., “Chathm. / gr. ? (illegible)” (written); “New Zealand” (printed); “Pascoe / Coll. / 93-60” (printed); “this specimen is / most likely from / the Chatham Islands / T. Lackner, 2014” (written); “<tp:taxon-name><tp:taxon-name-part taxon-name-part-type="genus" reg="Saprinus">Saprinus</tp:taxon-name-part></tp:taxon-name> <tp:taxon-name><tp:taxon-name-part taxon-name-part-type="species" reg="pseudodetritus">pseudodetritus</tp:taxon-name-part></tp:taxon-name> / sp. n. PARATYPE / Det. Lackner &amp; Leschen, 2014” (red label, written) (<named-content xmlns:xlink="http://www.w3.org/1999/xlink" content-type="dwc:institutional_code" xlink:type="simple">BMNH</named-content>).</p></tp:treatment-sec><tp:treatment-sec sec-type="distribution" id="SECID0E3IMM"><title>Distribution.</title><p>New Zealand: Chatham Islands: South East Island, Mangere Island and Pitt Island (Fig. <xref ref-type="fig" rid="F140">761</xref>).</p></tp:treatment-sec><tp:treatment-sec sec-type="biology" id="SECID0EGJMM"><title>Biology.</title><p>Specimens of this species were found in litter under <italic><tp:taxon-name><tp:taxon-name-part taxon-name-part-type="genus" reg="Myosotidium">Myosotidium</tp:taxon-name-part></tp:taxon-name></italic> (<tp:taxon-name><tp:taxon-name-part taxon-name-part-type="family">Boraginaceae</tp:taxon-name-part></tp:taxon-name>), and in <italic><tp:taxon-name><tp:taxon-name-part taxon-name-part-type="genus" reg="Olearea">Olearea</tp:taxon-name-part></tp:taxon-name></italic> (<tp:taxon-name><tp:taxon-name-part taxon-name-part-type="family">Asteraceae</tp:taxon-name-part></tp:taxon-name>) and <italic><tp:taxon-name><tp:taxon-name-part taxon-name-part-type="genus" reg="Plagianthus">Plagianthus</tp:taxon-name-part></tp:taxon-name></italic> (<tp:taxon-name><tp:taxon-name-part taxon-name-part-type="family">Malvaceae</tp:taxon-name-part></tp:taxon-name>) forests, in the nests and on dead Broad-billed prion (<italic><tp:taxon-name><tp:taxon-name-part taxon-name-part-type="genus" reg="Pachyptila">Pachyptila</tp:taxon-name-part> <tp:taxon-name-part taxon-name-part-type="species" reg="vittata">vittata</tp:taxon-name-part></tp:taxon-name></italic> (G. Forster, 1777)) and near petrel <!--PageBreak-->burrows. The species is also nocturnal, and has been found on tree trunks and on the bush floor at night.</p></tp:treatment-sec><tp:treatment-sec sec-type="diagnosis" id="SECID0E4KMM"><title>Diagnosis.</title><p>This is a distinctive New Zeland endemic (so far only collected on Chatham Islands) differing from other two, presumably closely related New Zealand species by matte dorsum covered with alutaceous microsculpture, a lightly colored antennal club, aciculate bases of elytral striae, as well as scratched-like punctation on apical third of elytra.</p></tp:treatment-sec><tp:treatment-sec sec-type="description" id="SECID0ECLMM"><title>Diagnostic description.</title><p>Since <italic><tp:taxon-name><tp:taxon-name-part taxon-name-part-type="genus" reg="Saprinus">S.</tp:taxon-name-part> <tp:taxon-name-part taxon-name-part-type="species" reg="pseudodetritus">pseudodetritus</tp:taxon-name-part></tp:taxon-name></italic> is rather similar to <italic><tp:taxon-name><tp:taxon-name-part taxon-name-part-type="genus" reg="Saprinus">S.</tp:taxon-name-part> <tp:taxon-name-part taxon-name-part-type="species" reg="detritus">detritus</tp:taxon-name-part></tp:taxon-name></italic> and <italic><tp:taxon-name><tp:taxon-name-part taxon-name-part-type="genus" reg="Saprinus">S.</tp:taxon-name-part> <tp:taxon-name-part taxon-name-part-type="species" reg="chathamensis">chathamensis</tp:taxon-name-part></tp:taxon-name></italic> we will provide only its diagnostic description here mostly outlining the chief differences between the three taxa. The figures, as well as male genitalia drawings are kept, for the sake of easier identification of the Australopacific taxa. The same approach is taken with the species <italic><tp:taxon-name><tp:taxon-name-part taxon-name-part-type="genus" reg="Saprinus">S.</tp:taxon-name-part> <tp:taxon-name-part taxon-name-part-type="species" reg="chathamensis">chathamensis</tp:taxon-name-part></tp:taxon-name></italic> (see above). On the other hand, the species <italic><tp:taxon-name><tp:taxon-name-part taxon-name-part-type="genus" reg="Saprinus">S.</tp:taxon-name-part> <tp:taxon-name-part taxon-name-part-type="species" reg="detritus">detritus</tp:taxon-name-part></tp:taxon-name></italic>, which was described originally as the first of the three New Zealand species, is provided with full detailed description. A light to dark brown species with matte bronze luster (opaque cuticle is due to presence of fine imbricate microsculpture, <!--PageBreak-->which can be worn in some specimens, especially on elytra); venter black, without imbricate microsculpture; legs, mouthparts and antennae rufous to rufo-castaneous; antennal club amber-colored to rufous. Body length: <abbrev xmlns:xlink="http://www.w3.org/1999/xlink" xlink:title="length between anterior angles of pronotum and apices of elytra" id="ABBRID0EBNMM" xlink:type="simple">PEL</abbrev>: 3.25–4.25 mm; <abbrev xmlns:xlink="http://www.w3.org/1999/xlink" xlink:title="length of elytron along elytral suture" id="ABBRID0EFNMM" xlink:type="simple">EL</abbrev>: 1.90–2.50 mm; <abbrev xmlns:xlink="http://www.w3.org/1999/xlink" xlink:title="width between anterior angles of pronotum" id="ABBRID0EJNMM" xlink:type="simple">APW</abbrev>: 1.20–1.50 mm; <abbrev xmlns:xlink="http://www.w3.org/1999/xlink" xlink:title="width between posterior angles of pronotum" id="ABBRID0ENNMM" xlink:type="simple">PPW</abbrev>: 2.40–3.10 mm; <abbrev xmlns:xlink="http://www.w3.org/1999/xlink" xlink:title="maximum width between outer margins of elytra" id="ABBRID0ERNMM" xlink:type="simple">EW</abbrev>: 2.65–3.50 mm. Antennae (Figs <xref ref-type="fig" rid="F91">512–513</xref>) similar in structure to other two New Zealand endemics; sensory structures of antennal club not examined.</p><p>Mouthparts similar to those of <italic><tp:taxon-name><tp:taxon-name-part taxon-name-part-type="genus" reg="Saprinus">S.</tp:taxon-name-part> <tp:taxon-name-part taxon-name-part-type="species" reg="chathamensis">chathamensis</tp:taxon-name-part></tp:taxon-name></italic> and <italic><tp:taxon-name><tp:taxon-name-part taxon-name-part-type="genus" reg="Saprinus">S.</tp:taxon-name-part> <tp:taxon-name-part taxon-name-part-type="species" reg="detritus">detritus</tp:taxon-name-part></tp:taxon-name></italic>; mentum (Fig. <xref ref-type="fig" rid="F91">514</xref>) quadrate, anterior and posterior angles slightly projected, anterior margin with deep median notch, surface around it with several longer setae, lateral margins apically with a single row of much shorter ramose setae, disc of mentum finely imbricate, with sparse short setae (similar to that of <italic><tp:taxon-name><tp:taxon-name-part taxon-name-part-type="genus" reg="Saprinus">S.</tp:taxon-name-part> <tp:taxon-name-part taxon-name-part-type="species" reg="detritus">detritus</tp:taxon-name-part></tp:taxon-name></italic>; Fig. <xref ref-type="fig" rid="F76">425</xref>). Clypeus and frons (Fig. <xref ref-type="fig" rid="F91">512</xref>) rather similar to those of <italic><tp:taxon-name><tp:taxon-name-part taxon-name-part-type="genus" reg="Saprinus">S.</tp:taxon-name-part> <tp:taxon-name-part taxon-name-part-type="species" reg="chathamensis">chathamensis</tp:taxon-name-part></tp:taxon-name></italic> and <italic><tp:taxon-name><tp:taxon-name-part taxon-name-part-type="genus" reg="Saprinus">S.</tp:taxon-name-part> <tp:taxon-name-part taxon-name-part-type="species" reg="detritus">detritus</tp:taxon-name-part></tp:taxon-name></italic> (compare with Figs <xref ref-type="fig" rid="F67">373</xref> and <xref ref-type="fig" rid="F76">423</xref>). Pronotal sides (Fig. <xref ref-type="fig" rid="F90">511</xref>) on basal two-thirds moderately narrowing anteriorly, on apical third strongly narrowed, apical angles prominent. Generally, the pronotum of <italic><tp:taxon-name><tp:taxon-name-part taxon-name-part-type="genus" reg="Saprinus">S.</tp:taxon-name-part> <tp:taxon-name-part taxon-name-part-type="species" reg="pseudodetritus">pseudodetritus</tp:taxon-name-part></tp:taxon-name></italic> is apically more narrowed than those of <italic><tp:taxon-name><tp:taxon-name-part taxon-name-part-type="genus" reg="Saprinus">S.</tp:taxon-name-part> <tp:taxon-name-part taxon-name-part-type="species" reg="chathamensis">chathamensis</tp:taxon-name-part></tp:taxon-name></italic> and <tp:taxon-name><tp:taxon-name-part taxon-name-part-type="genus" reg="Saprinus">S.</tp:taxon-name-part> <tp:taxon-name-part taxon-name-part-type="species" reg="detritus">detritus</tp:taxon-name-part></tp:taxon-name> (compare also Figs <xref ref-type="fig" rid="F66">372</xref> and <xref ref-type="fig" rid="F75">422</xref>). Lateral band of punctures present, punctures not prominent, fine. Elytral surface around bases of striae aciculate; elytral disc on apical third (roughly) with elongate punctures separated by their own to several times their diameter. Configuration of the elytral striae very similar otherwise between species <italic><tp:taxon-name><tp:taxon-name-part taxon-name-part-type="genus" reg="Saprinus">S.</tp:taxon-name-part> <tp:taxon-name-part taxon-name-part-type="species" reg="chathamensis">chathamensis</tp:taxon-name-part></tp:taxon-name></italic>, <italic><tp:taxon-name><tp:taxon-name-part taxon-name-part-type="genus" reg="Saprinus">S.</tp:taxon-name-part> <tp:taxon-name-part taxon-name-part-type="species" reg="detritus">detritus</tp:taxon-name-part></tp:taxon-name></italic> and <italic><tp:taxon-name><tp:taxon-name-part taxon-name-part-type="genus" reg="Saprinus">S.</tp:taxon-name-part> <tp:taxon-name-part taxon-name-part-type="species" reg="pseudodetritus">pseudodetritus</tp:taxon-name-part></tp:taxon-name></italic> (compare Figs <xref ref-type="fig" rid="F66">372</xref>, <xref ref-type="fig" rid="F75">422</xref> and <xref ref-type="fig" rid="F90">511</xref>) with characteristically strongly shortened third dorsal elytral stria. Although elytral sculpture is also similar between species, the punctation of <italic><tp:taxon-name><tp:taxon-name-part taxon-name-part-type="genus" reg="Saprinus">S.</tp:taxon-name-part> <tp:taxon-name-part taxon-name-part-type="species" reg="pseudodetritus">pseudodetritus</tp:taxon-name-part></tp:taxon-name></italic> is the finest of the three species; interspaces between punctures in <italic><tp:taxon-name><tp:taxon-name-part taxon-name-part-type="genus" reg="Saprinus">S.</tp:taxon-name-part> <tp:taxon-name-part taxon-name-part-type="species" reg="pseudodetritus">pseudodetritus</tp:taxon-name-part></tp:taxon-name></italic> strongly aciculate. Propygidium and pygidium (Fig. <xref ref-type="fig" rid="F91">515</xref>) with fine small round punctures separated by about their diameter; interspaces in both cases imbricate. Prosternum generally similar to those of other two NZ species (compare Figs <xref ref-type="fig" rid="F67">377</xref> with 426 and 516) antennal cavities for reposing antennal clubs large; carinal prosternal striae of <italic><tp:taxon-name><tp:taxon-name-part taxon-name-part-type="genus" reg="Saprinus">S.</tp:taxon-name-part> <tp:taxon-name-part taxon-name-part-type="species" reg="pseudodetritus">pseudodetritus</tp:taxon-name-part></tp:taxon-name></italic> sub-parallel, while they are narrowing apically in <italic><tp:taxon-name><tp:taxon-name-part taxon-name-part-type="genus" reg="Saprinus">S.</tp:taxon-name-part> <tp:taxon-name-part taxon-name-part-type="species" reg="chathamensis">chathamensis</tp:taxon-name-part></tp:taxon-name></italic> and slightly diverging apically in <italic><tp:taxon-name><tp:taxon-name-part taxon-name-part-type="genus" reg="Saprinus">S.</tp:taxon-name-part> <tp:taxon-name-part taxon-name-part-type="species" reg="detritus">detritus</tp:taxon-name-part></tp:taxon-name></italic>.</p><fig id="F91" position="float" orientation="portrait"><label>Figures 512–520.</label><caption><p>
                  <bold>512</bold> <tp:taxon-name><tp:taxon-name-part taxon-name-part-type="genus" reg="Saprinus">Saprinus</tp:taxon-name-part> (<tp:taxon-name-part taxon-name-part-type="subgenus" reg="Saprinus">Saprinus</tp:taxon-name-part>) <tp:taxon-name-part taxon-name-part-type="species" reg="pseudodetritus">pseudodetritus</tp:taxon-name-part></tp:taxon-name> sp. n. head, dorsal view <bold>513</bold> antennal club, ventral view <bold>514</bold> mentum, ventral view <bold>515</bold> propygidium + pygidium <bold>516</bold> prosternum <bold>517</bold> mesoventrite <bold>518</bold> lateral disc of metaventrite + metepisternum <bold>519</bold> mesotibia, dorsal view <bold>520</bold> metatibia, dorsal view.</p></caption><graphic xmlns:xlink="http://www.w3.org/1999/xlink" xlink:href="zookeys-689-001-g091.jpg" position="float" orientation="portrait" xlink:type="simple" id="oo_150153.jpg"/></fig><p>Meso-and metaventrites (Fig. <xref ref-type="fig" rid="F91">517–518</xref>) similar to those of other two species, for direct comparison between the three species the reader is referred to the diagnostic description of <italic><tp:taxon-name><tp:taxon-name-part taxon-name-part-type="genus" reg="Saprinus">S.</tp:taxon-name-part> <tp:taxon-name-part taxon-name-part-type="species" reg="chathamensis">chathamensis</tp:taxon-name-part></tp:taxon-name></italic>. Legs of <italic><tp:taxon-name><tp:taxon-name-part taxon-name-part-type="genus" reg="Saprinus">S.</tp:taxon-name-part> <tp:taxon-name-part taxon-name-part-type="species" reg="pseudodetritus">pseudodetritus</tp:taxon-name-part></tp:taxon-name></italic> are generally similar to those of <italic><tp:taxon-name><tp:taxon-name-part taxon-name-part-type="genus" reg="Saprinus">S.</tp:taxon-name-part> <tp:taxon-name-part taxon-name-part-type="species" reg="chathamensis">chathamensis</tp:taxon-name-part></tp:taxon-name></italic> and <italic><tp:taxon-name><tp:taxon-name-part taxon-name-part-type="genus" reg="Saprinus">S.</tp:taxon-name-part> <tp:taxon-name-part taxon-name-part-type="species" reg="detritus">detritus</tp:taxon-name-part></tp:taxon-name></italic>.</p><p>Male genitalia. Eighth sternite (Figs <xref ref-type="fig" rid="F92">521–522</xref>) apically with several pseudo-pores, entirely fused, strongly sclerotized; apex of eighth sternite laterally with two tufts of several short setae; eighth tergite and eighth sternite fused laterally (Fig. <xref ref-type="fig" rid="F92">523</xref>). Ninth tergite (Figs <xref ref-type="fig" rid="F92">524–525</xref>) typical for the subfamily; anterior margin of tenth tergite inwardly arcuate; spiculum gastrale (Fig. <xref ref-type="fig" rid="F92">524</xref>) gradually dilated on apical half; apical end strongly sclerotized; basal end abruptly dilated, triangular, basal end outwardly arcuate. Aedeagus (Figs <xref ref-type="fig" rid="F92">526–527</xref>) subparallel, before apex slightly dilated; parameres fused along their basal half (roughly); basal piece of aedeagus short, ratio of its length : length of parameres 1 : 6; aedeagus almost straight, only apically slightly curved from lateral view (Fig. <xref ref-type="fig" rid="F92">527</xref>). The male terminalia of <italic><tp:taxon-name><tp:taxon-name-part taxon-name-part-type="genus" reg="Saprinus">S.</tp:taxon-name-part> <tp:taxon-name-part taxon-name-part-type="species" reg="detritus">detritus</tp:taxon-name-part></tp:taxon-name></italic> and <italic><tp:taxon-name><tp:taxon-name-part taxon-name-part-type="genus" reg="Saprinus">S.</tp:taxon-name-part> <tp:taxon-name-part taxon-name-part-type="species" reg="pseudodetritus">pseudodetritus</tp:taxon-name-part></tp:taxon-name></italic> are very similar (compare Figs <xref ref-type="fig" rid="F77">432–438</xref> with 521–527) and generally differ only in the structure of ae<!--PageBreak-->deagus, which is slightly constricted before apex in <italic><tp:taxon-name><tp:taxon-name-part taxon-name-part-type="genus" reg="Saprinus">S.</tp:taxon-name-part> <tp:taxon-name-part taxon-name-part-type="species" reg="detritus">detritus</tp:taxon-name-part></tp:taxon-name></italic> while it is not constricted and tube-like in <italic><tp:taxon-name><tp:taxon-name-part taxon-name-part-type="genus" reg="Saprinus">S.</tp:taxon-name-part> <tp:taxon-name-part taxon-name-part-type="species" reg="pseudodetritus">pseudodetritus</tp:taxon-name-part></tp:taxon-name></italic>. In lateral view, aedeadus of <italic><tp:taxon-name><tp:taxon-name-part taxon-name-part-type="genus" reg="Saprinus">S.</tp:taxon-name-part> <tp:taxon-name-part taxon-name-part-type="species" reg="pseudodetritus">pseudodetritus</tp:taxon-name-part></tp:taxon-name></italic> is thicker than that of <italic><tp:taxon-name><tp:taxon-name-part taxon-name-part-type="genus" reg="Saprinus">S.</tp:taxon-name-part> <tp:taxon-name-part taxon-name-part-type="species" reg="detritus">detritus</tp:taxon-name-part></tp:taxon-name></italic> (compare Figs <xref ref-type="fig" rid="F77">438</xref> and <xref ref-type="fig" rid="F92">527</xref>).</p><fig id="F92" position="float" orientation="portrait"><label>Figures 521–527.</label><caption><p>
                  <bold>521</bold> <tp:taxon-name><tp:taxon-name-part taxon-name-part-type="genus" reg="Saprinus">Saprinus</tp:taxon-name-part> (<tp:taxon-name-part taxon-name-part-type="subgenus" reg="Saprinus">Saprinus</tp:taxon-name-part>) <tp:taxon-name-part taxon-name-part-type="species" reg="pseudodetritus">pseudodetritus</tp:taxon-name-part></tp:taxon-name> sp. n. male terminalia: 8<sup>th</sup> sternite + 8<sup>th</sup> tergite, ventral view <bold>522</bold> ditto, dorsal view <bold>523</bold> ditto, lateral view <bold>524</bold> male terminalia: 9<sup>th</sup> + 10<sup>th</sup> tergites, dorsal view; spiculum gastrale, ventral view <bold>525</bold> male terminalia: 9<sup>th</sup> + 10<sup>th</sup> tergites; spiculum gastrale, lateral view <bold>526</bold> male terminalia: aedeagus, dorsal view <bold>527</bold> ditto, lateral view.</p></caption><graphic xmlns:xlink="http://www.w3.org/1999/xlink" xlink:href="zookeys-689-001-g092.jpg" position="float" orientation="portrait" xlink:type="simple" id="oo_150154.jpg"/></fig><!--PageBreak--></tp:treatment-sec><tp:treatment-sec><!--Section generated to contain objects referenced in tp:taxon-treatment.--><fig id="F140" position="float" orientation="portrait"><label>Figure 761.</label><caption><p>Distribution of the genus <italic><tp:taxon-name><tp:taxon-name-part taxon-name-part-type="genus" reg="Saprinus">Saprinus</tp:taxon-name-part></tp:taxon-name></italic> Erichson, 1834 on the Chatham Islands: <tp:taxon-name><tp:taxon-name-part taxon-name-part-type="genus" reg="Saprinus">Saprinus</tp:taxon-name-part> (<tp:taxon-name-part taxon-name-part-type="subgenus" reg="Saprinus">Saprinus</tp:taxon-name-part>) <tp:taxon-name-part taxon-name-part-type="species" reg="chathamensis">chathamensis</tp:taxon-name-part></tp:taxon-name> sp. n.; <tp:taxon-name><tp:taxon-name-part taxon-name-part-type="genus" reg="Saprinus">Saprinus</tp:taxon-name-part> (<tp:taxon-name-part taxon-name-part-type="subgenus" reg="Saprinus">Saprinus</tp:taxon-name-part>) <tp:taxon-name-part taxon-name-part-type="species" reg="detritus">detritus</tp:taxon-name-part></tp:taxon-name> (Fabricius, 1775) and <tp:taxon-name><tp:taxon-name-part taxon-name-part-type="genus" reg="Saprinus">Saprinus</tp:taxon-name-part> (<tp:taxon-name-part taxon-name-part-type="subgenus" reg="Saprinus">Saprinus</tp:taxon-name-part>) <tp:taxon-name-part taxon-name-part-type="species" reg="pseudodetritus">pseudodetritus</tp:taxon-name-part></tp:taxon-name> sp. n.</p></caption><graphic xmlns:xlink="http://www.w3.org/1999/xlink" xlink:href="zookeys-689-001-g140.jpg" position="float" orientation="portrait" xlink:type="simple" id="oo_150203.jpg"/></fig><fig id="F76" position="float" orientation="portrait"><label>Figures 423–431.</label><caption><p>
                  <bold>423</bold> <tp:taxon-name><tp:taxon-name-part taxon-name-part-type="genus" reg="Saprinus">Saprinus</tp:taxon-name-part> (<tp:taxon-name-part taxon-name-part-type="subgenus" reg="Saprinus">Saprinus</tp:taxon-name-part>) <tp:taxon-name-part taxon-name-part-type="species" reg="detritus">detritus</tp:taxon-name-part></tp:taxon-name> (Fabricius, 1775) head, dorsal view <bold>424</bold> antennal club, dorsal view <bold>425</bold> mentum, ventral view <bold>426</bold> prosternum <bold>427</bold> mesoventrite <bold>428</bold> lateral disc of metaventrite + metepisternum <bold>429</bold> protibia, dorsal view <bold>430</bold> mesotibia, dorsal view <bold>431</bold> metatibia, dorsal view.</p></caption><graphic xmlns:xlink="http://www.w3.org/1999/xlink" xlink:href="zookeys-689-001-g076.jpg" position="float" orientation="portrait" xlink:type="simple" id="oo_150138.jpg"/></fig><fig id="F67" position="float" orientation="portrait"><label>Figures 373–381.</label><caption><p>
                  <bold>373</bold> <tp:taxon-name><tp:taxon-name-part taxon-name-part-type="genus" reg="Saprinus">Saprinus</tp:taxon-name-part> (<tp:taxon-name-part taxon-name-part-type="subgenus" reg="Saprinus">Saprinus</tp:taxon-name-part>) <tp:taxon-name-part taxon-name-part-type="species" reg="chathamensis">chathamensis</tp:taxon-name-part></tp:taxon-name> sp. n. head, dorsal view <bold>374</bold> antennal club, dorsal view <bold>375</bold> mentum, ventral view <bold>376</bold> propygidium + pygidium <bold>377</bold> prosternum <bold>378</bold> mesoventrite <bold>379</bold> lateral disc of metaventrite + metepisternum <bold>380</bold> protibia, dorsal view <bold>381</bold> ditto, ventral view.</p></caption><graphic xmlns:xlink="http://www.w3.org/1999/xlink" xlink:href="zookeys-689-001-g067.jpg" position="float" orientation="portrait" xlink:type="simple" id="oo_150128.jpg"/></fig><fig id="F66" position="float" orientation="portrait"><label>Figure 372.</label><caption><p>
                  <tp:taxon-name><tp:taxon-name-part taxon-name-part-type="genus" reg="Saprinus">Saprinus</tp:taxon-name-part> (<tp:taxon-name-part taxon-name-part-type="subgenus" reg="Saprinus">Saprinus</tp:taxon-name-part>) <tp:taxon-name-part taxon-name-part-type="species" reg="chathamensis">chathamensis</tp:taxon-name-part></tp:taxon-name> sp. n. habitus, dorsal view.</p></caption><graphic xmlns:xlink="http://www.w3.org/1999/xlink" xlink:href="zookeys-689-001-g066.jpg" position="float" orientation="portrait" xlink:type="simple" id="oo_150127.jpg"/></fig><fig id="F75" position="float" orientation="portrait"><label>Figure 422.</label><caption><p>
                  <tp:taxon-name><tp:taxon-name-part taxon-name-part-type="genus" reg="Saprinus">Saprinus</tp:taxon-name-part> (<tp:taxon-name-part taxon-name-part-type="subgenus" reg="Saprinus">Saprinus</tp:taxon-name-part>) <tp:taxon-name-part taxon-name-part-type="species" reg="detritus">detritus</tp:taxon-name-part></tp:taxon-name> (Fabricius, 1775) habitus, dorsal view.</p></caption><graphic xmlns:xlink="http://www.w3.org/1999/xlink" xlink:href="zookeys-689-001-g075.jpg" position="float" orientation="portrait" xlink:type="simple" id="oo_150136.jpg"/></fig><fig id="F77" position="float" orientation="portrait"><label>Figures 432–438.</label><caption><p>
                  <bold>432</bold> <tp:taxon-name><tp:taxon-name-part taxon-name-part-type="genus" reg="Saprinus">Saprinus</tp:taxon-name-part> (<tp:taxon-name-part taxon-name-part-type="subgenus" reg="Saprinus">Saprinus</tp:taxon-name-part>) <tp:taxon-name-part taxon-name-part-type="species" reg="detritus">detritus</tp:taxon-name-part></tp:taxon-name> (Fabricius, 1775) male terminalia: 8<sup>th</sup> sternite + 8<sup>th</sup> tergite, ventral view <bold>433</bold> ditto, dorsal view <bold>434</bold> ditto, lateral view <bold>435</bold> male terminalia: 9<sup>th</sup> + 10<sup>th</sup> tergites, dorsal view; spiculum gastrale, ventral view <bold>436</bold> male terminalia: 9<sup>th</sup> + 10<sup>th</sup> tergites; spiculum gastrale, lateral view <bold>437</bold> male terminalia: aedeagus, dorsal view <bold>438</bold> ditto, lateral view.</p></caption><graphic xmlns:xlink="http://www.w3.org/1999/xlink" xlink:href="zookeys-689-001-g077.jpg" position="float" orientation="portrait" xlink:type="simple" id="oo_150139.jpg"/></fig></tp:treatment-sec></tp:taxon-treatment>
