# Supplementary material for: A monograph of the Australopacific Saprininae (Coleoptera, Histeridae)
Source: Zookeys. 2017 Aug 14;(689):1–263. doi: 10.3897/zookeys.689.12021 (PMC5672588; doi:10.3897/zookeys.689.12021)
Supplement: XML Treatment for Saprinus (Saprinus) rarus [file zookeys.689.12021-treatment45.xml]

<!DOCTYPE tp:taxon-treatment
  PUBLIC "-//TaxonX//DTD Taxonomic Treatment Publishing DTD v0 20100105//EN" "tax-treatment-NSO.dtd">
<tp:taxon-treatment xmlns:tp="http://www.plazi.org/taxpub"><tp:treatment-meta><kwd-group><label>Taxon classification</label><kwd><named-content xmlns:xlink="http://www.w3.org/1999/xlink" content-type="kingdom">Animalia</named-content></kwd><kwd><named-content xmlns:xlink="http://www.w3.org/1999/xlink" content-type="order">Coleoptera</named-content></kwd><kwd><named-content xmlns:xlink="http://www.w3.org/1999/xlink" content-type="family">Histeridae</named-content></kwd></kwd-group><mixed-citation publication-type="journal"><person-group><name><surname>Lackner</surname><given-names>Tomáš</given-names></name><name><surname>Leschen</surname><given-names>Richard A.B.</given-names></name></person-group><article-title>A monograph of the Australopacific <tp:taxon-name><tp:taxon-name-part taxon-name-part-type="subfamily">Saprininae</tp:taxon-name-part></tp:taxon-name> (<tp:taxon-name><tp:taxon-name-part taxon-name-part-type="order">Coleoptera</tp:taxon-name-part></tp:taxon-name>, <tp:taxon-name><tp:taxon-name-part taxon-name-part-type="family">Histeridae</tp:taxon-name-part></tp:taxon-name>)</article-title><source>Zookeys</source><day>14</day><month>8</month><year>2017</year><volume>2017</volume><issue>689</issue><fpage>1</fpage><lpage>263</lpage><pub-id pub-id-type="doi">10.3897/zookeys.689.12021</pub-id></mixed-citation></tp:treatment-meta><tp:nomenclature><tp:taxon-name>
              <tp:taxon-name-part taxon-name-part-type="genus" reg="Saprinus">Saprinus</tp:taxon-name-part> (<tp:taxon-name-part taxon-name-part-type="subgenus" reg="Saprinus">Saprinus</tp:taxon-name-part>) <tp:taxon-name-part taxon-name-part-type="species" reg="rarus">rarus</tp:taxon-name-part><object-id xmlns:xlink="http://www.w3.org/1999/xlink" content-type="zoobank" xlink:type="simple">http://zoobank.org/7DF7647D-3AE5-4071-A734-C9C4EAB9920F</object-id></tp:taxon-name><tp:taxon-status xmlns:xlink="http://www.w3.org/1999/xlink" xlink:type="simple">sp. n.</tp:taxon-status><xref ref-type="fig" rid="F93">Figs 528</xref><xref ref-type="fig" rid="F94">, 529–537</xref><xref ref-type="fig" rid="F95">, 538–546</xref><xref ref-type="fig" rid="F143">, 764</xref></tp:nomenclature><tp:treatment-sec sec-type="type locality" id="SECID0EX5MM"><title>Type locality.</title><p>Australia: New South Wales: N of Sydney: Pearl Beach at Broken Bay.</p><fig id="F93" position="float" orientation="portrait"><label>Figure 528.</label><caption><p>
                  <tp:taxon-name><tp:taxon-name-part taxon-name-part-type="genus" reg="Saprinus">Saprinus</tp:taxon-name-part> (<tp:taxon-name-part taxon-name-part-type="subgenus" reg="Saprinus">Saprinus</tp:taxon-name-part>) <tp:taxon-name-part taxon-name-part-type="species" reg="rarus">rarus</tp:taxon-name-part></tp:taxon-name> sp. n. habitus, dorsal view.</p></caption><graphic xmlns:xlink="http://www.w3.org/1999/xlink" xlink:href="zookeys-689-001-g093.jpg" position="float" orientation="portrait" xlink:type="simple" id="oo_150155.jpg"/></fig></tp:treatment-sec><tp:treatment-sec sec-type="type material" id="SECID0EX6MM"><title>Type material examined.</title><p>Holotype, ♂, side-mounted on a triangular card, right metatibia broken off, glued to the same triangular card as the specimen, with male genitalia dismembered, glued to the same mounting card as the specimen, with the following labels: “Australia, / N of Sydney, / Pearl Beach at Broken Bay / 7.iii.1997 / leg. D. Scherbakov” (printed); with a consecutive label: “Coll. of / A. Sokolov” (hand-written); with consecutive label: “<tp:taxon-name><tp:taxon-name-part taxon-name-part-type="genus" reg="Saprinus">Saprinus</tp:taxon-name-part></tp:taxon-name> (s.str.) <tp:taxon-name><tp:taxon-name-part taxon-name-part-type="species" reg="rarus">rarus</tp:taxon-name-part></tp:taxon-name> / n. spec. HOLOTYPE / Det. T. Lackner &amp; R. / Leschen 2013” (red label, hand-written) (<named-content xmlns:xlink="http://www.w3.org/1999/xlink" content-type="dwc:institutional_code" xlink:type="simple">MAMU</named-content>).</p><p>Paratype, ♀, side-mounted on a triangular card, right mesotarsus broken off, glued to the same triangular card as the specimen with the following labels: “Blackdown / T’ l Q. / 14.5. [19]81 / N.W. Rodd” (printed-written); followed by: “♀” (beige label, printed); followed by: “Australian Museum / K 270235” (printed); followed by: “<italic><tp:taxon-name><tp:taxon-name-part taxon-name-part-type="genus" reg="Saprinus">Saprinus</tp:taxon-name-part></tp:taxon-name></italic> (s.l.) / sp. / G. Arriagada det. 1990” (black-framed label, printed-written); “followed by: “10-115” (light-yellow pencil written label); followed by: “<tp:taxon-name><tp:taxon-name-part taxon-name-part-type="genus" reg="Saprinus">Saprinus</tp:taxon-name-part></tp:taxon-name> (s.str.) <tp:taxon-name><tp:taxon-name-part taxon-name-part-type="species" reg="rarus">rarus</tp:taxon-name-part></tp:taxon-name> / n. spec. PARATYPE / Det. T. Lackner &amp; R. / Leschen 2013” (red label, hand-written); followed by: “Photographed by / B. Rhode” (yellow label, printed) (<named-content xmlns:xlink="http://www.w3.org/1999/xlink" content-type="dwc:institutional_code" xlink:type="simple">MAMU</named-content>); paratype, ♂, mounted on a mounting card, with the following labels: “<named-content xmlns:xlink="http://www.w3.org/1999/xlink" content-type="dwc:verbatimCoordinates" xlink:type="simple"><named-content content-type="geo-json" specific-use="{&#34;type&#34;:&#34;Point&#34;,&#34;coordinates&#34;:[151.321389,-33.601944]}" id="NCID0ERBNM" xlink:type="simple">33°36'07"S; 151°19'17"E</named-content></named-content> / AUSTRALIA: New South Wales, Palm Beach, 15. / VIII.1962, G.R.Wearne / Host: <italic><tp:taxon-name><tp:taxon-name-part taxon-name-part-type="genus" reg="Nasutitermes">Nasutitermes</tp:taxon-name-part> <tp:taxon-name-part taxon-name-part-type="species" reg="walkeri">walkeri</tp:taxon-name-part></tp:taxon-name></italic> (Hill)” (printed); followed by: “Australia: N.S.W / Palm Beach, / 15.viii.1962” (printed-written); followed by: “Coll., Host det. / G.R. Wearne” (written); followed by: “Host: / <tp:taxon-name><tp:taxon-name-part taxon-name-part-type="genus" reg="Nasutitermes">Nasutitermes</tp:taxon-name-part></tp:taxon-name> / <tp:taxon-name><tp:taxon-name-part taxon-name-part-type="species" reg="walkeri">walkeri</tp:taxon-name-part></tp:taxon-name>” (written); followed by: “<tp:taxon-name><tp:taxon-name-part taxon-name-part-type="genus" reg="Saprinus">Saprinus</tp:taxon-name-part> <tp:taxon-name-part taxon-name-part-type="species" reg="rarus">rarus</tp:taxon-name-part></tp:taxon-name> / sp.n. PARATYPE / det. T. Lackner 2016” (red label, written) (<abbrev xmlns:xlink="http://www.w3.org/1999/xlink" xlink:title="Private collection of Pete Kovarik" id="ABBRID0EGDNM" xlink:type="simple">CPK</abbrev>).</p></tp:treatment-sec><tp:treatment-sec sec-type="biology" id="SECID0EKDNM"><title>Biology.</title><p>Collected from the nest of the arboreal Tree termite (<italic><tp:taxon-name><tp:taxon-name-part taxon-name-part-type="genus" reg="Nasutitermes">Nasutitermes</tp:taxon-name-part> <tp:taxon-name-part taxon-name-part-type="species" reg="walkeri">walkeri</tp:taxon-name-part></tp:taxon-name></italic> (Hill, 1942)). Based on the morphology (thickened and dilated antennal scape, tibiae) and collection circumstances, <italic><tp:taxon-name><tp:taxon-name-part taxon-name-part-type="genus" reg="Saprinus">Saprinus</tp:taxon-name-part> <tp:taxon-name-part taxon-name-part-type="species" reg="rarus">rarus</tp:taxon-name-part></tp:taxon-name></italic> is presumed to be a specialized termitophile. This is the first record of a termitophilic <tp:taxon-name><tp:taxon-name-part taxon-name-part-type="subfamily">Saprininae</tp:taxon-name-part></tp:taxon-name> from the Australopacific Region and only the third case of termitophily in the subfamily in general (the two other taxa are: African <italic><tp:taxon-name><tp:taxon-name-part taxon-name-part-type="genus" reg="Pilisaprinus">Pilisaprinus</tp:taxon-name-part> <tp:taxon-name-part taxon-name-part-type="species" reg="verschureni">verschureni</tp:taxon-name-part></tp:taxon-name></italic> (Thérond, 1959) ihabiting dead termitaria of the genus <italic><tp:taxon-name><tp:taxon-name-part taxon-name-part-type="genus" reg="Macrotermes">Macrotermes</tp:taxon-name-part></tp:taxon-name></italic> (<tp:taxon-name><tp:taxon-name-part taxon-name-part-type="family">Termitidae</tp:taxon-name-part></tp:taxon-name>) recorded from Congo, Ivory Coast and Benin and <italic><tp:taxon-name><tp:taxon-name-part taxon-name-part-type="genus" reg="Nannolepidius">Nannolepidius</tp:taxon-name-part> <tp:taxon-name-part taxon-name-part-type="species" reg="braunsi">braunsi</tp:taxon-name-part></tp:taxon-name></italic> (Bickhardt, 1921) found in nests of <italic><tp:taxon-name><tp:taxon-name-part taxon-name-part-type="genus" reg="Hodotermes">Hodotermes</tp:taxon-name-part></tp:taxon-name></italic> termites (<tp:taxon-name><tp:taxon-name-part taxon-name-part-type="family">Hodotermitidae</tp:taxon-name-part></tp:taxon-name>) in the Cape Region of South Africa, respectively).</p></tp:treatment-sec><tp:treatment-sec sec-type="distribution" id="SECID0EZFNM"><title>Distribution.</title><p>This species is known only from three Australian specimens: two males collected near Sydney (New South Wales) and a female collected in Blackdown Tableland National Park, near Rockhampton (Queensland) (Fig. <xref ref-type="fig" rid="F143">764</xref>).</p></tp:treatment-sec><tp:treatment-sec sec-type="etymology" id="SECID0EDGNM"><title>Etymology.</title><p>The specific epithet ‘<italic><tp:taxon-name><tp:taxon-name-part taxon-name-part-type="species" reg="rarus">rarus</tp:taxon-name-part></tp:taxon-name></italic>’ refers to the scarcity of this beetle in collections.</p></tp:treatment-sec><tp:treatment-sec sec-type="diagnosis" id="SECID0ETGNM"><title>Diagnosis.</title><p>
              <italic><tp:taxon-name><tp:taxon-name-part taxon-name-part-type="genus" reg="Saprinus">Saprinus</tp:taxon-name-part> <tp:taxon-name-part taxon-name-part-type="species" reg="rarus">rarus</tp:taxon-name-part></tp:taxon-name></italic> has fused parameres (Fig. <xref ref-type="fig" rid="F95">545</xref>); its elongate body (Fig. <xref ref-type="fig" rid="F93">528</xref>), dilated tibiae (Figs <xref ref-type="fig" rid="F94">536–537</xref>), thickened and dilated antennal scape (Fig. <xref ref-type="fig" rid="F94">529</xref>) and large, almost circular antennal clubs (Fig. <xref ref-type="fig" rid="F94">530</xref>) will differentiate this species from other species in the genus.</p><fig id="F94" position="float" orientation="portrait"><label>Figures 529–537.</label><caption><p>
                  <bold>529</bold> <tp:taxon-name><tp:taxon-name-part taxon-name-part-type="genus" reg="Saprinus">Saprinus</tp:taxon-name-part> (<tp:taxon-name-part taxon-name-part-type="subgenus" reg="Saprinus">Saprinus</tp:taxon-name-part>) <tp:taxon-name-part taxon-name-part-type="species" reg="rarus">rarus</tp:taxon-name-part></tp:taxon-name> sp. n. head, dorsal view <bold>530</bold> antennal club, ventral view <bold>531</bold> mentum, ventral view <bold>532</bold> propygidium + pygidium <bold>533</bold> prosternum <bold>534</bold> mesoventrite <bold>535</bold> lateral disc of metaventrite + metepisternum <bold>536</bold> protibia, ventral view <bold>537</bold> metatibia, dorsal view.</p></caption><graphic xmlns:xlink="http://www.w3.org/1999/xlink" xlink:href="zookeys-689-001-g094.jpg" position="float" orientation="portrait" xlink:type="simple" id="oo_150156.jpg"/></fig></tp:treatment-sec><tp:treatment-sec sec-type="description" id="SECID0EFJNM"><title>Description.</title><p>Body length: <abbrev xmlns:xlink="http://www.w3.org/1999/xlink" xlink:title="length between anterior angles of pronotum and apices of elytra" id="ABBRID0ELJNM" xlink:type="simple">PEL</abbrev>: 3.50 mm; <abbrev xmlns:xlink="http://www.w3.org/1999/xlink" xlink:title="width between anterior angles of pronotum" id="ABBRID0EPJNM" xlink:type="simple">APW</abbrev>: 1.50 mm; <abbrev xmlns:xlink="http://www.w3.org/1999/xlink" xlink:title="width between posterior angles of pronotum" id="ABBRID0ETJNM" xlink:type="simple">PPW</abbrev>: 2.50 mm; <abbrev xmlns:xlink="http://www.w3.org/1999/xlink" xlink:title="length of elytron along elytral suture" id="ABBRID0EXJNM" xlink:type="simple">EL</abbrev>: 2.25 mm; <abbrev xmlns:xlink="http://www.w3.org/1999/xlink" xlink:title="maximum width between outer margins of elytra" id="ABBRID0E2JNM" xlink:type="simple">EW</abbrev>: 2.90 mm (only one specimen was measured). Body (Fig. <xref ref-type="fig" rid="F93">528</xref>) elongate, convex, pronotum distinctly narrower than elytra, pronotum piceous, shining, elytra dark blue with metallic tinge; legs, mouthparts and antennal scape+funicle chestnut brown, antennal club lighter, amber colored, becoming progressively lighter apically.</p><!--PageBreak--><p>Antennal scape (Fig. <xref ref-type="fig" rid="F94">529</xref>) strongly triangularly dilated, thickened, punctate, almost asetose (setae worn off?); antennal club (Fig. <xref ref-type="fig" rid="F94">530</xref>) large, almost circular, slightly depressed dorso-ventrally, entirely covered in dense short sensilla in the female paratype, while in the male holotype the lower third of the antennal club asetose, intermingled with sparse longer erect sensilla; sensory structures of antennal club not examined.</p><p>Mandibles with rounded outer margin, acutely pointed, sub-apical tooth on inner margin of left mandible not examined; labrum slightly depressed medially, labral setae not examined (worn off?); terminal labial palpomere elongated, its width about one-third its length; mentum (Fig. <xref ref-type="fig" rid="F94">531</xref>) almost square-shaped, anterior margin medially with prominent notch, surface around it with four long setae, anterior angles each with two shorter setae; lateral margins with a single row of even shorter sparse ramose setae, disc on apical half (roughly) with few scattered setae of various sizes (none of these setae are as long as those in the anterior corners or near median notch), basal half (roughly) asetose; terminal maxillary palpomere elongated, its width about one-third half its length, other mouthparts not examined.</p><!--PageBreak--><p>Clypeus (Fig. <xref ref-type="fig" rid="F94">529</xref>) rectangular, flattened, with slight median depression, rounded laterally, anterior angles slightly convex, with dense shallow fine punctures; frontal stria (Fig. <xref ref-type="fig" rid="F94">529</xref>) complete; frontal disc (Fig. <xref ref-type="fig" rid="F94">529</xref>) anteriorly flattened, entirely punctate, punctures shallow, separated by about their own to twice their diameter, postero-median part of frontal disc with distinct fovea; eyes flattened, visible from above.</p><p>Pronotal sides (Fig. <xref ref-type="fig" rid="F93">528</xref>) widest on basal third, gradually convergent apically, apical angles prominent, marginal pronotal stria complete, carinate laterally, weakened behind head; disc almost entirely punctate, punctures round, deep, medially separated by their own to several times their diameter, laterally creating a band of denser and coarser punctation, between it and lateral pronotal margin a narrow impunctate band present; pronotal hypomeron glabrous; scutellum very small.</p><p>Elytral epipleura finely punctate; marginal epipleural stria thin; marginal elytral stria well impressed, thin, continuous along elytral apex as apical elytral stria; humeral elytral stria joined with inner subhumeral stria creating thus a complimentary dorsal elytral stria; four dorsal elytral striae 1–4 present, first the longest, slightly surpassing elytral half, second and third each slightly shorter, fourth stria the shortest, present as a short fragment on basal elytral sixth; sutural elytral stria abbreviated basally, in the female paratype present as a short fragment on (roughly) basal elytral third; in the male holotype entirely missing. Entire elytral disc very coarsely and densely punctate, punctures separated approximately by their diameter, between them another kind of much finer sparser punctures present, interspaces between punctures imbricate; before apical elytral stria punctation weakens, becomes much finer and sparser.</p><p>Propygidium (Fig. <xref ref-type="fig" rid="F94">532</xref>) almost completely exposed, covered with dense but shallow punctures separated by less than half their own diameter; punctation of pygidium (Fig. <xref ref-type="fig" rid="F94">532</xref>) sparser, but still very dense, punctures separated by less than their diameter, becoming sparser and finer near pygidial apex, interspaces imbricate.</p><p>Anterior margin of median portion of prosternum (Fig. <xref ref-type="fig" rid="F94">533</xref>) straight; marginal prosternal stria inconspicuous; prosternal process between carinal prosternal striae flattened, in sparse fine punctures, laterally with sparse small oval punctures, interspaces imbricate; carinal prosternal striae (Fig. <xref ref-type="fig" rid="F94">533</xref>) carinate, slightly divergent anteriorly and united in front under a rounded loop; lateral prosternal striae carinate, convergent anteriorly, attaining prosternal process near united apices of carinal prosternal striae.</p><p>Discal marginal mesoventral stria laterally well impressed, medially interrupted (Fig. <xref ref-type="fig" rid="F94">534</xref>); disc with sparse punctures of various sizes separated by several times their diameter; meso-metaventral suture fine; meso-metaventral sutural stria impressed as a row of large shallow punctures; intercoxal disc of metaventrite medially in female with shallow depression, while in the male this depression is deeper; larger punctures appear mostly along median longitudinal line and behind metacoxae, rest of metaventrite with sparse microscopic punctation. Lateral metaventral stria (Fig. <xref ref-type="fig" rid="F94">535</xref>) well impressed, almost straight, ending short of metacoxa; lateral disc of metaventrite (Fig. <xref ref-type="fig" rid="F94">535</xref>) depressed, with round shallow large punctures; metepisternum evenly punctate with even denser punctation; lateral metepisternal stria (Fig. <xref ref-type="fig" rid="F94">535</xref>) present, deeply impressed, absent on fused metepimeron.</p><!--PageBreak--><p>Intercoxal disc of first abdominal ventrite completely striate laterally; surface of disc with scattered punctation, punctures becoming sparser and finer medially.</p><p>Protibia (Fig. <xref ref-type="fig" rid="F94">536</xref>) dilated, outer margin with three short triangular teeth topped by short denticle, followed by another short denticle; setae of outer row very short, sparsely paced; setae of median row inconspicuous; protarsal groove very shallow, al<!--PageBreak-->most non-existent; protibial spur tiny, growing out from anterior protibial margin; anterior protibial margin ventrally with three tiny denticles; anterior protibial stria complete, very fine; outer part of posterior surface of protibia (Fig. <xref ref-type="fig" rid="F94">536</xref>) knobby; median part of posterior surface glabrous, separated from outer part by a definite fine stria with minuscule setae; posterior protibial stria complete, with regular minuscule setae turning into two minuscule denticles apically; inner margin with single row of sparse microscopic setae.</p><p>Mesotibia dilated, outer margin with 5 widely spaced short denticles growing in size apically; setae of outer row sparse, minuscule; setae of median row inconspicuous; posterior mesotibial stria not examined; anterior surface of mesotibia convex medially; anterior mesotibial stria complete; mesotibial spur short; claws of apical tarsomere short, less than half its length; metatibia (Fig. <xref ref-type="fig" rid="F94">537</xref>) basically similar to mesotibia, but denticles of outer margin even sparser than those of mesotibia and metatibial spur longer.</p><p>Male genitalia. Eighth sternite (Figs <xref ref-type="fig" rid="F95">538–539</xref>) completely fused medially, apically with asetose velum covered with pseudo-pores, apex of 8<sup>th</sup> sternite with several short setae. Eighth tergite (Fig. <xref ref-type="fig" rid="F95">539</xref>) basally with deep emargination, apex only slightly emarginate; 8<sup>th</sup> sternite and tergite fused (Fig. <xref ref-type="fig" rid="F95">542</xref>). Ninth tergite (Figs <xref ref-type="fig" rid="F95">543–544</xref>) medially with strong sclerotization, with pseudo-pores. Apex of spiculum gastrale (Fig. <xref ref-type="fig" rid="F95">540</xref>) strongly sclerotized, basal end outwardly arcuate. Aedeagus with parameres separated on apical half (Fig. <xref ref-type="fig" rid="F95">545</xref>), curved, apex of parameres with setae (Fig. <xref ref-type="fig" rid="F95">546</xref>).</p><fig id="F95" position="float" orientation="portrait"><label>Figures 538–546.</label><caption><p>
                  <bold>538</bold> <tp:taxon-name><tp:taxon-name-part taxon-name-part-type="genus" reg="Saprinus">Saprinus</tp:taxon-name-part> (<tp:taxon-name-part taxon-name-part-type="subgenus" reg="Saprinus">Saprinus</tp:taxon-name-part>) <tp:taxon-name-part taxon-name-part-type="species" reg="rarus">rarus</tp:taxon-name-part></tp:taxon-name> sp. n. male terminalia: 8<sup>th</sup> sternite + 8<sup>th</sup> tergite, ventral view <bold>539</bold> ditto, dorsal view <bold>540</bold> male terminalia: spiculum gastrale, ventral view <bold>541</bold> ditto, lateral view <bold>542</bold> male terminalia: 8<sup>th</sup> sternite + 8<sup>th</sup> tergite, lateral view <bold>543</bold> male terminalia: 9<sup>th</sup> + 10<sup>th</sup> tergite, dorsal view <bold>544</bold> ditto, lateral view <bold>545</bold> male terminalia: aedeagus, dorsal view <bold>546</bold> ditto, lateral view.</p></caption><graphic xmlns:xlink="http://www.w3.org/1999/xlink" xlink:href="zookeys-689-001-g095.jpg" position="float" orientation="portrait" xlink:type="simple" id="oo_150157.jpg"/></fig></tp:treatment-sec><tp:treatment-sec><!--Section generated to contain objects referenced in tp:taxon-treatment.--><fig id="F143" position="float" orientation="portrait"><label>Figure 764.</label><caption><p>Distribution of <tp:taxon-name><tp:taxon-name-part taxon-name-part-type="genus" reg="Saprinus">Saprinus</tp:taxon-name-part> (<tp:taxon-name-part taxon-name-part-type="subgenus" reg="Saprinus">Saprinus</tp:taxon-name-part>) <tp:taxon-name-part taxon-name-part-type="species" reg="rarus">rarus</tp:taxon-name-part></tp:taxon-name> sp. n., <tp:taxon-name><tp:taxon-name-part taxon-name-part-type="genus" reg="Saprinus">Saprinus</tp:taxon-name-part> (<tp:taxon-name-part taxon-name-part-type="subgenus" reg="Saprinus">Saprinus</tp:taxon-name-part>) <tp:taxon-name-part taxon-name-part-type="species" reg="splendens">splendens</tp:taxon-name-part></tp:taxon-name> (Paykull, 1811) and <tp:taxon-name><tp:taxon-name-part taxon-name-part-type="genus" reg="Saprinus">Saprinus</tp:taxon-name-part> (<tp:taxon-name-part taxon-name-part-type="subgenus" reg="Saprinus">Saprinus</tp:taxon-name-part>) <tp:taxon-name-part taxon-name-part-type="species" reg="tyrrhenus">tyrrhenus</tp:taxon-name-part></tp:taxon-name> Blackburn, 1903 in Australia.</p></caption><graphic xmlns:xlink="http://www.w3.org/1999/xlink" xlink:href="zookeys-689-001-g143.jpg" position="float" orientation="portrait" xlink:type="simple" id="oo_150206.jpg"/></fig></tp:treatment-sec></tp:taxon-treatment>
