# Supplementary material for: A monograph of the Australopacific Saprininae (Coleoptera, Histeridae)
Source: Zookeys. 2017 Aug 14;(689):1–263. doi: 10.3897/zookeys.689.12021 (PMC5672588; doi:10.3897/zookeys.689.12021)
Supplement: XML Treatment for Saprinus (Saprinus) splendens [file zookeys.689.12021-treatment46.xml]

<!DOCTYPE tp:taxon-treatment
  PUBLIC "-//TaxonX//DTD Taxonomic Treatment Publishing DTD v0 20100105//EN" "tax-treatment-NSO.dtd">
<tp:taxon-treatment xmlns:tp="http://www.plazi.org/taxpub"><tp:treatment-meta><kwd-group><label>Taxon classification</label><kwd><named-content xmlns:xlink="http://www.w3.org/1999/xlink" content-type="kingdom">Animalia</named-content></kwd><kwd><named-content xmlns:xlink="http://www.w3.org/1999/xlink" content-type="order">Coleoptera</named-content></kwd><kwd><named-content xmlns:xlink="http://www.w3.org/1999/xlink" content-type="family">Histeridae</named-content></kwd></kwd-group><mixed-citation publication-type="journal"><person-group><name><surname>Lackner</surname><given-names>Tomáš</given-names></name><name><surname>Leschen</surname><given-names>Richard A.B.</given-names></name></person-group><article-title>A monograph of the Australopacific <tp:taxon-name><tp:taxon-name-part taxon-name-part-type="subfamily">Saprininae</tp:taxon-name-part></tp:taxon-name> (<tp:taxon-name><tp:taxon-name-part taxon-name-part-type="order">Coleoptera</tp:taxon-name-part></tp:taxon-name>, <tp:taxon-name><tp:taxon-name-part taxon-name-part-type="family">Histeridae</tp:taxon-name-part></tp:taxon-name>)</article-title><source>Zookeys</source><day>14</day><month>8</month><year>2017</year><volume>2017</volume><issue>689</issue><fpage>1</fpage><lpage>263</lpage><pub-id pub-id-type="doi">10.3897/zookeys.689.12021</pub-id></mixed-citation></tp:treatment-meta><tp:nomenclature><tp:taxon-name>
              <tp:taxon-name-part taxon-name-part-type="genus" reg="Saprinus">Saprinus</tp:taxon-name-part> (<tp:taxon-name-part taxon-name-part-type="subgenus" reg="Saprinus">Saprinus</tp:taxon-name-part>) <tp:taxon-name-part taxon-name-part-type="species" reg="splendens">splendens</tp:taxon-name-part></tp:taxon-name><tp:taxon-authority>(Paykull, 1811)</tp:taxon-authority><xref ref-type="fig" rid="F96">Figs 547</xref><xref ref-type="fig" rid="F97">, 548–556</xref><xref ref-type="fig" rid="F98">, 557–564</xref><xref ref-type="fig" rid="F134">, 755</xref><xref ref-type="fig" rid="F143">, 764</xref><!--PageBreak--><tp:nomenclature-citation-list><tp:nomenclature-citation><tp:taxon-name>
                  <tp:taxon-name-part taxon-name-part-type="genus" reg="Hister">Hister</tp:taxon-name-part> <tp:taxon-name-part taxon-name-part-type="species" reg="splendens">splendens</tp:taxon-name-part></tp:taxon-name><comment>Paykull, 1811: 53.</comment></tp:nomenclature-citation></tp:nomenclature-citation-list></tp:nomenclature><tp:treatment-sec sec-type="type locality" id="SECID0EISNM"><title>Type locality.</title><p>Republic of South Africa: Capeland.</p><fig id="F96" position="float" orientation="portrait"><label>Figure 547.</label><caption><p>
                  <tp:taxon-name><tp:taxon-name-part taxon-name-part-type="genus" reg="Saprinus">Saprinus</tp:taxon-name-part> (<tp:taxon-name-part taxon-name-part-type="subgenus" reg="Saprinus">Saprinus</tp:taxon-name-part>) <tp:taxon-name-part taxon-name-part-type="species" reg="splendens">splendens</tp:taxon-name-part></tp:taxon-name> (Paykull, 1811) habitus, dorsal view.</p></caption><graphic xmlns:xlink="http://www.w3.org/1999/xlink" xlink:href="zookeys-689-001-g096.jpg" position="float" orientation="portrait" xlink:type="simple" id="oo_150158.jpg"/></fig></tp:treatment-sec><tp:treatment-sec sec-type="type material" id="SECID0EITNM"><title>Type material examined.</title><p>
              <italic><tp:taxon-name><tp:taxon-name-part taxon-name-part-type="genus" reg="Hister">Hister</tp:taxon-name-part> <tp:taxon-name-part taxon-name-part-type="species" reg="splendens">splendens</tp:taxon-name-part></tp:taxon-name></italic> Paykull, 1811: Lectotype, designated by T. Théry in 2007, ♀, pinned, left mesotarsus broken off, with the following labels: “♀” (small rectangular label, pencil-written); followed by: “8357 / E91 +” (light-blue label, printed); followed by: “LECTOTYPE” (red label, printed); followed by: “<italic><tp:taxon-name><tp:taxon-name-part taxon-name-part-type="genus" reg="Saprinus">Saprinus</tp:taxon-name-part></tp:taxon-name></italic> (s.str.) / <italic><tp:taxon-name><tp:taxon-name-part taxon-name-part-type="species" reg="splendens">splendens</tp:taxon-name-part></tp:taxon-name></italic> (Paykull, 1811) / T.Thery det. 2007” (printed); followed by: “Naturhistoriska / Riksmuseet / Stockholm / Loan no 1024/06” (green label, printed) (<named-content xmlns:xlink="http://www.w3.org/1999/xlink" content-type="dwc:institutional_code" xlink:type="simple">NHRS</named-content>).</p><p>
              <xref ref-type="bibr" rid="B61">Lackner and Gomy (2016)</xref> examined the lectotypes and paralectotypes of the synonymies of this species: <italic><tp:taxon-name><tp:taxon-name-part taxon-name-part-type="genus" reg="Saprinus">Saprinus</tp:taxon-name-part> <tp:taxon-name-part taxon-name-part-type="species" reg="speciosus">speciosus</tp:taxon-name-part></tp:taxon-name></italic> Erichson, 1834; <italic><tp:taxon-name><tp:taxon-name-part taxon-name-part-type="genus" reg="Saprinus">Saprinus</tp:taxon-name-part> <tp:taxon-name-part taxon-name-part-type="species" reg="advena">advena</tp:taxon-name-part></tp:taxon-name></italic> Marseul, 1855; <italic><tp:taxon-name><tp:taxon-name-part taxon-name-part-type="genus" reg="Saprinus">Saprinus</tp:taxon-name-part> <tp:taxon-name-part taxon-name-part-type="species" reg="ovalis">ovalis</tp:taxon-name-part></tp:taxon-name></italic> Marseul, 1855 and <italic><tp:taxon-name><tp:taxon-name-part taxon-name-part-type="genus" reg="Saprinus">Saprinus</tp:taxon-name-part> <tp:taxon-name-part taxon-name-part-type="species" reg="rasselas">rasselas</tp:taxon-name-part></tp:taxon-name></italic> Marseul, 1855.</p></tp:treatment-sec><tp:treatment-sec sec-type="material" id="SECID0EBWNM"><title>Additional material examined.</title><p>AUSTRALIA. Queensland: 1 spec., Bloomf. River (HMNH); 2 specs., Strandbroke Island, 2.iii.1980, G. Daniels (<named-content xmlns:xlink="http://www.w3.org/1999/xlink" content-type="dwc:institutional_code" xlink:type="simple">MAMU</named-content>): 2 specs., 3 km NE Mt.Webb, 15.03S 145.09E, 3.v.1981, J. Feehan (<named-content xmlns:xlink="http://www.w3.org/1999/xlink" content-type="dwc:institutional_code" xlink:type="simple">ANIC</named-content>); 2 specs., 14 km WbyN Hope Vale Mission, 15.16S 144.59E, 7.–10.v.1981, A. Calder (<named-content xmlns:xlink="http://www.w3.org/1999/xlink" content-type="dwc:institutional_code" xlink:type="simple">ANIC</named-content>); 1 spec., White Mountains National Park, “Rugged Gorge” camp, 20.23S 144.47E, 31.iii.–3.iv.2000, T. Weir (on ground at night) (<named-content xmlns:xlink="http://www.w3.org/1999/xlink" content-type="dwc:institutional_code" xlink:type="simple">ANIC</named-content>); 3 specs., Nelly Bay, Magnetic Is., 5.v.1997, S. <!--PageBreak-->Feam (under dead cane toad) (<named-content xmlns:xlink="http://www.w3.org/1999/xlink" content-type="dwc:institutional_code" xlink:type="simple">QM</named-content>); 3 specs., Caloundra, 28.x.1913, H. Hacker; 2 ♀♀ &amp; 6 specs., Bangalee Beach, <named-content xmlns:xlink="http://www.w3.org/1999/xlink" content-type="dwc:verbatimCoordinates" xlink:type="simple"><named-content content-type="geo-json" specific-use="{&#34;type&#34;:&#34;Point&#34;,&#34;coordinates&#34;:[150.766667,-23.066667]}" id="NCID0ERXNM" xlink:type="simple">23°04'S, 150°46'E</named-content></named-content>, 10 m, 16.–19.xii.1999, D. &amp; I. Cook (dung pitfall) (<named-content xmlns:xlink="http://www.w3.org/1999/xlink" content-type="dwc:institutional_code" xlink:type="simple">QM</named-content>); 2 specs., Cairns District, no date, J.A. Anderson; 1 spec., Bamaga, xii.1983, Sedláček (<named-content xmlns:xlink="http://www.w3.org/1999/xlink" content-type="dwc:institutional_code" xlink:type="simple">QM</named-content>); 1 spec., Cape York Peninsula, Lockerbie area, 13.–27.iv.1973, G.B. Monteith (<named-content xmlns:xlink="http://www.w3.org/1999/xlink" content-type="dwc:institutional_code" xlink:type="simple">QM</named-content>); 1 spec., Cape Flattery Heath, 45 km N of Cooktown, 13.–14.vii.1976, G.B. &amp; S.R. Monteith (<named-content xmlns:xlink="http://www.w3.org/1999/xlink" content-type="dwc:institutional_code" xlink:type="simple">QM</named-content>); 1 spec., Moreton Island, Tertiary Dune nr. Blue Lagoon, 4.–11.xii.1988, S. Hamlet (F.I.T.) (<named-content xmlns:xlink="http://www.w3.org/1999/xlink" content-type="dwc:institutional_code" xlink:type="simple">QM</named-content>); 1 spec., Cairns, Illingworth coll., no date (carrion) (<named-content xmlns:xlink="http://www.w3.org/1999/xlink" content-type="dwc:institutional_code" xlink:type="simple">BPBM</named-content>); 2 specs., Bathurst Head, i.1927, Hale &amp; Tindale (<named-content xmlns:xlink="http://www.w3.org/1999/xlink" content-type="dwc:institutional_code" xlink:type="simple">SAMA</named-content>); 2 specs., Bowen, A. Simson (<named-content xmlns:xlink="http://www.w3.org/1999/xlink" content-type="dwc:institutional_code" xlink:type="simple">SAMA</named-content>); 1 spec., Cairns, no further details (<named-content xmlns:xlink="http://www.w3.org/1999/xlink" content-type="dwc:institutional_code" xlink:type="simple">SAMA</named-content>); 1 spec., Bathurst Head, i.1927, Hale &amp; Tindale (<named-content xmlns:xlink="http://www.w3.org/1999/xlink" content-type="dwc:institutional_code" xlink:type="simple">SAMA</named-content>). Western Australia: 8 specs., <!--PageBreak-->Kimberley, Carson River National Park, Solea Falls, <named-content xmlns:xlink="http://www.w3.org/1999/xlink" content-type="dwc:verbatimCoordinates" xlink:type="simple"><named-content content-type="geo-json" specific-use="{&#34;type&#34;:&#34;Point&#34;,&#34;coordinates&#34;:[127.000000,-14.483333]}" id="NCID0EF1NM" xlink:type="simple">14°29'S, 127°00'E</named-content></named-content>, 20.–22.iv.1998, D.J. Cook (pitfall, fish bait) (<named-content xmlns:xlink="http://www.w3.org/1999/xlink" content-type="dwc:institutional_code" xlink:type="simple">QM</named-content>). Northern Territory: 7 specs., Litchfield NP, 40 km E of Daly River, 14.xii.2008, Sváťa Bílý leg. (<named-content xmlns:xlink="http://www.w3.org/1999/xlink" content-type="dwc:institutional_code" xlink:type="simple">NMPC</named-content>; 1 spec. in coll. <abbrev xmlns:xlink="http://www.w3.org/1999/xlink" xlink:title="T. Lackner’s private collection, temporarily housed at ZSM" id="ABBRID0EU1NM" xlink:type="simple">TLAN</abbrev>); 1 spec., Douglas Hot Springs, <named-content xmlns:xlink="http://www.w3.org/1999/xlink" content-type="dwc:verbatimCoordinates" xlink:type="simple"><named-content content-type="geo-json" specific-use="{&#34;type&#34;:&#34;Point&#34;,&#34;coordinates&#34;:[131.433333,-13.750000]}" id="NCID0E21NM" xlink:type="simple">13°45'S, 131°26'E</named-content></named-content>, 12.xii.2008, Sváťa Bílý leg. (<named-content xmlns:xlink="http://www.w3.org/1999/xlink" content-type="dwc:institutional_code" xlink:type="simple">NMPC</named-content>); 2 specs., Darwin, 20.iii.1968, B.P. Moore (<named-content xmlns:xlink="http://www.w3.org/1999/xlink" content-type="dwc:institutional_code" xlink:type="simple">ANIC</named-content>); 1 ♂, Newcastle Waters, 19.vi.2000, dead wallaby, M.A. Hielkema (HMNH); 1 spec., Cape Crawford, <named-content xmlns:xlink="http://www.w3.org/1999/xlink" content-type="dwc:verbatimCoordinates" xlink:type="simple"><named-content content-type="geo-json" specific-use="{&#34;type&#34;:&#34;Point&#34;,&#34;coordinates&#34;:[135.733333,-16.683333]}" id="NCID0EN2NM" xlink:type="simple">16°41'S, 135°44'E</named-content></named-content>, 18.–20.iv.2004, Monteith &amp; Cook (woodland, grassy, dung trap); 1 spec., Daly River, G.F. Hill (<named-content xmlns:xlink="http://www.w3.org/1999/xlink" content-type="dwc:institutional_code" xlink:type="simple">SAMA</named-content>); 1 spec., ditto, but H. Wesselman (<named-content xmlns:xlink="http://www.w3.org/1999/xlink" content-type="dwc:institutional_code" xlink:type="simple">SAMA</named-content>); 10 specs., Bathurst Island, x.1916, G.F. Hill (<named-content xmlns:xlink="http://www.w3.org/1999/xlink" content-type="dwc:institutional_code" xlink:type="simple">SAMA</named-content>); 3 specs., Melville Island, G. F. Hill (<named-content xmlns:xlink="http://www.w3.org/1999/xlink" content-type="dwc:institutional_code" xlink:type="simple">SAMA</named-content>); 1 spec., Roper River, H.E. Warren (<named-content xmlns:xlink="http://www.w3.org/1999/xlink" content-type="dwc:institutional_code" xlink:type="simple">SAMA</named-content>); 1 spec., Fitzroy and Margaret Rivers, Calvert Expedition (<named-content xmlns:xlink="http://www.w3.org/1999/xlink" content-type="dwc:institutional_code" xlink:type="simple">SAMA</named-content>); 6 specs., Groote Eylandt, N.B. Tindale (<named-content xmlns:xlink="http://www.w3.org/1999/xlink" content-type="dwc:institutional_code" xlink:type="simple">SAMA</named-content>); 1 spec., Darwin (<named-content xmlns:xlink="http://www.w3.org/1999/xlink" content-type="dwc:institutional_code" xlink:type="simple">SAMA</named-content>). Victoria: 1 spec., Victoria, Dr. Müller, no further details (HMNH). Unknown localities: 1 spec., Australia Occid., no further data, 1192 (HMNH).</p><fig id="F97" position="float" orientation="portrait"><label>Figures 548–556.</label><caption><p>
                  <bold>548</bold> <tp:taxon-name><tp:taxon-name-part taxon-name-part-type="genus" reg="Saprinus">Saprinus</tp:taxon-name-part> (<tp:taxon-name-part taxon-name-part-type="subgenus" reg="Saprinus">Saprinus</tp:taxon-name-part>) <tp:taxon-name-part taxon-name-part-type="species" reg="splendens">splendens</tp:taxon-name-part></tp:taxon-name> (Paykull, 1811) head, dorsal view <bold>549</bold> antennal club, ventral view <bold>550</bold> propygidium + pygidium <bold>551</bold> prosternum <bold>552</bold> mesoventrite <bold>553</bold> lateral disc of metaventrite + metepisternum <bold>554</bold> protibia, dorsal view <bold>555</bold> mesotibia, ventral view <bold>556</bold> metatibia, ventral view.</p></caption><graphic xmlns:xlink="http://www.w3.org/1999/xlink" xlink:href="zookeys-689-001-g097.jpg" position="float" orientation="portrait" xlink:type="simple" id="oo_150159.jpg"/></fig><p>PAPUA NEW GUINEA. 1 spec., Friedrich Wilhelm Hafen [=Madang], Biró leg., 1901 (HMNH); 1 spec., Berlinhafen [=Aitape], Tamara, Biró leg., 1896 (HMNH).</p><!--PageBreak--><!--PageBreak--><p>MARIANNA ISLANDS. 1 spec., Tinian Island, x.1971, M. Ali (<named-content xmlns:xlink="http://www.w3.org/1999/xlink" content-type="dwc:institutional_code" xlink:type="simple">BPBM</named-content>) (distribution not shown on the map).</p></tp:treatment-sec><tp:treatment-sec sec-type="biology" id="SECID0ER5NM"><title>Biology.</title><p>Saprobiont, found especially on large cadavers, occasionally found also in dung.</p></tp:treatment-sec><tp:treatment-sec sec-type="distribution" id="SECID0EW5NM"><title>Distribution.</title><p>This species was described from the Republic of South Africa, and is widespread across sub-saharan and tropical Africa to the Arab peninsula and westward through Afghanistan, Pakistan and India to the Indo-Malayan Region; it is also found in Taiwan and Japan and has been recorded in Australia (<xref ref-type="bibr" rid="B88">Théry et al. 2009</xref>; <xref ref-type="bibr" rid="B80">Mazur 2011</xref>). In Australopacific Region it is known from Australia (Queensland, Northern Territory, Victoria and Western Australia) as well as from Papua New Guinea and Marianna Islands (<xref ref-type="bibr" rid="B61">Lackner and Gomy 2016</xref>; Figs <xref ref-type="fig" rid="F134">755</xref>, <xref ref-type="fig" rid="F143">764</xref>).</p></tp:treatment-sec><tp:treatment-sec sec-type="remarks" id="SECID0EQ6NM"><title>Remarks.</title><p>This is a widely distributed species exhibiting a wide range of variation, especially regarding size, body coloration, density and coverage of elytral punctation, elytral striae, configuration of the two sets of prosternal striae and wing venation. According to <xref ref-type="bibr" rid="B88">Théry et al. (2009)</xref> much of this variation is linked to the geographic origins of the specimens. <tp:taxon-name><tp:taxon-name-part taxon-name-part-type="genus" reg="Saprinus">Saprinus</tp:taxon-name-part> (<tp:taxon-name-part taxon-name-part-type="subgenus" reg="Saprinus">S.</tp:taxon-name-part>) <tp:taxon-name-part taxon-name-part-type="species" reg="splendens">splendens</tp:taxon-name-part></tp:taxon-name> has been re-described recently in detail (<xref ref-type="bibr" rid="B61">Lackner and Gomy 2016</xref>) and the reader is referred to its re-description there. The species can be identified using the above key; for the sake of consistency as well as easier recognition we decided to provide it with habitus photograph, SEM micrographs as well as illustrations of male terminalia in this paper.</p><fig id="F98" position="float" orientation="portrait"><label>Figures 557–564.</label><caption><p>
                  <bold>557</bold> <tp:taxon-name><tp:taxon-name-part taxon-name-part-type="genus" reg="Saprinus">Saprinus</tp:taxon-name-part> (<tp:taxon-name-part taxon-name-part-type="subgenus" reg="Saprinus">Saprinus</tp:taxon-name-part>) <tp:taxon-name-part taxon-name-part-type="species" reg="splendens">splendens</tp:taxon-name-part></tp:taxon-name> (Paykull, 1811) male terminalia after <xref ref-type="bibr" rid="B81">Ôhara (1994)</xref>: 9<sup>th</sup> + 10<sup>th</sup> tergites, dorsal view <bold>558</bold> ditto, lateral view <bold>559</bold> male terminalia: 8<sup>th</sup> sternite + 8<sup>th</sup> tergite, lateral view <bold>560</bold> male terminalia: spiculum gastrale, ventral view <bold>561</bold> male terminalia: aedeagus, dorsal view <bold>562</bold> ditto, lateral view <bold>563</bold> male terminalia: 8<sup>th</sup> sternite, ventral view <bold>564</bold> male terminalia: 8<sup>th</sup> sternite + 8<sup>th</sup> ventrite, dorsal view.</p></caption><graphic xmlns:xlink="http://www.w3.org/1999/xlink" xlink:href="zookeys-689-001-g098.jpg" position="float" orientation="portrait" xlink:type="simple" id="oo_150160.jpg"/></fig></tp:treatment-sec><tp:treatment-sec><!--Section generated to contain objects referenced in tp:taxon-treatment.--><fig id="F134" position="float" orientation="portrait"><label>Figure 755.</label><caption><p>Distribution of <tp:taxon-name><tp:taxon-name-part taxon-name-part-type="subfamily">Saprininae</tp:taxon-name-part></tp:taxon-name> in New Guinea and Solomon Islands: <tp:taxon-name><tp:taxon-name-part taxon-name-part-type="genus" reg="Hypocacculus">Hypocacculus</tp:taxon-name-part> (<tp:taxon-name-part taxon-name-part-type="subgenus" reg="Hypocacculus">Hypocacculus</tp:taxon-name-part>) <tp:taxon-name-part taxon-name-part-type="species" reg="hyla">hyla</tp:taxon-name-part></tp:taxon-name> (Marseul, 1864) (New Guinea); <tp:taxon-name><tp:taxon-name-part taxon-name-part-type="genus" reg="Hypocaccus">Hypocaccus</tp:taxon-name-part> (<tp:taxon-name-part taxon-name-part-type="subgenus" reg="Hypocaccus">Hypocaccus</tp:taxon-name-part>) <tp:taxon-name-part taxon-name-part-type="species" reg="brasiliensis">brasiliensis</tp:taxon-name-part></tp:taxon-name> (Paykull, 1811) (New Guinea: New Britain); <tp:taxon-name><tp:taxon-name-part taxon-name-part-type="genus" reg="Saprinus">Saprinus</tp:taxon-name-part> (<tp:taxon-name-part taxon-name-part-type="subgenus" reg="Saprinus">Saprinus</tp:taxon-name-part>) <tp:taxon-name-part taxon-name-part-type="species" reg="cyaneus">cyaneus</tp:taxon-name-part> <tp:taxon-name-part taxon-name-part-type="subspecies" reg="cyaneus">cyaneus</tp:taxon-name-part></tp:taxon-name> (Fabricius, 1775) (New Guinea); <tp:taxon-name><tp:taxon-name-part taxon-name-part-type="genus" reg="Saprinus">Saprinus</tp:taxon-name-part> (<tp:taxon-name-part taxon-name-part-type="subgenus" reg="Saprinus">Saprinus</tp:taxon-name-part>) <tp:taxon-name-part taxon-name-part-type="species" reg="grandiclava">grandiclava</tp:taxon-name-part></tp:taxon-name> Kanaar, 1989 (New Guinea); <tp:taxon-name><tp:taxon-name-part taxon-name-part-type="genus" reg="Saprinus">Saprinus</tp:taxon-name-part> (<tp:taxon-name-part taxon-name-part-type="subgenus" reg="Saprinus">Saprinus</tp:taxon-name-part>) <tp:taxon-name-part taxon-name-part-type="species" reg="nitiduloides">nitiduloides</tp:taxon-name-part></tp:taxon-name> Fairmaire, 1883 (New Guinea: New Britain; Solomon Islands); <tp:taxon-name><tp:taxon-name-part taxon-name-part-type="genus" reg="Saprinus">Saprinus</tp:taxon-name-part> (<tp:taxon-name-part taxon-name-part-type="subgenus" reg="Saprinus">Saprinus</tp:taxon-name-part>) <tp:taxon-name-part taxon-name-part-type="species" reg="splendens">splendens</tp:taxon-name-part></tp:taxon-name> (Paykull, 1811) (New Guinea) and <italic><tp:taxon-name><tp:taxon-name-part taxon-name-part-type="genus" reg="Tomogenius">Tomogenius</tp:taxon-name-part> <tp:taxon-name-part taxon-name-part-type="species" reg="papuaensis">papuaensis</tp:taxon-name-part></tp:taxon-name></italic> Gomy, 2007 (New Guinea).</p></caption><graphic xmlns:xlink="http://www.w3.org/1999/xlink" xlink:href="zookeys-689-001-g134.jpg" position="float" orientation="portrait" xlink:type="simple" id="oo_150196.jpg"/></fig><fig id="F143" position="float" orientation="portrait"><label>Figure 764.</label><caption><p>Distribution of <tp:taxon-name><tp:taxon-name-part taxon-name-part-type="genus" reg="Saprinus">Saprinus</tp:taxon-name-part> (<tp:taxon-name-part taxon-name-part-type="subgenus" reg="Saprinus">Saprinus</tp:taxon-name-part>) <tp:taxon-name-part taxon-name-part-type="species" reg="rarus">rarus</tp:taxon-name-part></tp:taxon-name> sp. n., <tp:taxon-name><tp:taxon-name-part taxon-name-part-type="genus" reg="Saprinus">Saprinus</tp:taxon-name-part> (<tp:taxon-name-part taxon-name-part-type="subgenus" reg="Saprinus">Saprinus</tp:taxon-name-part>) <tp:taxon-name-part taxon-name-part-type="species" reg="splendens">splendens</tp:taxon-name-part></tp:taxon-name> (Paykull, 1811) and <tp:taxon-name><tp:taxon-name-part taxon-name-part-type="genus" reg="Saprinus">Saprinus</tp:taxon-name-part> (<tp:taxon-name-part taxon-name-part-type="subgenus" reg="Saprinus">Saprinus</tp:taxon-name-part>) <tp:taxon-name-part taxon-name-part-type="species" reg="tyrrhenus">tyrrhenus</tp:taxon-name-part></tp:taxon-name> Blackburn, 1903 in Australia.</p></caption><graphic xmlns:xlink="http://www.w3.org/1999/xlink" xlink:href="zookeys-689-001-g143.jpg" position="float" orientation="portrait" xlink:type="simple" id="oo_150206.jpg"/></fig></tp:treatment-sec><ref-list><ref id="B81"><mixed-citation xmlns:xlink="http://www.w3.org/1999/xlink" xlink:type="simple">
          <person-group><name name-style="western"><surname>Ôhara</surname><given-names>M</given-names></name></person-group> (<year>1994</year>) <article-title>A revision of the superfamily <tp:taxon-name><tp:taxon-name-part taxon-name-part-type="superfamily">Histeroidea</tp:taxon-name-part></tp:taxon-name> of Japan (<tp:taxon-name><tp:taxon-name-part taxon-name-part-type="order">Coleoptera</tp:taxon-name-part></tp:taxon-name>). <tp:taxon-name><tp:taxon-name-part taxon-name-part-type="class">Insecta</tp:taxon-name-part></tp:taxon-name> Matsumurana (N. S.</article-title> <source>)</source> <volume>51</volume>: <fpage>1</fpage>–<lpage>238</lpage>.</mixed-citation></ref><ref id="B61"><mixed-citation xmlns:xlink="http://www.w3.org/1999/xlink" xlink:type="simple">
          <person-group><name name-style="western"><surname>Lackner</surname><given-names>T</given-names></name><name name-style="western"><surname>Gomy</surname><given-names>Y</given-names></name></person-group> (<year>2016</year>) <article-title>Review of the genus <italic><tp:taxon-name><tp:taxon-name-part taxon-name-part-type="genus">Saprinus</tp:taxon-name-part></tp:taxon-name></italic> Erichson, 1834 from Madagascar and adjacent islands with description of a new species (<tp:taxon-name><tp:taxon-name-part taxon-name-part-type="order">Coleoptera</tp:taxon-name-part></tp:taxon-name>: <tp:taxon-name><tp:taxon-name-part taxon-name-part-type="family">Histeridae</tp:taxon-name-part></tp:taxon-name>: <tp:taxon-name><tp:taxon-name-part taxon-name-part-type="subfamily">Saprininae</tp:taxon-name-part></tp:taxon-name>) (Third contribution to the knowledge of the <tp:taxon-name><tp:taxon-name-part taxon-name-part-type="family">Histeridae</tp:taxon-name-part></tp:taxon-name> of Madagascar).</article-title> <source>Zootaxa</source> <volume>4083</volume>(<issue>2</issue>): <fpage>151</fpage>–<lpage>200</lpage>. <ext-link xlink:type="simple" ext-link-type="doi" xlink:href="10.11646/zootaxa.4083.2.1">http://doi.org/10.11646/zootaxa.4083.2.1</ext-link></mixed-citation></ref><ref id="B88"><mixed-citation xmlns:xlink="http://www.w3.org/1999/xlink" xlink:type="simple">
          <person-group><name name-style="western"><surname>Théry</surname><given-names>T</given-names></name><name name-style="western"><surname>Gomy</surname><given-names>Y</given-names></name><name name-style="western"><surname>Dégallier</surname><given-names>N</given-names></name></person-group> (<year>2009</year>) <article-title>Revision of <tp:taxon-name><tp:taxon-name-part taxon-name-part-type="genus">Saprinus</tp:taxon-name-part> (<tp:taxon-name-part taxon-name-part-type="subgenus">Saprinus</tp:taxon-name-part>) <tp:taxon-name-part taxon-name-part-type="species">splendens</tp:taxon-name-part></tp:taxon-name> (Paykull, 1811) with description of <tp:taxon-name><tp:taxon-name-part taxon-name-part-type="genus">Saprinus</tp:taxon-name-part> (<tp:taxon-name-part taxon-name-part-type="subgenus">Saprinus</tp:taxon-name-part>) <tp:taxon-name-part taxon-name-part-type="species">secchii</tp:taxon-name-part></tp:taxon-name> sp. n. (<tp:taxon-name><tp:taxon-name-part taxon-name-part-type="order">Coleoptera</tp:taxon-name-part></tp:taxon-name>: <tp:taxon-name><tp:taxon-name-part taxon-name-part-type="family">Histeridae</tp:taxon-name-part></tp:taxon-name>).</article-title> <source>Zootaxa</source> <volume>2055</volume>: <fpage>35</fpage>–<lpage>48</lpage>.</mixed-citation></ref><ref id="B80"><mixed-citation xmlns:xlink="http://www.w3.org/1999/xlink" xlink:type="simple">
          <person-group><name name-style="western"><surname>Mazur</surname><given-names>S</given-names></name></person-group> (<year>2011</year>) A concise catalogue of the <tp:taxon-name><tp:taxon-name-part taxon-name-part-type="family">Histeridae</tp:taxon-name-part></tp:taxon-name> (<tp:taxon-name><tp:taxon-name-part taxon-name-part-type="order">Coleoptera</tp:taxon-name-part></tp:taxon-name>). Warsaw University of Life Sciences, SGGW Press, Warsaw 332 pp.</mixed-citation></ref></ref-list></tp:taxon-treatment>
