# Supplementary material for: A monograph of the Australopacific Saprininae (Coleoptera, Histeridae)
Source: Zookeys. 2017 Aug 14;(689):1–263. doi: 10.3897/zookeys.689.12021 (PMC5672588; doi:10.3897/zookeys.689.12021)
Supplement: XML Treatment for Saprinus (Saprinus) tyrrhenus [file zookeys.689.12021-treatment47.xml]

<!DOCTYPE tp:taxon-treatment
  PUBLIC "-//TaxonX//DTD Taxonomic Treatment Publishing DTD v0 20100105//EN" "tax-treatment-NSO.dtd">
<tp:taxon-treatment xmlns:tp="http://www.plazi.org/taxpub"><tp:treatment-meta><kwd-group><label>Taxon classification</label><kwd><named-content xmlns:xlink="http://www.w3.org/1999/xlink" content-type="kingdom">Animalia</named-content></kwd><kwd><named-content xmlns:xlink="http://www.w3.org/1999/xlink" content-type="order">Coleoptera</named-content></kwd><kwd><named-content xmlns:xlink="http://www.w3.org/1999/xlink" content-type="family">Histeridae</named-content></kwd></kwd-group><mixed-citation publication-type="journal"><person-group><name><surname>Lackner</surname><given-names>Tomáš</given-names></name><name><surname>Leschen</surname><given-names>Richard A.B.</given-names></name></person-group><article-title>A monograph of the Australopacific <tp:taxon-name><tp:taxon-name-part taxon-name-part-type="subfamily">Saprininae</tp:taxon-name-part></tp:taxon-name> (<tp:taxon-name><tp:taxon-name-part taxon-name-part-type="order">Coleoptera</tp:taxon-name-part></tp:taxon-name>, <tp:taxon-name><tp:taxon-name-part taxon-name-part-type="family">Histeridae</tp:taxon-name-part></tp:taxon-name>)</article-title><source>Zookeys</source><day>14</day><month>8</month><year>2017</year><volume>2017</volume><issue>689</issue><fpage>1</fpage><lpage>263</lpage><pub-id pub-id-type="doi">10.3897/zookeys.689.12021</pub-id></mixed-citation></tp:treatment-meta><tp:nomenclature><tp:taxon-name>
              <tp:taxon-name-part taxon-name-part-type="genus" reg="Saprinus">Saprinus</tp:taxon-name-part> (<tp:taxon-name-part taxon-name-part-type="subgenus" reg="Saprinus">Saprinus</tp:taxon-name-part>) <tp:taxon-name-part taxon-name-part-type="species" reg="tyrrhenus">tyrrhenus</tp:taxon-name-part></tp:taxon-name><tp:taxon-authority>Blackburn, 1903</tp:taxon-authority><tp:taxon-status xmlns:xlink="http://www.w3.org/1999/xlink" xlink:type="simple">stat. n.</tp:taxon-status><xref ref-type="fig" rid="F99">Figs 565</xref><xref ref-type="fig" rid="F100">, 566–577</xref><xref ref-type="fig" rid="F101">, 578–584</xref><xref ref-type="fig" rid="F143">, 764</xref><tp:nomenclature-citation-list><tp:nomenclature-citation><tp:taxon-name>
                  <tp:taxon-name-part taxon-name-part-type="genus" reg="Saprinus">Saprinus</tp:taxon-name-part> <tp:taxon-name-part taxon-name-part-type="species" reg="tyrrhenus">tyrrhenus</tp:taxon-name-part></tp:taxon-name><comment>Blackburn, 1903: 106.</comment></tp:nomenclature-citation></tp:nomenclature-citation-list></tp:nomenclature><tp:treatment-sec sec-type="type locality" id="SECID0EOEOM"><title>Type locality.</title><p>Australia: New South Wales: Tolarno.</p><fig id="F99" position="float" orientation="portrait"><label>Figure 565.</label><caption><p>
                  <tp:taxon-name><tp:taxon-name-part taxon-name-part-type="genus" reg="Saprinus">Saprinus</tp:taxon-name-part> (<tp:taxon-name-part taxon-name-part-type="subgenus" reg="Saprinus">Saprinus</tp:taxon-name-part>) <tp:taxon-name-part taxon-name-part-type="species" reg="tyrrhenus">tyrrhenus</tp:taxon-name-part></tp:taxon-name> Blackburn, 1903 habitus, dorsal view.</p></caption><graphic xmlns:xlink="http://www.w3.org/1999/xlink" xlink:href="zookeys-689-001-g099.jpg" position="float" orientation="portrait" xlink:type="simple" id="oo_150161.jpg"/></fig></tp:treatment-sec><tp:treatment-sec sec-type="type material" id="SECID0EOFOM"><title>Type material examined.</title><p>
              <italic><tp:taxon-name><tp:taxon-name-part taxon-name-part-type="genus" reg="Saprinus">Saprinus</tp:taxon-name-part> <tp:taxon-name-part taxon-name-part-type="species" reg="tyrrhenus">tyrrhenus</tp:taxon-name-part></tp:taxon-name></italic> Blackburn, 1903: Lectotype, present designation: ♂, with genitalia extracted and glued to the same mounting card as the specimen, basal piece of aedeagus missing, left mesotarsus and right metatarsus missing, with the following labels: “T / 7131 / TORY” (written-printed, possibly this is the original mounting card of the specimen); followed by: “Type / H.T.” (red-margined, round, printed label); followed by: “Australia. / Blackburn Coll. / B.M. 1910-236” (printed); followed by: “<tp:taxon-name><tp:taxon-name-part taxon-name-part-type="genus" reg="Saprinus">Saprinus</tp:taxon-name-part></tp:taxon-name> / <tp:taxon-name><tp:taxon-name-part taxon-name-part-type="species" reg="tyrrhenus">tyrrhenus</tp:taxon-name-part></tp:taxon-name>, Blackb.” (written); followed by: “str. of prost. much nearer / each other than in 1229, but not / close as in 1647. Space btw. / them nitid, impunct. &amp; much more conv. &amp; more pointed in fr. No” (hand-written); followed by: “<tp:taxon-name><tp:taxon-name-part taxon-name-part-type="genus" reg="Saprinus">Saprinus</tp:taxon-name-part> <tp:taxon-name-part taxon-name-part-type="species" reg="tyrrhenus">tyrrhenus</tp:taxon-name-part></tp:taxon-name> / Blackburn, 1903 / LECTOTYPE / Des. T. Lackner &amp; R. Leschen 2014” (red label, written) (<named-content xmlns:xlink="http://www.w3.org/1999/xlink" content-type="dwc:institutional_code" xlink:type="simple">BMNH</named-content>). This species has been described from uknown number of specimens and the lectotype designation fixes the identity of the species. <xref ref-type="bibr" rid="B6">Blackburn (1903)</xref> mentions the type locality as New South Wales, Tolarno (shown on Fig. <xref ref-type="fig" rid="F143">764</xref>). Although the lectotype labels do not mention this, we chose to depict the species distribution on the map showing Blackburn’s original type locality as we believe that the type specimen originated from there.</p></tp:treatment-sec><tp:treatment-sec sec-type="material" id="SECID0EFHOM"><title>Additional material examined.</title><p>AUSTRALIA. New South Wales: 1 ♂, Broken Hill, A.H. Elston Collection (<named-content xmlns:xlink="http://www.w3.org/1999/xlink" content-type="dwc:institutional_code" xlink:type="simple">MAMU</named-content>). South Australia: 1 ♂, side-mounted with terminalia extracted and glued to the same mounting card as the specimen, Millers CK, F. Wood Jones (<named-content xmlns:xlink="http://www.w3.org/1999/xlink" content-type="dwc:institutional_code" xlink:type="simple">SAMA</named-content>).</p></tp:treatment-sec><tp:treatment-sec sec-type="biology" id="SECID0EVHOM"><title>Biology.</title><p>Unknown, presumably similar to congeners.</p></tp:treatment-sec><tp:treatment-sec sec-type="distribution" id="SECID0E1HOM"><title>Distribution.</title><p>Known only from three male specimens collected in New South Wales and South Australia, respectively (Fig. <xref ref-type="fig" rid="F143">764</xref>).</p></tp:treatment-sec><tp:treatment-sec sec-type="diagnosis" id="SECID0EEIOM"><title>Diagnosis.</title><p>This species is generally similar to <italic><tp:taxon-name><tp:taxon-name-part taxon-name-part-type="genus" reg="Saprinus">S.</tp:taxon-name-part> <tp:taxon-name-part taxon-name-part-type="species" reg="laetus">laetus</tp:taxon-name-part></tp:taxon-name></italic>, differing from it by smaller body size, generally finer and sparser punctation of dorsum. The male genitalia of both species are likewise similar, differing chiefly in the shape of spiculum gastrale (compare <!--PageBreak-->Figs <xref ref-type="fig" rid="F83">473</xref> and <xref ref-type="fig" rid="F101">581</xref>); the space between the separated parameres of aedeagus is wider in <italic><tp:taxon-name><tp:taxon-name-part taxon-name-part-type="genus" reg="Saprinus">S.</tp:taxon-name-part> <tp:taxon-name-part taxon-name-part-type="species" reg="laetus">laetus</tp:taxon-name-part></tp:taxon-name></italic> than in <italic><tp:taxon-name><tp:taxon-name-part taxon-name-part-type="genus" reg="Saprinus">S.</tp:taxon-name-part> <tp:taxon-name-part taxon-name-part-type="species" reg="tyrrhenus">tyrrhenus</tp:taxon-name-part></tp:taxon-name></italic> (compare Figs <xref ref-type="fig" rid="F83">475</xref> and <xref ref-type="fig" rid="F101">583</xref>). <xref ref-type="bibr" rid="B79">Mazur (1997)</xref> synonymized this species with <italic><tp:taxon-name><tp:taxon-name-part taxon-name-part-type="genus" reg="Saprinus">S.</tp:taxon-name-part> <tp:taxon-name-part taxon-name-part-type="species" reg="pseudocyaneus">pseudocyaneus</tp:taxon-name-part></tp:taxon-name></italic> (=<italic><tp:taxon-name><tp:taxon-name-part taxon-name-part-type="genus" reg="Saprinus">S.</tp:taxon-name-part> <tp:taxon-name-part taxon-name-part-type="species" reg="laetus">laetus</tp:taxon-name-part></tp:taxon-name></italic>) without having examined the type specimens of each species (Mazur, pers. comm. 2013). A very rare species, known only from three specimens hitherto.</p></tp:treatment-sec><tp:treatment-sec sec-type="description" id="SECID0EXKOM"><title>Re-description.</title><p>Body length: <abbrev xmlns:xlink="http://www.w3.org/1999/xlink" xlink:title="length between anterior angles of pronotum and apices of elytra" id="ABBRID0E4KOM" xlink:type="simple">PEL</abbrev>: 2.60–2.75 mm; <abbrev xmlns:xlink="http://www.w3.org/1999/xlink" xlink:title="length of elytron along elytral suture" id="ABBRID0EBLOM" xlink:type="simple">EL</abbrev>: 1.625–1.75 mm; <abbrev xmlns:xlink="http://www.w3.org/1999/xlink" xlink:title="width between anterior angles of pronotum" id="ABBRID0EFLOM" xlink:type="simple">APW</abbrev>: 1.40–1.50 mm; <abbrev xmlns:xlink="http://www.w3.org/1999/xlink" xlink:title="width between posterior angles of pronotum" id="ABBRID0EJLOM" xlink:type="simple">PPW</abbrev>: 2.00–2.15 mm; <abbrev xmlns:xlink="http://www.w3.org/1999/xlink" xlink:title="maximum width between outer margins of elytra" id="ABBRID0ENLOM" xlink:type="simple">EW</abbrev>: 2.325–2.45 mm.</p><p>Body (Fig. <xref ref-type="fig" rid="F99">565</xref>) round, convex, elytra dark brown, shining, with dark blue to violet metallic luster, pronotum darker, piceous black, with deep green metallic luster; legs, mouthparts and antennae (except for antennal club) light to castaneous brown; antennal club lighter.</p><p>Antennal scape (Fig. <xref ref-type="fig" rid="F100">566</xref>) slightly thickened, finely punctate, with several setae of uneven length; antennal club round (Figs <xref ref-type="fig" rid="F100">567–568</xref>) covered with moderately dense short sensilla intermingled with sparse longer erect setae; sensory structures of antennal club (Fig. <xref ref-type="fig" rid="F100">568</xref>) in a form of one oval sensory patch situated on internal distal part of the antennal club; vesicle(s) not examined.</p><fig id="F100" position="float" orientation="portrait"><label>Figures 566–577.</label><caption><p>
                  <bold>566</bold> <tp:taxon-name><tp:taxon-name-part taxon-name-part-type="genus" reg="Saprinus">Saprinus</tp:taxon-name-part> (<tp:taxon-name-part taxon-name-part-type="subgenus" reg="Saprinus">Saprinus</tp:taxon-name-part>) <tp:taxon-name-part taxon-name-part-type="species" reg="tyrrhenus">tyrrhenus</tp:taxon-name-part></tp:taxon-name> Blackburn, 1903 head, dorsal view <bold>567</bold> antennal club, dorsal view <bold>568</bold> ditto, ventral view <bold>569</bold> propygidium + pygidium <bold>570</bold> prosternum <bold>571</bold> mesoventrite <bold>572</bold> lateral disc of metaventrite + metepisternum <bold>573</bold> protibia, dorsal view <bold>574</bold> ditto, ventral view <bold>575</bold> mesotibia, dorsal view <bold>576</bold> ditto, ventral view <bold>577</bold> metatibia, ventral view.</p></caption><graphic xmlns:xlink="http://www.w3.org/1999/xlink" xlink:href="zookeys-689-001-g100.jpg" position="float" orientation="portrait" xlink:type="simple" id="oo_150162.jpg"/></fig><p>Mandibles dorso-laterally finely punctate, rounded, outer margin carinate; labrum convex, with deep median depression; labral pits present, each with a single labral seta; other mouthparts not examined.</p><p>Clypeus (Fig. <xref ref-type="fig" rid="F100">566</xref>) with slight median depression, anterior margin slightly elevated, finely punctate; frontal and supraorbital striae complete; frontal disc (Fig. <xref ref-type="fig" rid="F100">566</xref>) finely and sparsely punctate, punctures separated several times their diameter; eyes convex, well visible from above.</p><p>Pronotal sides (Fig. <xref ref-type="fig" rid="F99">565</xref>) moderately narrowing anteriorly, apical angles prominent, pronotal depressions very shallow but present, anterior incision for head deep, semicircular; marginal pronotal stria complete, carinate, visible along its entire length from dorsal view; pronotal disc laterally with a band of deep dense elongate punctures originating approximately in pronotal depressions, but not reaching basal angles of pronotum, between it and pronotal margin a narrow smooth band present; rest of the pronotal disc with only scattered microscopic punctation; double row of fine ovoid punctures present along pronotal base not reaching ante-scutellar area; pronotal hypomeron with short sparse setae; scutellum small, visible.</p><p>Elytral epipleura almost glabrous; marginal epipleural stria complete; marginal elytral stria well impressed and slightly carinate, continued as complete apical elytral stria. Humeral elytral stria well impressed on basal third; inner subhumeral stria present as a short median fragment; four dorsal elytral striae 1–4 well impressed, in fine punctures, first, second and in the paratype also third dorsal elytral striae apically ending short of elytral half (in the case of holotype third elytral stria shortened basally), fourth dorsal elytral stria shortened, present as a short basal fragment (in the case of paratype present as an intermittent somewhat longer stria), basally not connected with sutural elytral stria; sutural elytral stria well-impressed, in fine punctures, abbreviated on basal third, apically connected with apical elytral stria; elytral disc on apical half (roughly) punctate, punctures fine, sparse, separated by several times their <!--PageBreak-->diameter; punctures becoming finer and sparser apically, rest of elytral disc (including elytral flanks) glabrous.</p><p>Propygidium (Fig. <xref ref-type="fig" rid="F100">569</xref>) on basal half glabrous, on apical half punctate, punctures separated by their own to twice their own diameter; pygidium (Fig. <xref ref-type="fig" rid="F100">569</xref>) with similar, if somewhat sparser punctation, becoming even sparser apically.</p><!--PageBreak--><p>Anterior margin of median portion of prosternum (Fig. <xref ref-type="fig" rid="F100">570</xref>) rounded; marginal prosternal stria present laterally and also as short medial fragment; prosternal process between carinal prosternal striae slightly convex, sparsely and finely punctate; carinal prosternal striae carinate, bisinuate, not united in front (Fig. <xref ref-type="fig" rid="F100">570</xref>); lateral prosternal striae carinate, rather short, apically attaining carinal prosternal striae at about two-thirds of their length.</p><p>Discal marginal mesoventral stria (Fig. <xref ref-type="fig" rid="F100">571</xref>) well impressed, carinate, inwardly arcuate anteriorly; disc with sparse microscopic punctation; meso-metaventral sutural stria indicated by a row of large punctures; intercoxal disc of metaventrite flattened, with slight longitudinal median depression; disc of metaventrite for the most part almost glabrous, only with scattered microscopic punctation, behind metacoxa several larger punctures appear; lateral metaventral stria (Fig. <xref ref-type="fig" rid="F100">572</xref>) well impressed, carinate, almost straight, shortened, not reaching metacoxa; lateral disc of metaventrite (Fig. <xref ref-type="fig" rid="F100">572</xref>) slightly concave, with dense shallow large setigerous punctures; metepisternum (Fig. <xref ref-type="fig" rid="F100">572</xref>) similar, but with deeper and larger punctures almost without setae, on fused metepimeron punctures becoming much sparser, almost absent; metepisternal stria absent.</p><p>Intercoxal disc of first abdominal ventrite completely striate laterally; disc near metacoxa with several shallow punctures of various sizes; rest of sternite with scattered microscopic punctation, almost glabrous.</p><p>Protibia (Fig. <xref ref-type="fig" rid="F100">573</xref>) slightly dilated, outer margin with four rather large triangular teeth topped by large denticle, teeth and denticles diminishing in size proximally, followed by two minute denticles; setae of outer row regularly spaced, rather long; protarsal groove deep; anterior protibial stria present on basal two-thirds, next obliterated; setae of median row shorter and sparser than those of outer row; two tarsal denticles present near tarsal insertion; protibial spur large, bent, growing out from apical margin of protibia; apical margin of protibia ventrally with three minuscule denticles; outer part of posterior surface (Fig. <xref ref-type="fig" rid="F100">574</xref>) slightly obscurely variolate, separated from glabrous and narrow median part of posterior surface by a ridge-like stria bearing a row of well-sclerotized rather long setae; posterior protibial stria complete, bearing almost along its entire length a sparse row of setae becoming thicker apically; inner row of setae double and dense.</p><p>Mesotibia (Fig. <xref ref-type="fig" rid="F100">575</xref>) rather slender, outer margin with six denticles situated on low teeth, another row of six shorter denticles positioned on knobs situated on anterior surface of mesotibia; setae of outer row regular, sparse, strongly sclerotized, almost as long as (or even longer than) denticles themselves; setae of median row shorter and finer; posterior mesotibial stria shortened apically, almost complete; anterior surface of mesotibia (Fig. <xref ref-type="fig" rid="F100">576</xref>) sparsely punctate; anterior mesotibial stria almost complete; mesotibial spur stout, short; apical margin of mesotibia anteriorly with several short, closely-set denticles; inner margin of mesotibia with sparse row of short setae; claws of apical tarsomere bent, longer than half its length; metatibia (Fig. <xref ref-type="fig" rid="F100">577</xref>) slenderer and longer than mesotibia, in all aspects similar to it, but denticles on outer margin even sparser and knobs on which they are positioned even lower; setae of outer row longer than those of mesotibia.</p><!--PageBreak--><p>Male genitalia. Eighth sternite (Figs <xref ref-type="fig" rid="F101">578–579</xref>) fused medially, apically with several short setae, vela present, asetose; eighth tergite and eighth sternite fused laterally (Fig. <xref ref-type="fig" rid="F101">580</xref>). Ninth tergite (Figs <xref ref-type="fig" rid="F101">581–582</xref>) typical for the subfamily; tenth tergite basally <!--PageBreak-->inwardly arcuate; spiculum gastrale (Fig. <xref ref-type="fig" rid="F101">581</xref>) gradually dilated on most of its apical half; apex medially with deep emargination, apices connected by sclerotized ‘bridge’; basal end outwardly arcuate. Aedeagus (Figs <xref ref-type="fig" rid="F101">583–584</xref>) on basal half (roughly) parallel-sided, parameres fused along their basal half (roughly), thence widely separated, apices of separated parameres with microscopic setae mesally; aedeagus medially somewhat thickened; basal piece of aedeagus short, ratio of its length : length of parameres 1 : 4.5; aedeagus curved from lateral view (Fig. <xref ref-type="fig" rid="F101">584</xref>).</p><fig id="F101" position="float" orientation="portrait"><label>Figures 578–584.</label><caption><p>
                  <bold>578</bold> <tp:taxon-name><tp:taxon-name-part taxon-name-part-type="genus" reg="Saprinus">Saprinus</tp:taxon-name-part> (<tp:taxon-name-part taxon-name-part-type="subgenus" reg="Saprinus">Saprinus</tp:taxon-name-part>) <tp:taxon-name-part taxon-name-part-type="species" reg="tyrrhenus">tyrrhenus</tp:taxon-name-part></tp:taxon-name> Blackburn, 1903 male terminalia: 8<sup>th</sup> sternite + 8<sup>th</sup> tergite, ventral view <bold>579</bold> ditto, dorsal view <bold>580</bold> ditto, lateral view <bold>581</bold> male terminalia: 9<sup>th</sup> + 10<sup>th</sup> tergites, dorsal view; spiculum gastrale, ventral view <bold>582</bold> male terminalia: 9<sup>th</sup> + 10<sup>th</sup> tergites; spiculum gastrale, lateral view <bold>583</bold> male terminalia: aedeagus, dorsal view <bold>584</bold> ditto, lateral view.</p></caption><graphic xmlns:xlink="http://www.w3.org/1999/xlink" xlink:href="zookeys-689-001-g101.jpg" position="float" orientation="portrait" xlink:type="simple" id="oo_150163.jpg"/></fig></tp:treatment-sec><tp:treatment-sec><!--Section generated to contain objects referenced in tp:taxon-treatment.--><fig id="F143" position="float" orientation="portrait"><label>Figure 764.</label><caption><p>Distribution of <tp:taxon-name><tp:taxon-name-part taxon-name-part-type="genus" reg="Saprinus">Saprinus</tp:taxon-name-part> (<tp:taxon-name-part taxon-name-part-type="subgenus" reg="Saprinus">Saprinus</tp:taxon-name-part>) <tp:taxon-name-part taxon-name-part-type="species" reg="rarus">rarus</tp:taxon-name-part></tp:taxon-name> sp. n., <tp:taxon-name><tp:taxon-name-part taxon-name-part-type="genus" reg="Saprinus">Saprinus</tp:taxon-name-part> (<tp:taxon-name-part taxon-name-part-type="subgenus" reg="Saprinus">Saprinus</tp:taxon-name-part>) <tp:taxon-name-part taxon-name-part-type="species" reg="splendens">splendens</tp:taxon-name-part></tp:taxon-name> (Paykull, 1811) and <tp:taxon-name><tp:taxon-name-part taxon-name-part-type="genus" reg="Saprinus">Saprinus</tp:taxon-name-part> (<tp:taxon-name-part taxon-name-part-type="subgenus" reg="Saprinus">Saprinus</tp:taxon-name-part>) <tp:taxon-name-part taxon-name-part-type="species" reg="tyrrhenus">tyrrhenus</tp:taxon-name-part></tp:taxon-name> Blackburn, 1903 in Australia.</p></caption><graphic xmlns:xlink="http://www.w3.org/1999/xlink" xlink:href="zookeys-689-001-g143.jpg" position="float" orientation="portrait" xlink:type="simple" id="oo_150206.jpg"/></fig><fig id="F83" position="float" orientation="portrait"><label>Figures 468–476.</label><caption><p>
                  <bold>468</bold> <tp:taxon-name><tp:taxon-name-part taxon-name-part-type="genus" reg="Saprinus">Saprinus</tp:taxon-name-part> (<tp:taxon-name-part taxon-name-part-type="subgenus" reg="Saprinus">Saprinus</tp:taxon-name-part>) <tp:taxon-name-part taxon-name-part-type="species" reg="laetus">laetus</tp:taxon-name-part></tp:taxon-name> Erichson, 1834 male terminalia: 8<sup>th</sup> sternite + 8<sup>th</sup> tergite, ventral view <bold>469</bold> ditto, dorsal view <bold>470</bold> ditto, lateral view <bold>471</bold> male terminalia: 9<sup>th</sup> + 10<sup>th</sup> tergites, dorsal view <bold>472</bold> ditto, lateral view <bold>473</bold> male terminalia: spiculum gastrale, ventral view <bold>474</bold> ditto, lateral view <bold>475</bold> male terminalia: aedeagus, dorsal view <bold>476</bold> ditto, lateral view.</p></caption><graphic xmlns:xlink="http://www.w3.org/1999/xlink" xlink:href="zookeys-689-001-g083.jpg" position="float" orientation="portrait" xlink:type="simple" id="oo_150145.jpg"/></fig></tp:treatment-sec><ref-list><ref id="B6"><mixed-citation xmlns:xlink="http://www.w3.org/1999/xlink" xlink:type="simple">
          <person-group><name name-style="western"><surname>Blackburn</surname><given-names>T</given-names></name></person-group> (<year>1903</year>) <article-title>Further notes on Australian <tp:taxon-name><tp:taxon-name-part taxon-name-part-type="order">Coleoptera</tp:taxon-name-part></tp:taxon-name>, with descriptions of new genera and species.</article-title> <source>Transactions and proceedings of the Royal Society of South Australia</source> <volume>27</volume>: <fpage>91</fpage>–<lpage>182</lpage>.</mixed-citation></ref><ref id="B79"><mixed-citation xmlns:xlink="http://www.w3.org/1999/xlink" xlink:type="simple">
          <person-group><name name-style="western"><surname>Mazur</surname><given-names>S</given-names></name></person-group> (<year>1997</year>) <article-title>A world catalogue of the <tp:taxon-name><tp:taxon-name-part taxon-name-part-type="family">Histeridae</tp:taxon-name-part></tp:taxon-name> (<tp:taxon-name><tp:taxon-name-part taxon-name-part-type="order">Coleoptera</tp:taxon-name-part></tp:taxon-name>: <tp:taxon-name><tp:taxon-name-part taxon-name-part-type="family">Histeridae</tp:taxon-name-part></tp:taxon-name>).</article-title> <source>Genus, Suppl.</source>: <fpage>373</fpage>–<lpage>.</lpage> $6</mixed-citation></ref></ref-list></tp:taxon-treatment>
