# Supplementary material for: A monograph of the Australopacific Saprininae (Coleoptera, Histeridae)
Source: Zookeys. 2017 Aug 14;(689):1–263. doi: 10.3897/zookeys.689.12021 (PMC5672588; doi:10.3897/zookeys.689.12021)
Supplement: XML Treatment for Tomogenius [file zookeys.689.12021-treatment51.xml]

<!DOCTYPE tp:taxon-treatment
  PUBLIC "-//TaxonX//DTD Taxonomic Treatment Publishing DTD v0 20100105//EN" "tax-treatment-NSO.dtd">
<tp:taxon-treatment xmlns:tp="http://www.plazi.org/taxpub"><tp:treatment-meta><kwd-group><label>Taxon classification</label><kwd><named-content xmlns:xlink="http://www.w3.org/1999/xlink" content-type="kingdom">Animalia</named-content></kwd><kwd><named-content xmlns:xlink="http://www.w3.org/1999/xlink" content-type="order">Coleoptera</named-content></kwd><kwd><named-content xmlns:xlink="http://www.w3.org/1999/xlink" content-type="family">Histeridae</named-content></kwd></kwd-group><mixed-citation publication-type="journal"><person-group><name><surname>Lackner</surname><given-names>Tomáš</given-names></name><name><surname>Leschen</surname><given-names>Richard A.B.</given-names></name></person-group><article-title>A monograph of the Australopacific <tp:taxon-name><tp:taxon-name-part taxon-name-part-type="subfamily">Saprininae</tp:taxon-name-part></tp:taxon-name> (<tp:taxon-name><tp:taxon-name-part taxon-name-part-type="order">Coleoptera</tp:taxon-name-part></tp:taxon-name>, <tp:taxon-name><tp:taxon-name-part taxon-name-part-type="family">Histeridae</tp:taxon-name-part></tp:taxon-name>)</article-title><source>Zookeys</source><day>14</day><month>8</month><year>2017</year><volume>2017</volume><issue>689</issue><fpage>1</fpage><lpage>263</lpage><pub-id pub-id-type="doi">10.3897/zookeys.689.12021</pub-id></mixed-citation></tp:treatment-meta><tp:nomenclature><tp:taxon-name>
              <tp:taxon-name-part taxon-name-part-type="genus" reg="Tomogenius">Tomogenius</tp:taxon-name-part>
            </tp:taxon-name><tp:taxon-authority>Marseul, 1862</tp:taxon-authority><xref ref-type="fig" rid="F108">Figs 619</xref><xref ref-type="fig" rid="F109">, 620–628</xref><xref ref-type="fig" rid="F110">, 629–637</xref><xref ref-type="fig" rid="F111">, 638</xref><xref ref-type="fig" rid="F112">, 639–647</xref><xref ref-type="fig" rid="F113">, 648–650</xref><xref ref-type="fig" rid="F114">, 651–659</xref><xref ref-type="fig" rid="F115">, 660</xref><xref ref-type="fig" rid="F116">, 661–669</xref><xref ref-type="fig" rid="F117">, 670–678</xref><xref ref-type="fig" rid="F118">, 679</xref><xref ref-type="fig" rid="F119">, 680–688</xref><xref ref-type="fig" rid="F120">, 689–697</xref><xref ref-type="fig" rid="F121">, 698</xref><xref ref-type="fig" rid="F122">, 699–707</xref><xref ref-type="fig" rid="F123">, 708–715</xref><xref ref-type="fig" rid="F124">, 716</xref><xref ref-type="fig" rid="F125">, 717–722</xref><xref ref-type="fig" rid="F126">, 723–731</xref><xref ref-type="fig" rid="F127">, 732</xref><xref ref-type="fig" rid="F128">, 733–741</xref><xref ref-type="fig" rid="F129">, 742–750</xref><xref ref-type="fig" rid="F134">, 755</xref><xref ref-type="fig" rid="F145">, 766</xref><xref ref-type="fig" rid="F146">, 767</xref><!--PageBreak--><tp:nomenclature-citation-list><tp:nomenclature-citation><tp:taxon-name>
                  <tp:taxon-name-part taxon-name-part-type="genus" reg="Tomogenius">Tomogenius</tp:taxon-name-part>
                </tp:taxon-name><comment>Marseul, 1862: 499. Type species <tp:taxon-name><tp:taxon-name-part taxon-name-part-type="genus" reg="Saprinus">Saprinus</tp:taxon-name-part> <tp:taxon-name-part taxon-name-part-type="species" reg="incisisternus">incisisternus</tp:taxon-name-part></tp:taxon-name> Marseul, 1862 (=<tp:taxon-name><tp:taxon-name-part taxon-name-part-type="genus" reg="Tomogenius">Tomogenius</tp:taxon-name-part> <tp:taxon-name-part taxon-name-part-type="species" reg="incisus">incisus</tp:taxon-name-part></tp:taxon-name> (Erichson, 1842)), by monotypy.</comment></tp:nomenclature-citation></tp:nomenclature-citation-list></tp:nomenclature><tp:treatment-sec sec-type="diagnosis" id="SECID0E6GAO"><title>Diagnosis.</title><p>Cuticle brown to black; elytra in one species with faint bluish hue; frontal, supraorbital striae absent (in <italic><tp:taxon-name><tp:taxon-name-part taxon-name-part-type="genus" reg="Tomogenius">T.</tp:taxon-name-part> <tp:taxon-name-part taxon-name-part-type="species" reg="papuaensis">papuaensis</tp:taxon-name-part></tp:taxon-name></italic> supraorbital striae vaguely present); lacinial hook present; antennal club with two oval sensory areas dorsally and two slit-like pits ventrally. Elytral epipleuron with double marginal epipleural stria; elytra with short hooked appendix between fourth dorsal and sutural striae (absent in <italic><tp:taxon-name><tp:taxon-name-part taxon-name-part-type="genus" reg="Tomogenius">T.</tp:taxon-name-part> <tp:taxon-name-part taxon-name-part-type="species" reg="papuaensis">papuaensis</tp:taxon-name-part></tp:taxon-name></italic>); pronotal depressions absent; prosternum apically with two large deep foveae, separated by thin ‘bridge’ formed by the apex of prosternal process (in case of one species widely separated); lateral costa of antennal groove reaching prosternal process (except in <italic><tp:taxon-name><tp:taxon-name-part taxon-name-part-type="genus" reg="Tomogenius">T.</tp:taxon-name-part> <tp:taxon-name-part taxon-name-part-type="species" reg="papuaensis">papuaensis</tp:taxon-name-part></tp:taxon-name></italic>), but not elevated; ninth tergite of male genitalia divided longitudinally.</p><fig id="F108" position="float" orientation="portrait"><label>Figure 619.</label><caption><p>
                  <italic><tp:taxon-name><tp:taxon-name-part taxon-name-part-type="genus" reg="Tomogenius">Tomogenius</tp:taxon-name-part> <tp:taxon-name-part taxon-name-part-type="species" reg="australis">australis</tp:taxon-name-part></tp:taxon-name></italic> Dahlgren, 1976 habitus, dorsal view.</p></caption><graphic xmlns:xlink="http://www.w3.org/1999/xlink" xlink:href="zookeys-689-001-g108.jpg" position="float" orientation="portrait" xlink:type="simple" id="oo_150170.jpg"/></fig></tp:treatment-sec><tp:treatment-sec sec-type="biology" id="SECID0E5IAO"><title>Biology.</title><p>Species of the genus <italic><tp:taxon-name><tp:taxon-name-part taxon-name-part-type="genus" reg="Tomogenius">Tomogenius</tp:taxon-name-part></tp:taxon-name></italic> are found in bat guano as well as bird’s nests: <italic><tp:taxon-name><tp:taxon-name-part taxon-name-part-type="genus" reg="Tomogenius">T.</tp:taxon-name-part> <tp:taxon-name-part taxon-name-part-type="species" reg="latipes">latipes</tp:taxon-name-part></tp:taxon-name></italic> has been collected in the guano of the New Zealand lesser short-tailed bat (<italic><tp:taxon-name><tp:taxon-name-part taxon-name-part-type="genus" reg="Mystacina">Mystacina</tp:taxon-name-part> <tp:taxon-name-part taxon-name-part-type="species" reg="tuberculata">tuberculata</tp:taxon-name-part></tp:taxon-name></italic> Gray, 1843) and in the nest of the New Zealand Kingfisher <italic><tp:taxon-name><tp:taxon-name-part taxon-name-part-type="genus" reg="Halcyon">Halcyon</tp:taxon-name-part> <tp:taxon-name-part taxon-name-part-type="species" reg="sancta">sancta</tp:taxon-name-part> <tp:taxon-name-part taxon-name-part-type="subspecies" reg="vagans">vagans</tp:taxon-name-part></tp:taxon-name></italic> (Gray, 1844). <italic><tp:taxon-name><tp:taxon-name-part taxon-name-part-type="genus" reg="Tomogenius">Tomogenius</tp:taxon-name-part> <tp:taxon-name-part taxon-name-part-type="species" reg="australis">australis</tp:taxon-name-part></tp:taxon-name></italic> and <italic><tp:taxon-name><tp:taxon-name-part taxon-name-part-type="genus" reg="Tomogenius">T.</tp:taxon-name-part> <tp:taxon-name-part taxon-name-part-type="species" reg="kuscheli">kuscheli</tp:taxon-name-part></tp:taxon-name></italic> have been found in petrel burrows (<xref ref-type="bibr" rid="B18">Dahlgren 1976</xref>; <italic><tp:taxon-name><tp:taxon-name-part taxon-name-part-type="genus" reg="Tomogenius">T.</tp:taxon-name-part> <tp:taxon-name-part taxon-name-part-type="species" reg="kuscheli">kuscheli</tp:taxon-name-part></tp:taxon-name></italic> has also been found in the nest of Fluttering Shearwater, <italic><tp:taxon-name><tp:taxon-name-part taxon-name-part-type="genus" reg="Puffinus">Puffinus</tp:taxon-name-part> <tp:taxon-name-part taxon-name-part-type="species" reg="gavia">gavia</tp:taxon-name-part></tp:taxon-name></italic> (Forster, 1844)); <italic><tp:taxon-name><tp:taxon-name-part taxon-name-part-type="genus" reg="Tomogenius">T.</tp:taxon-name-part> <tp:taxon-name-part taxon-name-part-type="species" reg="latipes">latipes</tp:taxon-name-part></tp:taxon-name></italic> has been found in the nest of Kaka (<italic><tp:taxon-name><tp:taxon-name-part taxon-name-part-type="genus" reg="Nestor">Nestor</tp:taxon-name-part> <tp:taxon-name-part taxon-name-part-type="species" reg="meridionalis">meridionalis</tp:taxon-name-part></tp:taxon-name></italic> Gmelin, 1788; <xref ref-type="bibr" rid="B33">Jackson 1963</xref>), as well as sifted from the forest litter; <italic><tp:taxon-name><tp:taxon-name-part taxon-name-part-type="genus" reg="Tomogenius">T.</tp:taxon-name-part> <tp:taxon-name-part taxon-name-part-type="species" reg="ripicola">ripicola</tp:taxon-name-part></tp:taxon-name></italic> was collected in bat guano and under a sheep carcass.</p></tp:treatment-sec><tp:treatment-sec sec-type="distribution" id="SECID0EFNAO"><title>Distribution.</title><p>The genus is endemic for the Australopacific Region: seven species are currently known from Australia, New Zealand and New Guinea (<xref ref-type="bibr" rid="B80">Mazur 2011</xref>; Figs <xref ref-type="fig" rid="F145">766</xref>–<xref ref-type="fig" rid="F146">767</xref>).</p></tp:treatment-sec><tp:treatment-sec sec-type="remarks" id="SECID0EXNAO"><title>Remarks.</title><p>
              <italic><tp:taxon-name><tp:taxon-name-part taxon-name-part-type="genus" reg="Tomogenius">Tomogenius</tp:taxon-name-part></tp:taxon-name></italic> is most similar to the Holarctic genus <italic><tp:taxon-name><tp:taxon-name-part taxon-name-part-type="genus" reg="Gnathoncus">Gnathoncus</tp:taxon-name-part></tp:taxon-name></italic> Jacquelin du Val, 1857 from which it differs chiefly by larger body size, different arrangement of sensory structures of antennal club, lateral costa of antennal groove not being elevated and the presence of two large median foveae situated at the apex of prosternal process. On the other hand, it shares with <italic><tp:taxon-name><tp:taxon-name-part taxon-name-part-type="genus" reg="Gnathoncus">Gnathoncus</tp:taxon-name-part></tp:taxon-name></italic> several putative synapomorphies: absent both frontal and supraorbital striae, double marginal epipleural stria, presence of characteristic short, hooked appendix between fourth dorsal and sutural stria (except <italic><tp:taxon-name><tp:taxon-name-part taxon-name-part-type="genus" reg="Tomogenius">T.</tp:taxon-name-part> <tp:taxon-name-part taxon-name-part-type="species" reg="papuaensis">papuaensis</tp:taxon-name-part></tp:taxon-name></italic>), presence of lacinial hook (=uncus) of maxilla and longitudinally divided <!--PageBreak-->ninth tergite of male genitalia. <italic><tp:taxon-name><tp:taxon-name-part taxon-name-part-type="genus" reg="Tomogenius">Tomogenius</tp:taxon-name-part></tp:taxon-name></italic> and <italic><tp:taxon-name><tp:taxon-name-part taxon-name-part-type="genus" reg="Gnathoncus">Gnathoncus</tp:taxon-name-part></tp:taxon-name></italic> are both found mostly in nests of birds and/or mammals, with some species also found in caves presumably feeding on arthropod larvae present on guano or carrion. They represent an amphi-polar clade with few species from the tropics (only two of the 25 currently known species of <italic><tp:taxon-name><tp:taxon-name-part taxon-name-part-type="genus" reg="Gnathoncus">Gnathoncus</tp:taxon-name-part></tp:taxon-name></italic> are present in the Old World tropics; see <xref ref-type="bibr" rid="B80">Mazur 2011</xref> and <xref ref-type="bibr" rid="B93">Vienna and Ratto 2013</xref>). In the published phylogenetic analysis of the senior author (<xref ref-type="bibr" rid="B53">Lackner 2014d</xref>), <italic><tp:taxon-name><tp:taxon-name-part taxon-name-part-type="genus" reg="Tomogenius">Tomogenius</tp:taxon-name-part></tp:taxon-name></italic> and <italic><tp:taxon-name><tp:taxon-name-part taxon-name-part-type="genus" reg="Gnathoncus">Gnathoncus</tp:taxon-name-part></tp:taxon-name></italic> were recovered as sister taxa, supported by three ‘strong’ synapomorphies. Together with the genera <italic><tp:taxon-name><tp:taxon-name-part taxon-name-part-type="genus" reg="Erebidus">Erebidus</tp:taxon-name-part></tp:taxon-name></italic> Reichardt, 1941 and <italic><tp:taxon-name><tp:taxon-name-part taxon-name-part-type="genus" reg="Myrmetes">Myrmetes</tp:taxon-name-part></tp:taxon-name></italic> Marseul, 1862 they were placed near the root of the tree; this position was further confirmed by the ongoing molecular studies (Lackner, unpublished).</p><p>
              <bold>Key to Australopacific species of <italic><tp:taxon-name><tp:taxon-name-part taxon-name-part-type="genus" reg="Tomogenius">Tomogenius</tp:taxon-name-part></tp:taxon-name></italic> Marseul, 1862</bold>
            </p><table-wrap content-type="key" position="anchor" orientation="portrait"><table id="TID0ETBGK" rules="all"><tbody><tr><td rowspan="1" colspan="1">1(2)</td><td rowspan="1" colspan="1">Elytra without short hooked appendix between fourth dorsal and sutural striae (Fig. <xref ref-type="fig" rid="F124">716</xref>)</td><td rowspan="1" colspan="1">
                      <bold><italic><tp:taxon-name><tp:taxon-name-part taxon-name-part-type="genus" reg="Tomogenius">Tomogenius</tp:taxon-name-part> <tp:taxon-name-part taxon-name-part-type="species" reg="papuaensis">papuaensis</tp:taxon-name-part></tp:taxon-name></italic> Gomy, 2007</bold> (New Guinea)</td></tr><tr><td rowspan="1" colspan="1">2(1)</td><td rowspan="1" colspan="1">Elytra with short hooked appendix between fourth dorsal and sutural striae (Fig. <xref ref-type="fig" rid="F121">698</xref>) (species from Australia and New Zealand)</td></tr><tr><td rowspan="1" colspan="1">3(4)</td><td rowspan="1" colspan="1">Two large foveae situated at the apex of the prosternal process widely separated from each other (Fig. <xref ref-type="fig" rid="F109">622</xref>)</td><td rowspan="1" colspan="1">
                      <bold><italic><tp:taxon-name><tp:taxon-name-part taxon-name-part-type="genus" reg="Tomogenius">Tomogenius</tp:taxon-name-part> <tp:taxon-name-part taxon-name-part-type="species" reg="australis">australis</tp:taxon-name-part></tp:taxon-name></italic> Dahlgren, 1976</bold> (New Zealand)</td></tr><tr><td rowspan="1" colspan="1">4(3)</td><td rowspan="1" colspan="1">Two large foveae situated at the apex of the prosternal process united apically by a thin ‘bridge’ (Fig. <xref ref-type="fig" rid="F112">642</xref>)</td></tr><tr><td rowspan="1" colspan="1">5(6)</td><td rowspan="1" colspan="1">Larger species, <abbrev xmlns:xlink="http://www.w3.org/1999/xlink" xlink:title="length between anterior angles of pronotum and apices of elytra" id="ABBRID0EMUAO" xlink:type="simple">PEL</abbrev> up to 4.40 mm; first dorsal elytral stria missing (Fig. <xref ref-type="fig" rid="F115">660</xref>)</td><td rowspan="1" colspan="1">
                      <bold><italic><tp:taxon-name><tp:taxon-name-part taxon-name-part-type="genus" reg="Tomogenius">Tomogenius</tp:taxon-name-part> <tp:taxon-name-part taxon-name-part-type="species" reg="kuscheli">kuscheli</tp:taxon-name-part></tp:taxon-name></italic> Dahlgren, 1976</bold> (New Zealand)</td></tr><tr><td rowspan="1" colspan="1">6(5)</td><td rowspan="1" colspan="1">Smaller species, <abbrev xmlns:xlink="http://www.w3.org/1999/xlink" xlink:title="length between anterior angles of pronotum and apices of elytra" id="ABBRID0EOVAO" xlink:type="simple">PEL</abbrev> up to 4.10 mm; first dorsal elytral stria always present (Fig. <xref ref-type="fig" rid="F111">638</xref>)</td></tr><tr><td rowspan="1" colspan="1">7(8)</td><td rowspan="1" colspan="1">Prosternum, meso- and metaventrite of male with distinct dense long setae (Figs <xref ref-type="fig" rid="F112">642</xref>); carinal prosternal striae distinctly divergent apically (Fig. <xref ref-type="fig" rid="F112">642</xref>); prosternal foveae large (Fig. <xref ref-type="fig" rid="F112">642</xref>)</td><td rowspan="1" colspan="1">
                      <bold><italic><tp:taxon-name><tp:taxon-name-part taxon-name-part-type="genus" reg="Tomogenius">Tomogenius</tp:taxon-name-part> <tp:taxon-name-part taxon-name-part-type="species" reg="incisus">incisus</tp:taxon-name-part></tp:taxon-name></italic> (Erichson, 1842)</bold> (Australia)</td></tr><tr><td rowspan="1" colspan="1">8(7)</td><td rowspan="1" colspan="1">Meso- and metaventrite of male without long dense setae, at most there are short and thin setae; carinal prosternal striae only faintly divergent apically (Fig. <xref ref-type="fig" rid="F119">684</xref>); prosternal foveae small to medium-sized (Fig. <xref ref-type="fig" rid="F119">684</xref>)</td></tr><tr><td rowspan="1" colspan="1">9(10)</td><td rowspan="1" colspan="1">Meso- and metaventrite of male with short thin setae; light brown species (Fig. <xref ref-type="fig" rid="F121">698</xref>)</td><td rowspan="1" colspan="1">
                      <bold><italic><tp:taxon-name><tp:taxon-name-part taxon-name-part-type="genus" reg="Tomogenius">Tomogenius</tp:taxon-name-part> <tp:taxon-name-part taxon-name-part-type="species" reg="motocola">motocola</tp:taxon-name-part></tp:taxon-name></italic> Mazur, 1990</bold> (Australia)</td></tr><tr><td rowspan="1" colspan="1">10(9)</td><td rowspan="1" colspan="1">Meso- and metaventrite of male never with setae; dark brown or black species with blueish tinge</td></tr><tr><td rowspan="1" colspan="1">11(12)</td><td rowspan="1" colspan="1">Punctures on apical half of elytra distinctly aciculate, dark brown species (Fig. <xref ref-type="fig" rid="F118">679</xref>)</td><td rowspan="1" colspan="1">
                      <bold><italic><tp:taxon-name><tp:taxon-name-part taxon-name-part-type="genus" reg="Tomogenius">Tomogenius</tp:taxon-name-part> <tp:taxon-name-part taxon-name-part-type="species" reg="latipes">latipes</tp:taxon-name-part></tp:taxon-name></italic> (Broun, 1881)</bold> (New Zealand)</td></tr><tr><td rowspan="1" colspan="1">12 (11)</td><td rowspan="1" colspan="1">Punctures on apical half of elytra not aciculate, bi-colored species: pronotum dark brown, elytra black with faint blueish luster (Fig. <xref ref-type="fig" rid="F127">732</xref>)</td><td rowspan="1" colspan="1">
                      <bold><italic><tp:taxon-name><tp:taxon-name-part taxon-name-part-type="genus" reg="Tomogenius">Tomogenius</tp:taxon-name-part> <tp:taxon-name-part taxon-name-part-type="species" reg="ripicola">ripicola</tp:taxon-name-part></tp:taxon-name></italic> (Marseul, 1870)</bold> (Australia)</td></tr><!--PageBreak--></tbody></table></table-wrap></tp:treatment-sec><tp:treatment-sec><!--Section generated to contain objects referenced in tp:taxon-treatment.--><fig id="F109" position="float" orientation="portrait"><label>Figures 620–628.</label><caption><p>
                  <bold>620</bold> <italic><tp:taxon-name><tp:taxon-name-part taxon-name-part-type="genus" reg="Tomogenius">Tomogenius</tp:taxon-name-part> <tp:taxon-name-part taxon-name-part-type="species" reg="australis">australis</tp:taxon-name-part></tp:taxon-name></italic> Dahlgren, 1976 head, dorsal view <bold>621</bold> mentum, ventral view <bold>622</bold> prosternum <bold>623</bold> mesoventrite <bold>624</bold> lateral disc of metaventrite + metepisternum <bold>625</bold> protibia, dorsal view <bold>626</bold> ditto, ventral view <bold>627</bold> mesotibia, ventral view <bold>628</bold> metatibia, ventral view.</p></caption><graphic xmlns:xlink="http://www.w3.org/1999/xlink" xlink:href="zookeys-689-001-g109.jpg" position="float" orientation="portrait" xlink:type="simple" id="oo_150171.jpg"/></fig><fig id="F110" position="float" orientation="portrait"><label>Figures 629–637.</label><caption><p>
                  <bold>629</bold> <italic><tp:taxon-name><tp:taxon-name-part taxon-name-part-type="genus" reg="Tomogenius">Tomogenius</tp:taxon-name-part> <tp:taxon-name-part taxon-name-part-type="species" reg="australis">australis</tp:taxon-name-part></tp:taxon-name></italic> Dahlgren, 1976 male terminalia: 8<sup>th</sup> sternite + 8<sup>th</sup> tergite, ventral view <bold>630</bold> ditto, dorsal view <bold>631</bold> ditto, lateral view <bold>632</bold> male terminalia: 9<sup>th</sup> + 10<sup>th</sup> tergites, dorsal view <bold>633</bold> ditto, lateral view <bold>634</bold> male terminalia: spiculum gastrale, ventral view <bold>635</bold> ditto, lateral view <bold>636</bold> male terminalia: aedeagus, dorsal view <bold>637</bold> ditto, lateral view.</p></caption><graphic xmlns:xlink="http://www.w3.org/1999/xlink" xlink:href="zookeys-689-001-g110.jpg" position="float" orientation="portrait" xlink:type="simple" id="oo_150172.jpg"/></fig><fig id="F111" position="float" orientation="portrait"><label>Figure 638.</label><caption><p>
                  <italic><tp:taxon-name><tp:taxon-name-part taxon-name-part-type="genus" reg="Tomogenius">Tomogenius</tp:taxon-name-part> <tp:taxon-name-part taxon-name-part-type="species" reg="incisus">incisus</tp:taxon-name-part></tp:taxon-name></italic> (Erichson, 1842) habitus, dorsal view.</p></caption><graphic xmlns:xlink="http://www.w3.org/1999/xlink" xlink:href="zookeys-689-001-g111.jpg" position="float" orientation="portrait" xlink:type="simple" id="oo_150173.jpg"/></fig><fig id="F112" position="float" orientation="portrait"><label>Figures 639–647.</label><caption><p>
                  <bold>639</bold> <italic><tp:taxon-name><tp:taxon-name-part taxon-name-part-type="genus" reg="Tomogenius">Tomogenius</tp:taxon-name-part> <tp:taxon-name-part taxon-name-part-type="species" reg="incisus">incisus</tp:taxon-name-part></tp:taxon-name></italic> (Erichson, 1842) head, dorsal view <bold>640</bold> antennal club, ventral view <bold>641</bold> propygidium + pygidium <bold>642</bold> prosternum <bold>643</bold> mesoventrite + metaventrite (male) <bold>644</bold> lateral disc of metaventrite + metepisternum <bold>645</bold> protibia, ventral view <bold>646</bold> mesotibia, ventral view <bold>647</bold> metatibia, ventral view.</p></caption><graphic xmlns:xlink="http://www.w3.org/1999/xlink" xlink:href="zookeys-689-001-g112.jpg" position="float" orientation="portrait" xlink:type="simple" id="oo_150174.jpg"/></fig><fig id="F113" position="float" orientation="portrait"><label>Figures 648–650.</label><caption><p>
                  <bold>648</bold> <italic><tp:taxon-name><tp:taxon-name-part taxon-name-part-type="genus" reg="Tomogenius">Tomogenius</tp:taxon-name-part> <tp:taxon-name-part taxon-name-part-type="species" reg="incisus">incisus</tp:taxon-name-part></tp:taxon-name></italic> (Erichson, 1842) mandibles, dorsal view <bold>649</bold> labrum: left half depicting dorsal view and right half depicting epipharynx <bold>650</bold> antennal club, ventral view showing sensory structures of the antenna.</p></caption><graphic xmlns:xlink="http://www.w3.org/1999/xlink" xlink:href="zookeys-689-001-g113.jpg" position="float" orientation="portrait" xlink:type="simple" id="oo_150175.jpg"/></fig><fig id="F114" position="float" orientation="portrait"><label>Figures 651–659.</label><caption><p>
                  <bold>651</bold> <italic><tp:taxon-name><tp:taxon-name-part taxon-name-part-type="genus" reg="Tomogenius">Tomogenius</tp:taxon-name-part> <tp:taxon-name-part taxon-name-part-type="species" reg="incisus">incisus</tp:taxon-name-part></tp:taxon-name></italic> (Erichson, 1842) male terminalia: 8<sup>th</sup> sternite + 8<sup>th</sup> tergite, ventral view <bold>652</bold> ditto, dorsal view <bold>653</bold> ditto, lateral view <bold>654</bold> male terminalia: 9<sup>th</sup> + 10<sup>th</sup> tergites, dorsal view <bold>655</bold> ditto, lateral view <bold>656</bold> male terminalia: spiculum gastrale, ventral view <bold>657</bold> ditto, lateral view <bold>658</bold> male terminalia: aedeagus, dorsal view <bold>659</bold> ditto, lateral view.</p></caption><graphic xmlns:xlink="http://www.w3.org/1999/xlink" xlink:href="zookeys-689-001-g114.jpg" position="float" orientation="portrait" xlink:type="simple" id="oo_150176.jpg"/></fig><fig id="F115" position="float" orientation="portrait"><label>Figure 660.</label><caption><p>
                  <italic><tp:taxon-name><tp:taxon-name-part taxon-name-part-type="genus" reg="Tomogenius">Tomogenius</tp:taxon-name-part> <tp:taxon-name-part taxon-name-part-type="species" reg="kuscheli">kuscheli</tp:taxon-name-part></tp:taxon-name></italic> Dahlgren, 1976 habitus, dorsal view.</p></caption><graphic xmlns:xlink="http://www.w3.org/1999/xlink" xlink:href="zookeys-689-001-g115.jpg" position="float" orientation="portrait" xlink:type="simple" id="oo_150177.jpg"/></fig><fig id="F116" position="float" orientation="portrait"><label>Figures 661–669.</label><caption><p>
                  <bold>661</bold> <italic><tp:taxon-name><tp:taxon-name-part taxon-name-part-type="genus" reg="Tomogenius">Tomogenius</tp:taxon-name-part> <tp:taxon-name-part taxon-name-part-type="species" reg="kuscheli">kuscheli</tp:taxon-name-part></tp:taxon-name></italic> Dahlgren, 1976 head, dorsal view <bold>662</bold> antennal club, dorsal view <bold>663</bold> mentum, ventral view <bold>664</bold> propygidium + pygidium <bold>665</bold> prosternum <bold>666</bold> lateral disc of metaventrite + metepisternum <bold>667</bold> protibia, dorsal view <bold>668</bold> ditto, ventral view <bold>669</bold> metatibia, ventral view.</p></caption><graphic xmlns:xlink="http://www.w3.org/1999/xlink" xlink:href="zookeys-689-001-g116.jpg" position="float" orientation="portrait" xlink:type="simple" id="oo_150178.jpg"/></fig><fig id="F117" position="float" orientation="portrait"><label>Figures 670–678.</label><caption><p>
                  <bold>670</bold> <italic><tp:taxon-name><tp:taxon-name-part taxon-name-part-type="genus" reg="Tomogenius">Tomogenius</tp:taxon-name-part> <tp:taxon-name-part taxon-name-part-type="species" reg="kuscheli">kuscheli</tp:taxon-name-part></tp:taxon-name></italic> Dahlgren, 1976 male terminalia: 8<sup>th</sup> sternite + 8<sup>th</sup> tergite, ventral view <bold>671</bold> ditto, dorsal view <bold>672</bold> ditto, lateral view <bold>673</bold> male terminalia: 9<sup>th</sup> + 10<sup>th</sup> tergites, dorsal view <bold>674</bold> ditto, lateral view <bold>675</bold> male terminalia: spiculum gastrale, ventral view <bold>676</bold> ditto, lateral view <bold>677</bold> male terminalia: aedeagus, dorsal view <bold>678</bold> ditto, lateral view.</p></caption><graphic xmlns:xlink="http://www.w3.org/1999/xlink" xlink:href="zookeys-689-001-g117.jpg" position="float" orientation="portrait" xlink:type="simple" id="oo_150179.jpg"/></fig><fig id="F118" position="float" orientation="portrait"><label>Figure 679.</label><caption><p>
                  <italic><tp:taxon-name><tp:taxon-name-part taxon-name-part-type="genus" reg="Tomogenius">Tomogenius</tp:taxon-name-part> <tp:taxon-name-part taxon-name-part-type="species" reg="latipes">latipes</tp:taxon-name-part></tp:taxon-name></italic> (Broun, 1881) habitus, dorsal view.</p></caption><graphic xmlns:xlink="http://www.w3.org/1999/xlink" xlink:href="zookeys-689-001-g118.jpg" position="float" orientation="portrait" xlink:type="simple" id="oo_150180.jpg"/></fig><fig id="F119" position="float" orientation="portrait"><label>Figures 680–688.</label><caption><p>
                  <bold>680</bold> <italic><tp:taxon-name><tp:taxon-name-part taxon-name-part-type="genus" reg="Tomogenius">Tomogenius</tp:taxon-name-part> <tp:taxon-name-part taxon-name-part-type="species" reg="latipes">latipes</tp:taxon-name-part></tp:taxon-name></italic> (Broun, 1881) head, dorsal view <bold>681</bold> antennal club, ventral view <bold>682</bold> mentum, ventral view <bold>683</bold> propygidium + pygidium <bold>684</bold> prosternum <bold>685</bold> mesoventrite <bold>686</bold> lateral disc of metaventrite + metepisternum <bold>687</bold> protibia, dorsal view <bold>688</bold> ditto, ventral view.</p></caption><graphic xmlns:xlink="http://www.w3.org/1999/xlink" xlink:href="zookeys-689-001-g119.jpg" position="float" orientation="portrait" xlink:type="simple" id="oo_150181.jpg"/></fig><fig id="F120" position="float" orientation="portrait"><label>Figures 689–697.</label><caption><p>
                  <bold>689</bold> <italic><tp:taxon-name><tp:taxon-name-part taxon-name-part-type="genus" reg="Tomogenius">Tomogenius</tp:taxon-name-part> <tp:taxon-name-part taxon-name-part-type="species" reg="latipes">latipes</tp:taxon-name-part></tp:taxon-name></italic> (Broun, 1881) male terminalia: 8<sup>th</sup> sternite + 8<sup>th</sup> tergite, ventral view <bold>690</bold> ditto, dorsal view <bold>691</bold> ditto, lateral view <bold>692</bold> male terminalia: 9<sup>th</sup> + 10<sup>th</sup> tergites, dorsal view <bold>693</bold> ditto, lateral view <bold>694</bold> male terminalia: spiculum gastrale, ventral view <bold>695</bold> ditto, lateral view <bold>696</bold> male terminalia: aedeagus, dorsal view <bold>697</bold> ditto, lateral view.</p></caption><graphic xmlns:xlink="http://www.w3.org/1999/xlink" xlink:href="zookeys-689-001-g120.jpg" position="float" orientation="portrait" xlink:type="simple" id="oo_150182.jpg"/></fig><fig id="F121" position="float" orientation="portrait"><label>Figure 698.</label><caption><p>
                  <italic><tp:taxon-name><tp:taxon-name-part taxon-name-part-type="genus" reg="Tomogenius">Tomogenius</tp:taxon-name-part> <tp:taxon-name-part taxon-name-part-type="species" reg="motocola">motocola</tp:taxon-name-part></tp:taxon-name></italic> Mazur, 1990 habitus, dorsal view.</p></caption><graphic xmlns:xlink="http://www.w3.org/1999/xlink" xlink:href="zookeys-689-001-g121.jpg" position="float" orientation="portrait" xlink:type="simple" id="oo_150183.jpg"/></fig><fig id="F122" position="float" orientation="portrait"><label>Figures 699–707.</label><caption><p>
                  <bold>699</bold> <italic><tp:taxon-name><tp:taxon-name-part taxon-name-part-type="genus" reg="Tomogenius">Tomogenius</tp:taxon-name-part> <tp:taxon-name-part taxon-name-part-type="species" reg="motocola">motocola</tp:taxon-name-part></tp:taxon-name></italic> Mazur, 1990 head, dorsal view <bold>700</bold> mentum, ventral view <bold>701</bold> propygidium + pygidium <bold>702</bold> prosternum <bold>703</bold> mesoventrite <bold>704</bold> metaventrite <bold>705</bold> lateral disc of metaventrite + metepisternum <bold>706</bold> protibia, dorsal view <bold>707</bold> ditto, ventral view.</p></caption><graphic xmlns:xlink="http://www.w3.org/1999/xlink" xlink:href="zookeys-689-001-g122.jpg" position="float" orientation="portrait" xlink:type="simple" id="oo_150184.jpg"/></fig><fig id="F123" position="float" orientation="portrait"><label>Figures 708–715.</label><caption><p>
                  <bold>708</bold> <italic><tp:taxon-name><tp:taxon-name-part taxon-name-part-type="genus" reg="Tomogenius">Tomogenius</tp:taxon-name-part> <tp:taxon-name-part taxon-name-part-type="species" reg="motocola">motocola</tp:taxon-name-part></tp:taxon-name></italic> Mazur, 1990 male terminalia: 8<sup>th</sup> sternite + 8<sup>th</sup> tergite, ventral view <bold>709</bold> ditto, dorsal view <bold>710</bold> ditto, lateral view <bold>711</bold> male terminalia: 9<sup>th</sup> + 10<sup>th</sup> tergites, dorsal view; spiculum gastrale, ventral view <bold>712</bold> male terminalia: 9<sup>th</sup> + 10<sup>th</sup> tergites; spiculum gastrale, lateral view <bold>713</bold> male terminalia: aedeagus, dorsal view <bold>714</bold> ditto, lateral view <bold>715</bold> male terminalia: apex of aedeagus, frontal view.</p></caption><graphic xmlns:xlink="http://www.w3.org/1999/xlink" xlink:href="zookeys-689-001-g123.jpg" position="float" orientation="portrait" xlink:type="simple" id="oo_150185.jpg"/></fig><fig id="F124" position="float" orientation="portrait"><label>Figure 716.</label><caption><p>
                  <italic><tp:taxon-name><tp:taxon-name-part taxon-name-part-type="genus" reg="Tomogenius">Tomogenius</tp:taxon-name-part> <tp:taxon-name-part taxon-name-part-type="species" reg="papuaensis">papuaensis</tp:taxon-name-part></tp:taxon-name></italic> Gomy, 2007 habitus, dorsal view.</p></caption><graphic xmlns:xlink="http://www.w3.org/1999/xlink" xlink:href="zookeys-689-001-g124.jpg" position="float" orientation="portrait" xlink:type="simple" id="oo_150186.jpg"/></fig><fig id="F125" position="float" orientation="portrait"><label>Figures 717–722.</label><caption><p>
                  <bold>722</bold> <italic><tp:taxon-name><tp:taxon-name-part taxon-name-part-type="genus" reg="Tomogenius">Tomogenius</tp:taxon-name-part> <tp:taxon-name-part taxon-name-part-type="species" reg="papuaensis">papuaensis</tp:taxon-name-part></tp:taxon-name></italic> Gomy, 2007 head, dorsal view <bold>718</bold> propygidium + pygidium <bold>719</bold> prosternum <bold>720</bold> mesoventrite <bold>721</bold> lateral disc of metaventrite + metepisternum <bold>722</bold> protibia, dorsal view.</p></caption><graphic xmlns:xlink="http://www.w3.org/1999/xlink" xlink:href="zookeys-689-001-g125.jpg" position="float" orientation="portrait" xlink:type="simple" id="oo_150187.jpg"/></fig><fig id="F126" position="float" orientation="portrait"><label>Figures 723–731.</label><caption><p>
                  <bold>723</bold> <italic><tp:taxon-name><tp:taxon-name-part taxon-name-part-type="genus" reg="Tomogenius">Tomogenius</tp:taxon-name-part> <tp:taxon-name-part taxon-name-part-type="species" reg="papuaensis">papuaensis</tp:taxon-name-part></tp:taxon-name></italic> Gomy, 2007 male terminalia: 8<sup>th</sup> sternite + 8<sup>th</sup> tergite, ventral view <bold>724</bold> ditto, dorsal view <bold>725</bold> ditto, lateral view <bold>726</bold> male terminalia: 9<sup>th</sup> + 10<sup>th</sup> tergites, dorsal view <bold>727</bold> ditto, lateral view <bold>728</bold> male terminalia: spiculum gastrale, ventral view <bold>729</bold> ditto, lateral view <bold>730</bold> male terminalia: aedeagus, dorsal view <bold>731</bold> ditto, lateral view.</p></caption><graphic xmlns:xlink="http://www.w3.org/1999/xlink" xlink:href="zookeys-689-001-g126.jpg" position="float" orientation="portrait" xlink:type="simple" id="oo_150188.jpg"/></fig><fig id="F127" position="float" orientation="portrait"><label>Figure 732.</label><caption><p>
                  <italic><tp:taxon-name><tp:taxon-name-part taxon-name-part-type="genus" reg="Tomogenius">Tomogenius</tp:taxon-name-part> <tp:taxon-name-part taxon-name-part-type="species" reg="ripicola">ripicola</tp:taxon-name-part></tp:taxon-name></italic> (Marseul, 1870) habitus, dorsal view.</p></caption><graphic xmlns:xlink="http://www.w3.org/1999/xlink" xlink:href="zookeys-689-001-g127.jpg" position="float" orientation="portrait" xlink:type="simple" id="oo_150189.jpg"/></fig><fig id="F128" position="float" orientation="portrait"><label>Figures 733–741.</label><caption><p>
                  <bold>733</bold> <italic><tp:taxon-name><tp:taxon-name-part taxon-name-part-type="genus" reg="Tomogenius">Tomogenius</tp:taxon-name-part> <tp:taxon-name-part taxon-name-part-type="species" reg="ripicola">ripicola</tp:taxon-name-part></tp:taxon-name></italic> (Marseul, 1870) head, dorsal view <bold>734</bold> antennal club, dorsal view <bold>735</bold> ditto, ventral view <bold>736</bold> propygidium + pygidium <bold>737</bold> prosternum <bold>738</bold> mesoventrite <bold>739</bold> lateral disc of metaventrite + metepisternum <bold>740</bold> protibia, dorsal view <bold>741</bold> ditto, ventral view.</p></caption><graphic xmlns:xlink="http://www.w3.org/1999/xlink" xlink:href="zookeys-689-001-g128.jpg" position="float" orientation="portrait" xlink:type="simple" id="oo_150190.jpg"/></fig><fig id="F129" position="float" orientation="portrait"><label>Figures 742–750.</label><caption><p>
                  <bold>742</bold> <italic><tp:taxon-name><tp:taxon-name-part taxon-name-part-type="genus" reg="Tomogenius">Tomogenius</tp:taxon-name-part> <tp:taxon-name-part taxon-name-part-type="species" reg="ripicola">ripicola</tp:taxon-name-part></tp:taxon-name></italic> (Marseul, 1870) male terminalia: 8<sup>th</sup> sternite + 8<sup>th</sup> tergite, ventral view <bold>743</bold> ditto, dorsal view <bold>744</bold> ditto, lateral view <bold>745</bold> male terminalia: 9<sup>th</sup> + 10<sup>th</sup> tergites, dorsal view <bold>746</bold> ditto, lateral view <bold>747</bold> male terminalia: spiculum gastrale, ventral view <bold>748</bold> ditto, lateral view <bold>749</bold> male terminalia: aedeagus, dorsal view <bold>750</bold> ditto, lateral view.</p></caption><graphic xmlns:xlink="http://www.w3.org/1999/xlink" xlink:href="zookeys-689-001-g129.jpg" position="float" orientation="portrait" xlink:type="simple" id="oo_150191.jpg"/></fig><fig id="F134" position="float" orientation="portrait"><label>Figure 755.</label><caption><p>Distribution of <tp:taxon-name><tp:taxon-name-part taxon-name-part-type="subfamily">Saprininae</tp:taxon-name-part></tp:taxon-name> in New Guinea and Solomon Islands: <tp:taxon-name><tp:taxon-name-part taxon-name-part-type="genus" reg="Hypocacculus">Hypocacculus</tp:taxon-name-part> (<tp:taxon-name-part taxon-name-part-type="subgenus" reg="Hypocacculus">Hypocacculus</tp:taxon-name-part>) <tp:taxon-name-part taxon-name-part-type="species" reg="hyla">hyla</tp:taxon-name-part></tp:taxon-name> (Marseul, 1864) (New Guinea); <tp:taxon-name><tp:taxon-name-part taxon-name-part-type="genus" reg="Hypocaccus">Hypocaccus</tp:taxon-name-part> (<tp:taxon-name-part taxon-name-part-type="subgenus" reg="Hypocaccus">Hypocaccus</tp:taxon-name-part>) <tp:taxon-name-part taxon-name-part-type="species" reg="brasiliensis">brasiliensis</tp:taxon-name-part></tp:taxon-name> (Paykull, 1811) (New Guinea: New Britain); <tp:taxon-name><tp:taxon-name-part taxon-name-part-type="genus" reg="Saprinus">Saprinus</tp:taxon-name-part> (<tp:taxon-name-part taxon-name-part-type="subgenus" reg="Saprinus">Saprinus</tp:taxon-name-part>) <tp:taxon-name-part taxon-name-part-type="species" reg="cyaneus">cyaneus</tp:taxon-name-part> <tp:taxon-name-part taxon-name-part-type="subspecies" reg="cyaneus">cyaneus</tp:taxon-name-part></tp:taxon-name> (Fabricius, 1775) (New Guinea); <tp:taxon-name><tp:taxon-name-part taxon-name-part-type="genus" reg="Saprinus">Saprinus</tp:taxon-name-part> (<tp:taxon-name-part taxon-name-part-type="subgenus" reg="Saprinus">Saprinus</tp:taxon-name-part>) <tp:taxon-name-part taxon-name-part-type="species" reg="grandiclava">grandiclava</tp:taxon-name-part></tp:taxon-name> Kanaar, 1989 (New Guinea); <tp:taxon-name><tp:taxon-name-part taxon-name-part-type="genus" reg="Saprinus">Saprinus</tp:taxon-name-part> (<tp:taxon-name-part taxon-name-part-type="subgenus" reg="Saprinus">Saprinus</tp:taxon-name-part>) <tp:taxon-name-part taxon-name-part-type="species" reg="nitiduloides">nitiduloides</tp:taxon-name-part></tp:taxon-name> Fairmaire, 1883 (New Guinea: New Britain; Solomon Islands); <tp:taxon-name><tp:taxon-name-part taxon-name-part-type="genus" reg="Saprinus">Saprinus</tp:taxon-name-part> (<tp:taxon-name-part taxon-name-part-type="subgenus" reg="Saprinus">Saprinus</tp:taxon-name-part>) <tp:taxon-name-part taxon-name-part-type="species" reg="splendens">splendens</tp:taxon-name-part></tp:taxon-name> (Paykull, 1811) (New Guinea) and <italic><tp:taxon-name><tp:taxon-name-part taxon-name-part-type="genus" reg="Tomogenius">Tomogenius</tp:taxon-name-part> <tp:taxon-name-part taxon-name-part-type="species" reg="papuaensis">papuaensis</tp:taxon-name-part></tp:taxon-name></italic> Gomy, 2007 (New Guinea).</p></caption><graphic xmlns:xlink="http://www.w3.org/1999/xlink" xlink:href="zookeys-689-001-g134.jpg" position="float" orientation="portrait" xlink:type="simple" id="oo_150196.jpg"/></fig><fig id="F145" position="float" orientation="portrait"><label>Figure 766.</label><caption><p>Distribution of the genus <italic><tp:taxon-name><tp:taxon-name-part taxon-name-part-type="genus" reg="Tomogenius">Tomogenius</tp:taxon-name-part></tp:taxon-name></italic> Marseul, 1862 in New Zeland: <italic><tp:taxon-name><tp:taxon-name-part taxon-name-part-type="genus" reg="Tomogenius">Tomogenius</tp:taxon-name-part> <tp:taxon-name-part taxon-name-part-type="species" reg="australis">australis</tp:taxon-name-part></tp:taxon-name></italic> Dahlgren, 1976; <italic><tp:taxon-name><tp:taxon-name-part taxon-name-part-type="genus" reg="Tomogenius">Tomogenius</tp:taxon-name-part> <tp:taxon-name-part taxon-name-part-type="species" reg="kuscheli">kuscheli</tp:taxon-name-part></tp:taxon-name></italic> Dahlgren, 1976 and <italic><tp:taxon-name><tp:taxon-name-part taxon-name-part-type="genus" reg="Tomogenius">Tomogenius</tp:taxon-name-part> <tp:taxon-name-part taxon-name-part-type="species" reg="latipes">latipes</tp:taxon-name-part></tp:taxon-name></italic> (Broun, 1881).</p></caption><graphic xmlns:xlink="http://www.w3.org/1999/xlink" xlink:href="zookeys-689-001-g145.jpg" position="float" orientation="portrait" xlink:type="simple" id="oo_150208.jpg"/></fig><fig id="F146" position="float" orientation="portrait"><label>Figure 767.</label><caption><p>Distribution of the genus <italic><tp:taxon-name><tp:taxon-name-part taxon-name-part-type="genus" reg="Tomogenius">Tomogenius</tp:taxon-name-part></tp:taxon-name></italic> Marseul, 1862 in Australia: <italic><tp:taxon-name><tp:taxon-name-part taxon-name-part-type="genus" reg="Tomogenius">Tomogenius</tp:taxon-name-part> <tp:taxon-name-part taxon-name-part-type="species" reg="incisus">incisus</tp:taxon-name-part></tp:taxon-name></italic> (Erichson, 1842); <italic><tp:taxon-name><tp:taxon-name-part taxon-name-part-type="genus" reg="Tomogenius">Tomogenius</tp:taxon-name-part> <tp:taxon-name-part taxon-name-part-type="species" reg="motocola">motocola</tp:taxon-name-part></tp:taxon-name></italic> Mazur, 1990 and <italic><tp:taxon-name><tp:taxon-name-part taxon-name-part-type="genus" reg="Tomogenius">Tomogenius</tp:taxon-name-part> <tp:taxon-name-part taxon-name-part-type="species" reg="ripicola">ripicola</tp:taxon-name-part></tp:taxon-name></italic> (Marseul, 1870).</p></caption><graphic xmlns:xlink="http://www.w3.org/1999/xlink" xlink:href="zookeys-689-001-g146.jpg" position="float" orientation="portrait" xlink:type="simple" id="oo_150209.jpg"/></fig></tp:treatment-sec><ref-list><ref id="B18"><mixed-citation xmlns:xlink="http://www.w3.org/1999/xlink" xlink:type="simple">
          <person-group><name name-style="western"><surname>Dahlgren</surname><given-names>G</given-names></name></person-group> (<year>1976</year>) <article-title>The neglected genus <italic><tp:taxon-name><tp:taxon-name-part taxon-name-part-type="genus">Tomogenius</tp:taxon-name-part></tp:taxon-name></italic> Marseul (<tp:taxon-name><tp:taxon-name-part taxon-name-part-type="order">Coleoptera</tp:taxon-name-part></tp:taxon-name>: <tp:taxon-name><tp:taxon-name-part taxon-name-part-type="family">Histeridae</tp:taxon-name-part></tp:taxon-name>).</article-title> <source>Journal of the Royal Society of New Zealand</source> <volume>6</volume>: <fpage>407</fpage>–<lpage>411</lpage>. <ext-link xlink:type="simple" ext-link-type="doi" xlink:href="10.1080/03036758.1976.10421482">https://doi.org/10.1080/03036758.1976.10421482</ext-link></mixed-citation></ref><ref id="B33"><mixed-citation xmlns:xlink="http://www.w3.org/1999/xlink" xlink:type="simple">
          <person-group><name name-style="western"><surname>Jackson</surname><given-names>JR</given-names></name></person-group> (<year>1963</year>) Studies at a Kaka’s nest. Notornis 10(4): 168–170, 174–176.</mixed-citation></ref><ref id="B80"><mixed-citation xmlns:xlink="http://www.w3.org/1999/xlink" xlink:type="simple">
          <person-group><name name-style="western"><surname>Mazur</surname><given-names>S</given-names></name></person-group> (<year>2011</year>) A concise catalogue of the <tp:taxon-name><tp:taxon-name-part taxon-name-part-type="family">Histeridae</tp:taxon-name-part></tp:taxon-name> (<tp:taxon-name><tp:taxon-name-part taxon-name-part-type="order">Coleoptera</tp:taxon-name-part></tp:taxon-name>). Warsaw University of Life Sciences, SGGW Press, Warsaw 332 pp.</mixed-citation></ref><ref id="B93"><mixed-citation xmlns:xlink="http://www.w3.org/1999/xlink" xlink:type="simple">
          <person-group><name name-style="western"><surname>Vienna</surname><given-names>P</given-names></name><name name-style="western"><surname>Ratto</surname><given-names>G</given-names></name></person-group> (<year>2013</year>) <article-title>Un nuovo <italic><tp:taxon-name><tp:taxon-name-part taxon-name-part-type="genus">Gnathoncus</tp:taxon-name-part></tp:taxon-name></italic> Jacquelin du Val, 1858 dell’Iran (<tp:taxon-name><tp:taxon-name-part taxon-name-part-type="class">Insecta</tp:taxon-name-part></tp:taxon-name>, <tp:taxon-name><tp:taxon-name-part taxon-name-part-type="order">Coleoptera</tp:taxon-name-part></tp:taxon-name>, <tp:taxon-name><tp:taxon-name-part taxon-name-part-type="family">Histeridae</tp:taxon-name-part></tp:taxon-name>).</article-title> <source>Bolletino Dell Museo Civico di Storia Naturale Di Venezia</source> <volume>64</volume>: <fpage>29</fpage>–<lpage>37</lpage>.</mixed-citation></ref><ref id="B53"><mixed-citation xmlns:xlink="http://www.w3.org/1999/xlink" xlink:type="simple">
          <person-group><name name-style="western"><surname>Lackner</surname><given-names>T</given-names></name></person-group> (<year>2014d</year>) <article-title>Phylogeny of the <tp:taxon-name><tp:taxon-name-part taxon-name-part-type="subfamily">Saprininae</tp:taxon-name-part></tp:taxon-name> subfamily reveals interesting ecological shifts in the history of the subfamily (<tp:taxon-name><tp:taxon-name-part taxon-name-part-type="order">Coleoptera</tp:taxon-name-part></tp:taxon-name>: <tp:taxon-name><tp:taxon-name-part taxon-name-part-type="family">Histeridae</tp:taxon-name-part></tp:taxon-name>).</article-title> <source>Zoological Journal of the Linnean Society</source> <volume>172</volume>: <fpage>521</fpage>–<lpage>555</lpage>. <ext-link xlink:type="simple" ext-link-type="doi" xlink:href="10.1111/zoj.12182">http://dx.doi.org/10.1111/zoj.12182</ext-link></mixed-citation></ref></ref-list></tp:taxon-treatment>
