# Supplementary material for: A monograph of the Australopacific Saprininae (Coleoptera, Histeridae)
Source: Zookeys. 2017 Aug 14;(689):1–263. doi: 10.3897/zookeys.689.12021 (PMC5672588; doi:10.3897/zookeys.689.12021)
Supplement: XML Treatment for Tomogenius kuscheli [file zookeys.689.12021-treatment54.xml]

<!DOCTYPE tp:taxon-treatment
  PUBLIC "-//TaxonX//DTD Taxonomic Treatment Publishing DTD v0 20100105//EN" "tax-treatment-NSO.dtd">
<tp:taxon-treatment xmlns:tp="http://www.plazi.org/taxpub"><tp:treatment-meta><kwd-group><label>Taxon classification</label><kwd><named-content xmlns:xlink="http://www.w3.org/1999/xlink" content-type="kingdom">Animalia</named-content></kwd><kwd><named-content xmlns:xlink="http://www.w3.org/1999/xlink" content-type="order">Coleoptera</named-content></kwd><kwd><named-content xmlns:xlink="http://www.w3.org/1999/xlink" content-type="family">Histeridae</named-content></kwd></kwd-group><mixed-citation publication-type="journal"><person-group><name><surname>Lackner</surname><given-names>Tomáš</given-names></name><name><surname>Leschen</surname><given-names>Richard A.B.</given-names></name></person-group><article-title>A monograph of the Australopacific <tp:taxon-name><tp:taxon-name-part taxon-name-part-type="subfamily">Saprininae</tp:taxon-name-part></tp:taxon-name> (<tp:taxon-name><tp:taxon-name-part taxon-name-part-type="order">Coleoptera</tp:taxon-name-part></tp:taxon-name>, <tp:taxon-name><tp:taxon-name-part taxon-name-part-type="family">Histeridae</tp:taxon-name-part></tp:taxon-name>)</article-title><source>Zookeys</source><day>14</day><month>8</month><year>2017</year><volume>2017</volume><issue>689</issue><fpage>1</fpage><lpage>263</lpage><pub-id pub-id-type="doi">10.3897/zookeys.689.12021</pub-id></mixed-citation></tp:treatment-meta><tp:nomenclature><tp:taxon-name>
              <tp:taxon-name-part taxon-name-part-type="genus" reg="Tomogenius">Tomogenius</tp:taxon-name-part>
              <tp:taxon-name-part taxon-name-part-type="species" reg="kuscheli">kuscheli</tp:taxon-name-part>
            </tp:taxon-name><tp:taxon-authority>Dahlgren, 1976</tp:taxon-authority><xref ref-type="fig" rid="F115">Figs 660</xref><xref ref-type="fig" rid="F116">, 661–669</xref><xref ref-type="fig" rid="F117">, 670–678</xref><xref ref-type="fig" rid="F145">, 766</xref><tp:nomenclature-citation-list><tp:nomenclature-citation><tp:taxon-name>
                  <tp:taxon-name-part taxon-name-part-type="genus" reg="Tomogenius">Tomogenius</tp:taxon-name-part> <tp:taxon-name-part taxon-name-part-type="species" reg="kuscheli">kuscheli</tp:taxon-name-part></tp:taxon-name><comment>Dahlgren, 1976: 409, fig. 22B.</comment></tp:nomenclature-citation></tp:nomenclature-citation-list></tp:nomenclature><tp:treatment-sec sec-type="type locality" id="SECID0EFACO"><title>Type locality.</title><p>New Zealand: Stephens Island.</p><fig id="F115" position="float" orientation="portrait"><label>Figure 660.</label><caption><p>
                  <italic><tp:taxon-name><tp:taxon-name-part taxon-name-part-type="genus" reg="Tomogenius">Tomogenius</tp:taxon-name-part> <tp:taxon-name-part taxon-name-part-type="species" reg="kuscheli">kuscheli</tp:taxon-name-part></tp:taxon-name></italic> Dahlgren, 1976 habitus, dorsal view.</p></caption><graphic xmlns:xlink="http://www.w3.org/1999/xlink" xlink:href="zookeys-689-001-g115.jpg" position="float" orientation="portrait" xlink:type="simple" id="oo_150177.jpg"/></fig></tp:treatment-sec><tp:treatment-sec sec-type="type material" id="SECID0ECBCO"><title>Type material examined.</title><p>
              <italic><tp:taxon-name><tp:taxon-name-part taxon-name-part-type="genus" reg="Tomogenius">Tomogenius</tp:taxon-name-part> <tp:taxon-name-part taxon-name-part-type="species" reg="kuscheli">kuscheli</tp:taxon-name-part></tp:taxon-name></italic> Dahlgren, 1976: holotype, ♀, side-mounted on a triangular card, both protarsi broken off, with the following labels: “Stephens I / Nelson 16 Feb. 76 / G.W. Ramsay” (printed); followed by: “Litter” (printed); followed by: “<tp:taxon-name><tp:taxon-name-part taxon-name-part-type="genus" reg="Tomogenius">Tomogenius</tp:taxon-name-part></tp:taxon-name> / sp. n. 1 / Kuschel det. 1974” (written-printed); followed by: “HOLOTYPE / TOMOGENIUS / KUSCHELI / G. DAHLGREN / 30.12.1975” (written); followed by: “HOLOTYPE” (red label, printed); followed by: “Entomology / Division / D.S.I.R / New Zealand” (olive label, printed) (<named-content xmlns:xlink="http://www.w3.org/1999/xlink" content-type="dwc:institutional_code" xlink:type="simple">NZAC</named-content>).</p></tp:treatment-sec><tp:treatment-sec sec-type="material" id="SECID0EKCCO"><title>Additional material examined.</title><p>NEW ZEALAND. South Island. SD: 1 ♀, Motuara Island, 23.i.1971, J. R. Jackson (ex <italic><tp:taxon-name><tp:taxon-name-part taxon-name-part-type="genus" reg="Puffinus">Puffinus</tp:taxon-name-part> <tp:taxon-name-part taxon-name-part-type="species" reg="gavia">gavia</tp:taxon-name-part></tp:taxon-name></italic> nest) (<named-content xmlns:xlink="http://www.w3.org/1999/xlink" content-type="dwc:institutional_code" xlink:type="simple">AMNZ</named-content>); 3 ♂♂ &amp; 2 ♀♀, ditto, but <named-content xmlns:xlink="http://www.w3.org/1999/xlink" content-type="dwc:institutional_code" xlink:type="simple">LUNZ</named-content> (1 ♂ in coll. <abbrev xmlns:xlink="http://www.w3.org/1999/xlink" xlink:title="T. Lackner’s private collection, temporarily housed at ZSM" id="ABBRID0EFDCO" xlink:type="simple">TLAN</abbrev>); 1 spec., Stephens Island, Keepers Bush, 20.ii.1994, J.W.M. Marris (ex petrel burrow) (<named-content xmlns:xlink="http://www.w3.org/1999/xlink" content-type="dwc:institutional_code" xlink:type="simple">LUNZ</named-content>).</p></tp:treatment-sec><tp:treatment-sec sec-type="biology" id="SECID0EODCO"><title>Biology.</title><p>Found in the burrow of a petrel and a shearwater (<italic><tp:taxon-name><tp:taxon-name-part taxon-name-part-type="genus" reg="Puffinus">Puffinus</tp:taxon-name-part> <tp:taxon-name-part taxon-name-part-type="species" reg="gavia">gavia</tp:taxon-name-part></tp:taxon-name></italic>).</p></tp:treatment-sec><tp:treatment-sec sec-type="distribution" id="SECID0E6DCO"><title>Distribution.</title><p>New Zealand, South Island (SD) Stephens and Motuara Islands (Fig. <xref ref-type="fig" rid="F145">766</xref>).</p></tp:treatment-sec><tp:treatment-sec sec-type="remarks" id="SECID0EJECO"><title>Remarks.</title><p>Several specimens from the Motuara Island have a short stria next to humeral elytral stria, which may be homologous with the first dorsal elytral stria. However, in the <tp:taxon-name><tp:taxon-name-part taxon-name-part-type="subfamily">Saprininae</tp:taxon-name-part></tp:taxon-name>, often the humeral elytral stria is doubled and it is therefore difficult to determine exact homology of this stria. Its basal end is not hooked as in the other dorsal elytral striae; it is less deeply impressed and is not on par with the humeral elytral stria regarding its length. This species is most similar to <italic><tp:taxon-name><tp:taxon-name-part taxon-name-part-type="genus" reg="Tomogenius">T.</tp:taxon-name-part> <tp:taxon-name-part taxon-name-part-type="species" reg="australis">australis</tp:taxon-name-part></tp:taxon-name></italic>, especially by the structure of prosternal keel, elytral punctation, or the doubled first striae (compare Figs <xref ref-type="fig" rid="F109">622</xref> and <xref ref-type="fig" rid="F116">665</xref> or 619 and 660).</p></tp:treatment-sec><tp:treatment-sec sec-type="description" id="SECID0EHFCO"><title>Re-description.</title><p>Body length: <abbrev xmlns:xlink="http://www.w3.org/1999/xlink" xlink:title="length between anterior angles of pronotum and apices of elytra" id="ABBRID0ENFCO" xlink:type="simple">PEL</abbrev>: 4.00–4.40 mm; <abbrev xmlns:xlink="http://www.w3.org/1999/xlink" xlink:title="length of elytron along elytral suture" id="ABBRID0ERFCO" xlink:type="simple">EL</abbrev>: 2.25–2.75 mm; <abbrev xmlns:xlink="http://www.w3.org/1999/xlink" xlink:title="width between anterior angles of pronotum" id="ABBRID0EVFCO" xlink:type="simple">APW</abbrev>: 1.25–1.50 mm; <abbrev xmlns:xlink="http://www.w3.org/1999/xlink" xlink:title="width between posterior angles of pronotum" id="ABBRID0EZFCO" xlink:type="simple">PPW</abbrev>: 2.75–3.00 mm; <abbrev xmlns:xlink="http://www.w3.org/1999/xlink" xlink:title="maximum width between outer margins of elytra" id="ABBRID0E4FCO" xlink:type="simple">EW</abbrev>: 3.25–3.50 mm.</p><p>Body (Fig. <xref ref-type="fig" rid="F115">660</xref>) ovoid, moderately convex, pronotum narrower than elytra; cuticle without metallic luster, dark brown to black; legs, antenna and mouthparts dark brown.</p><p>Antennal scape (Fig. <xref ref-type="fig" rid="F116">661</xref>) not particularly thickened, lower margin carinate, with few short setae; club (Fig. <xref ref-type="fig" rid="F116">662</xref>) rounded, rather small, entirely covered in dense short sensilla, intermingled with sparser longer erect sensilla; ventral side of antennal club with two pairs of slit-like orifices, sensory structures situated within antennal club not examined.</p><fig id="F116" position="float" orientation="portrait"><label>Figures 661–669.</label><caption><p>
                  <bold>661</bold> <italic><tp:taxon-name><tp:taxon-name-part taxon-name-part-type="genus" reg="Tomogenius">Tomogenius</tp:taxon-name-part> <tp:taxon-name-part taxon-name-part-type="species" reg="kuscheli">kuscheli</tp:taxon-name-part></tp:taxon-name></italic> Dahlgren, 1976 head, dorsal view <bold>662</bold> antennal club, dorsal view <bold>663</bold> mentum, ventral view <bold>664</bold> propygidium + pygidium <bold>665</bold> prosternum <bold>666</bold> lateral disc of metaventrite + metepisternum <bold>667</bold> protibia, dorsal view <bold>668</bold> ditto, ventral view <bold>669</bold> metatibia, ventral view.</p></caption><graphic xmlns:xlink="http://www.w3.org/1999/xlink" xlink:href="zookeys-689-001-g116.jpg" position="float" orientation="portrait" xlink:type="simple" id="oo_150178.jpg"/></fig><p>Mandibles finely and sparsely punctate, rounded, acutely pointed, sub-apical tooth on inner margin of left mandible rather small, obtuse; labrum slightly convex, almost <!--PageBreak-->even, not depressed medially, with several punctures (especially on basal half); each labral pit with two moderately long labral setae; terminal labial palpomere elongated, its width about one-fourth its length; mentum (Fig. <xref ref-type="fig" rid="F116">663</xref>) sub-trapezoid, anterior angles slightly produced, anterior margin with a deep median emargination, surface around it with several longer setae, lateral margins with a single one row of much shorter sparse ramose setae, disc with few scattered setae, median part of mentum almost smooth; cardo of maxilla with few short setae on lateral margin; stipes triangular, with several setae; terminal maxillary palpomere elongated, its width about one-fourth its length, about three times as long as penultimate palpomere; rest of mouthparts not examined.</p><p>Clypeus (Fig. <xref ref-type="fig" rid="F116">661</xref>) large, rectangular, even, rounded laterally, with very dense shallow elongate punctures, separated by less than half their diameter; frontal and supraorbital striae absent; frontal disc (Fig. <xref ref-type="fig" rid="F116">661</xref>) with punctures similar to those of clypeus, becoming more rounded and sparser posteriorly; eyes flattened, visible from above.</p><p>Pronotal sides (Fig. <xref ref-type="fig" rid="F115">660</xref>) feebly convergent anteriorly, apical angles prominent, marginal pronotal stria complete, thin, slightly carinate; disc entirely with punctation, becoming coarser and denser laterally where punctures very coarse and dense <!--PageBreak-->separated by less than their diameter, interspaces with isodiametric structures, medially punctures becoming finer and sparser separated by several times their diameter; along pronotal base an irregular row of larger punctures present; distinct pre-scutellar depression present; pronotal hypomeron glabrous; scutellum small.</p><p>Elytral epipleura with small punctures and irregular strioles; marginal epipleural stria double, both striae well impressed, complete; marginal elytral stria well impressed, shortly present also along elytral base, apically continuous along elytral apex as fine, complete apical elytral stria; humeral elytral stria deeply impressed on basal third (occasionally doubled), surface around it deeply striolate; inner subhumeral stria absent; elytral disc with three dorsal elytral striae 2–4, first dorsal elytral stria absent, second to fourth striae well impressed, impunctate, slightly surpassing elytral half; between fourth dorsal elytral and sutural striae a characteristic hooked appendix present; sutural elytral stria present on basal eighth as a short fragment. Elytral disc on basal half (roughly) with punctures separated several times their diameter (fourth elytral interval almost impunctate), on apical half (roughly) punctures becoming larger and denser, laterally extremely aciculate, confluent, interspaces imbricate.</p><p>Propygidium (Fig. <xref ref-type="fig" rid="F116">664</xref>) transverse, about four times as broad as long, partially covered by elytra, with dense and coarse punctures separated by less than their diameter; pygidium (Fig. <xref ref-type="fig" rid="F116">664</xref>) with similar round punctures, becoming sparser and finer towards apex.</p><p>Anterior margin of median portion of prosternum (Fig. <xref ref-type="fig" rid="F116">665</xref>) rounded; marginal prosternal stria present only laterally; prosternal process between carinal prosternal striae flattened, broad, anterior third elevated, slightly projecting, laterally with sparse shallow oval punctures, intermingled with alutaceous microsculpture, apically and between carinal prosternal striae punctures sparse and microscopic; carinal prosternal striae (Fig. <xref ref-type="fig" rid="F116">665</xref>) slightly bisinuate, terminating in large and deep apical foveae separated by apex of prosternal keel (Fig. <xref ref-type="fig" rid="F116">665</xref>); lateral prosternal striae carinate, bisinuate, convergent anteriorly, apically terminating near apical foveae.</p><p>Discal marginal mesoventral stria well impressed, somewhat carinate, anteriorly medially projected; disc flattened, laterally with deep large punctures separated several times their diameter becoming finer and even sparser, intermingled with sparse microscopic punctures; meso-metaventral suture distinct, meso-metaventral sutural stria well impressed, undulate, slightly distanced from meso-metaventral suture.</p><p>Intercoxal disc of metaventrite convex, finely and sparsely punctate, punctures in apical and basal corners becoming larger and coarser. Lateral metaventral stria well impressed, carinate, almost straight, not reaching metacoxa; lateral disc of metaventrite (Fig. <xref ref-type="fig" rid="F116">666</xref>) flattened, with sparse shallow punctures; metepisternum + fused metepimeron (Fig. <xref ref-type="fig" rid="F116">666</xref>) evenly with much coarser and denser punctation; lateral metepisternal stria absent.</p><p>Intercoxal disc of first abdominal ventrite completely striate laterally; disc laterally with dense and coarse punctation becoming sparser and finer medio-apically.</p><p>Protibia (Fig. <xref ref-type="fig" rid="F116">667</xref>) almost identical to that of <italic><tp:taxon-name><tp:taxon-name-part taxon-name-part-type="genus" reg="Tomogenius">T.</tp:taxon-name-part> <tp:taxon-name-part taxon-name-part-type="species" reg="australis">australis</tp:taxon-name-part></tp:taxon-name></italic>, differing from it only by areolate outer part of posterior surface of protibia (Fig. <xref ref-type="fig" rid="F116">668</xref>) (as opposed to smooth in <!--PageBreak--><italic><tp:taxon-name><tp:taxon-name-part taxon-name-part-type="genus" reg="Tomogenius">T.</tp:taxon-name-part> <tp:taxon-name-part taxon-name-part-type="species" reg="australis">australis</tp:taxon-name-part></tp:taxon-name></italic>) and by the presence of two-three irregular rows of short setae on median part of posterior surface of protibia (as opposed to two dense rows of minuscule setae in <italic><tp:taxon-name><tp:taxon-name-part taxon-name-part-type="genus" reg="Tomogenius">T.</tp:taxon-name-part> <tp:taxon-name-part taxon-name-part-type="species" reg="australis">australis</tp:taxon-name-part></tp:taxon-name></italic>). Meso- and metatibiae (Fig. <xref ref-type="fig" rid="F116">669</xref>) basically identical to those of <italic><tp:taxon-name><tp:taxon-name-part taxon-name-part-type="genus" reg="Tomogenius">T.</tp:taxon-name-part> <tp:taxon-name-part taxon-name-part-type="species" reg="australis">australis</tp:taxon-name-part></tp:taxon-name></italic>.</p><p>Male genitalia. Eighth sternite (Figs <xref ref-type="fig" rid="F117">670–671</xref>) widely separated medially, their apices with a tuft of long regular setae arranged in two rows; eighth tergite (Fig. <xref ref-type="fig" rid="F117">671</xref>) only slightly larger than sternite, apically faintly inwardly arcuate; basal margin strongly inwardly arcuate. Basal margin of eithth tergite medially with a curious oval structure; <!--PageBreak-->8<sup>th</sup> sternite and tergite not fused laterally (Fig. <xref ref-type="fig" rid="F117">672</xref>). Ninth tergite (Figs <xref ref-type="fig" rid="F117">673–674</xref>) medially narrowly separated; apical margin of tenth tergite straight. Spiculum gastrale (Figs <xref ref-type="fig" rid="F117">675–676</xref>) with almost parallel body and dilated ends: apical end strongly sclerotized; basal margin cordate. Aedeagus (Figs <xref ref-type="fig" rid="F117">677–678</xref>) almost parallel-sided, apical fifth roundly dilated; parameres fused almost along their entire length. Basal piece of aedeagus rather short, its ratio to ratio of parameres approximately 1:4.</p><fig id="F117" position="float" orientation="portrait"><label>Figures 670–678.</label><caption><p>
                  <bold>670</bold> <italic><tp:taxon-name><tp:taxon-name-part taxon-name-part-type="genus" reg="Tomogenius">Tomogenius</tp:taxon-name-part> <tp:taxon-name-part taxon-name-part-type="species" reg="kuscheli">kuscheli</tp:taxon-name-part></tp:taxon-name></italic> Dahlgren, 1976 male terminalia: 8<sup>th</sup> sternite + 8<sup>th</sup> tergite, ventral view <bold>671</bold> ditto, dorsal view <bold>672</bold> ditto, lateral view <bold>673</bold> male terminalia: 9<sup>th</sup> + 10<sup>th</sup> tergites, dorsal view <bold>674</bold> ditto, lateral view <bold>675</bold> male terminalia: spiculum gastrale, ventral view <bold>676</bold> ditto, lateral view <bold>677</bold> male terminalia: aedeagus, dorsal view <bold>678</bold> ditto, lateral view.</p></caption><graphic xmlns:xlink="http://www.w3.org/1999/xlink" xlink:href="zookeys-689-001-g117.jpg" position="float" orientation="portrait" xlink:type="simple" id="oo_150179.jpg"/></fig></tp:treatment-sec><tp:treatment-sec><!--Section generated to contain objects referenced in tp:taxon-treatment.--><fig id="F145" position="float" orientation="portrait"><label>Figure 766.</label><caption><p>Distribution of the genus <italic><tp:taxon-name><tp:taxon-name-part taxon-name-part-type="genus" reg="Tomogenius">Tomogenius</tp:taxon-name-part></tp:taxon-name></italic> Marseul, 1862 in New Zeland: <italic><tp:taxon-name><tp:taxon-name-part taxon-name-part-type="genus" reg="Tomogenius">Tomogenius</tp:taxon-name-part> <tp:taxon-name-part taxon-name-part-type="species" reg="australis">australis</tp:taxon-name-part></tp:taxon-name></italic> Dahlgren, 1976; <italic><tp:taxon-name><tp:taxon-name-part taxon-name-part-type="genus" reg="Tomogenius">Tomogenius</tp:taxon-name-part> <tp:taxon-name-part taxon-name-part-type="species" reg="kuscheli">kuscheli</tp:taxon-name-part></tp:taxon-name></italic> Dahlgren, 1976 and <italic><tp:taxon-name><tp:taxon-name-part taxon-name-part-type="genus" reg="Tomogenius">Tomogenius</tp:taxon-name-part> <tp:taxon-name-part taxon-name-part-type="species" reg="latipes">latipes</tp:taxon-name-part></tp:taxon-name></italic> (Broun, 1881).</p></caption><graphic xmlns:xlink="http://www.w3.org/1999/xlink" xlink:href="zookeys-689-001-g145.jpg" position="float" orientation="portrait" xlink:type="simple" id="oo_150208.jpg"/></fig><fig id="F109" position="float" orientation="portrait"><label>Figures 620–628.</label><caption><p>
                  <bold>620</bold> <italic><tp:taxon-name><tp:taxon-name-part taxon-name-part-type="genus" reg="Tomogenius">Tomogenius</tp:taxon-name-part> <tp:taxon-name-part taxon-name-part-type="species" reg="australis">australis</tp:taxon-name-part></tp:taxon-name></italic> Dahlgren, 1976 head, dorsal view <bold>621</bold> mentum, ventral view <bold>622</bold> prosternum <bold>623</bold> mesoventrite <bold>624</bold> lateral disc of metaventrite + metepisternum <bold>625</bold> protibia, dorsal view <bold>626</bold> ditto, ventral view <bold>627</bold> mesotibia, ventral view <bold>628</bold> metatibia, ventral view.</p></caption><graphic xmlns:xlink="http://www.w3.org/1999/xlink" xlink:href="zookeys-689-001-g109.jpg" position="float" orientation="portrait" xlink:type="simple" id="oo_150171.jpg"/></fig></tp:treatment-sec></tp:taxon-treatment>
