# Supplementary material for: A monograph of the Australopacific Saprininae (Coleoptera, Histeridae)
Source: Zookeys. 2017 Aug 14;(689):1–263. doi: 10.3897/zookeys.689.12021 (PMC5672588; doi:10.3897/zookeys.689.12021)
Supplement: XML Treatment for Tomogenius latipes [file zookeys.689.12021-treatment55.xml]

<!DOCTYPE tp:taxon-treatment
  PUBLIC "-//TaxonX//DTD Taxonomic Treatment Publishing DTD v0 20100105//EN" "tax-treatment-NSO.dtd">
<tp:taxon-treatment xmlns:tp="http://www.plazi.org/taxpub"><tp:treatment-meta><kwd-group><label>Taxon classification</label><kwd><named-content xmlns:xlink="http://www.w3.org/1999/xlink" content-type="kingdom">Animalia</named-content></kwd><kwd><named-content xmlns:xlink="http://www.w3.org/1999/xlink" content-type="order">Coleoptera</named-content></kwd><kwd><named-content xmlns:xlink="http://www.w3.org/1999/xlink" content-type="family">Histeridae</named-content></kwd></kwd-group><mixed-citation publication-type="journal"><person-group><name><surname>Lackner</surname><given-names>Tomáš</given-names></name><name><surname>Leschen</surname><given-names>Richard A.B.</given-names></name></person-group><article-title>A monograph of the Australopacific <tp:taxon-name><tp:taxon-name-part taxon-name-part-type="subfamily">Saprininae</tp:taxon-name-part></tp:taxon-name> (<tp:taxon-name><tp:taxon-name-part taxon-name-part-type="order">Coleoptera</tp:taxon-name-part></tp:taxon-name>, <tp:taxon-name><tp:taxon-name-part taxon-name-part-type="family">Histeridae</tp:taxon-name-part></tp:taxon-name>)</article-title><source>Zookeys</source><day>14</day><month>8</month><year>2017</year><volume>2017</volume><issue>689</issue><fpage>1</fpage><lpage>263</lpage><pub-id pub-id-type="doi">10.3897/zookeys.689.12021</pub-id></mixed-citation></tp:treatment-meta><tp:nomenclature><tp:taxon-name>
              <tp:taxon-name-part taxon-name-part-type="genus" reg="Tomogenius">Tomogenius</tp:taxon-name-part>
              <tp:taxon-name-part taxon-name-part-type="species" reg="latipes">latipes</tp:taxon-name-part>
            </tp:taxon-name><tp:taxon-authority>(Broun, 1881)</tp:taxon-authority><xref ref-type="fig" rid="F118">Figs 679</xref><xref ref-type="fig" rid="F119">, 680–688</xref><xref ref-type="fig" rid="F120">, 689–697</xref><xref ref-type="fig" rid="F145">, 766</xref><!--PageBreak--><tp:nomenclature-citation-list><tp:nomenclature-citation><tp:taxon-name>
                  <tp:taxon-name-part taxon-name-part-type="genus" reg="Saprinus">Saprinus</tp:taxon-name-part> <tp:taxon-name-part taxon-name-part-type="species" reg="latipes">latipes</tp:taxon-name-part></tp:taxon-name><comment>Broun, 1881: 666.</comment></tp:nomenclature-citation></tp:nomenclature-citation-list></tp:nomenclature><tp:treatment-sec sec-type="type locality" id="SECID0EHQCO"><title>Type locality.</title><p>New Zeland: Mount Arthur.</p><fig id="F118" position="float" orientation="portrait"><label>Figure 679.</label><caption><p>
                  <italic><tp:taxon-name><tp:taxon-name-part taxon-name-part-type="genus" reg="Tomogenius">Tomogenius</tp:taxon-name-part> <tp:taxon-name-part taxon-name-part-type="species" reg="latipes">latipes</tp:taxon-name-part></tp:taxon-name></italic> (Broun, 1881) habitus, dorsal view.</p></caption><graphic xmlns:xlink="http://www.w3.org/1999/xlink" xlink:href="zookeys-689-001-g118.jpg" position="float" orientation="portrait" xlink:type="simple" id="oo_150180.jpg"/></fig></tp:treatment-sec><tp:treatment-sec sec-type="type material" id="SECID0EERCO"><title>Type material examined.</title><p>
              <italic><tp:taxon-name><tp:taxon-name-part taxon-name-part-type="genus" reg="Saprinus">Saprinus</tp:taxon-name-part> <tp:taxon-name-part taxon-name-part-type="species" reg="latipes">latipes</tp:taxon-name-part></tp:taxon-name></italic> Broun, 1881: holotype, ♂, with genitalia extracted and glued to the mounting card, four segments of mesotarsus missing, with following labels: “Mount Arthur” (printed); followed by: “New Zealand / Broun Coll. / Brit. Mus. / 1922-482” (printed); followed by: “<tp:taxon-name><tp:taxon-name-part taxon-name-part-type="genus" reg="Saprinus">Saprinus</tp:taxon-name-part></tp:taxon-name> / <tp:taxon-name><tp:taxon-name-part taxon-name-part-type="species" reg="latipes">latipes</tp:taxon-name-part></tp:taxon-name>” (hand-written); followed by: “1163” (light-green label, printed); followed by: “Type” (round, red-margined printed label); followed by: “<tp:taxon-name><tp:taxon-name-part taxon-name-part-type="genus" reg="Saprinus">Saprinus</tp:taxon-name-part> <tp:taxon-name-part taxon-name-part-type="species" reg="latipes">latipes</tp:taxon-name-part></tp:taxon-name> / Broun, 1881 / HOLOTYPE / Des. Lackner &amp; Leschen 2014” (written) (<named-content xmlns:xlink="http://www.w3.org/1999/xlink" content-type="dwc:institutional_code" xlink:type="simple">BMNH</named-content>). This species was described based on a single specimen (holotype), but there is another specimen in Broun’s collection, sex unidentified, with labels: “1163” (written); followed by: “Cohen” (written); followed by: “New Zealand / Broun Coll. / Brit. Mus. / 1922-482” (printed) (<named-content xmlns:xlink="http://www.w3.org/1999/xlink" content-type="dwc:institutional_code" xlink:type="simple">BMNH</named-content>). This second specimen does not have a syntype status, as the species was described based on a single specimen (holotype by monotypy).</p></tp:treatment-sec><tp:treatment-sec sec-type="material" id="SECID0EYSCO"><title>Additional material examined.</title><p>NEW ZEALAND. North Island: ND: 1 spec., Omahutu SF, Kauri Sanctuary, 8.v.1974, G. Kuschel (guano of <italic><tp:taxon-name><tp:taxon-name-part taxon-name-part-type="genus" reg="Mystacina">Mystacina</tp:taxon-name-part> <tp:taxon-name-part taxon-name-part-type="species" reg="tuberculata">tuberculata</tp:taxon-name-part></tp:taxon-name></italic>) (<named-content xmlns:xlink="http://www.w3.org/1999/xlink" content-type="dwc:institutional_code" xlink:type="simple">NZAC</named-content>); 1 spec., ditto, but Kauri Summit, 8.v.1974, G. Kuschel (<named-content xmlns:xlink="http://www.w3.org/1999/xlink" content-type="dwc:institutional_code" xlink:type="simple">NZAC</named-content>); ND: 1 ♂ &amp; 2 ♀♀, Omahuta, S.F., 3.ii.1975, G. Kuschel (<italic><tp:taxon-name><tp:taxon-name-part taxon-name-part-type="genus" reg="Mystacina">Mystacina</tp:taxon-name-part></tp:taxon-name></italic> guano and ex bat) (<named-content xmlns:xlink="http://www.w3.org/1999/xlink" content-type="dwc:institutional_code" xlink:type="simple">NZAC</named-content>); 1 spec., Poor Knights Island, Tawhiti Rahi, 9.xii.1980, G. Kuschel (sifted litter) (<named-content xmlns:xlink="http://www.w3.org/1999/xlink" content-type="dwc:institutional_code" xlink:type="simple">NZAC</named-content>). AK: 1 spec., Great Barrier Island, 22.xi.1940, D. Spiller (ex Kingfisher’s nest) (<named-content xmlns:xlink="http://www.w3.org/1999/xlink" content-type="dwc:institutional_code" xlink:type="simple">NZAC</named-content>); 2 specs., Little Barrier Island, 16.iii.1976, D. &amp; M. Smith (from old short-tailed colony-tree) (<named-content xmlns:xlink="http://www.w3.org/1999/xlink" content-type="dwc:institutional_code" xlink:type="simple">NZAC</named-content>). HB: 1 ♀, Motu-o-Kura (Bare Is.), 20–100 m, 10.xii.1991–18.ii.1992, G. Walls (pit traps) (<named-content xmlns:xlink="http://www.w3.org/1999/xlink" content-type="dwc:institutional_code" xlink:type="simple">NZAC</named-content>); 1 ♀, Botanical Garden, Napier (<named-content xmlns:xlink="http://www.w3.org/1999/xlink" content-type="dwc:institutional_code" xlink:type="simple">NZAC</named-content>). South Island. SI: 4 specs., Stewart Island, Codfish I., Valley Track, 26.xi.1981, B.A. Holloway (guano) (<named-content xmlns:xlink="http://www.w3.org/1999/xlink" content-type="dwc:institutional_code" xlink:type="simple">NZAC</named-content>); 1 spec., Stewart Island, Codfish Island, Summit Tk 250 m, 20.xi.1981, B.A. Holloway (moss and lichens) (<named-content xmlns:xlink="http://www.w3.org/1999/xlink" content-type="dwc:institutional_code" xlink:type="simple">NZAC</named-content>); 1 spec., ditto, but Northwest Track, iii.1982, M.J. Daniel (guano) (<named-content xmlns:xlink="http://www.w3.org/1999/xlink" content-type="dwc:institutional_code" xlink:type="simple">NZAC</named-content>). CH: 1 ♂ &amp; 1 ♀, South-East Island, 6.i.1984, C. Miskelly (<italic><tp:taxon-name><tp:taxon-name-part taxon-name-part-type="genus" reg="Pachyptila">Pachyptila</tp:taxon-name-part> <tp:taxon-name-part taxon-name-part-type="species" reg="vittata">vittata</tp:taxon-name-part></tp:taxon-name></italic> linings of five nests) (<named-content xmlns:xlink="http://www.w3.org/1999/xlink" content-type="dwc:institutional_code" xlink:type="simple">NZAC</named-content>); 1 ♂, South-East Island, 22.i.1975, E. Young (litter from <italic><tp:taxon-name><tp:taxon-name-part taxon-name-part-type="genus" reg="Puffinus">Puffinus</tp:taxon-name-part> <tp:taxon-name-part taxon-name-part-type="species" reg="griseus">griseus</tp:taxon-name-part></tp:taxon-name></italic>) (<named-content xmlns:xlink="http://www.w3.org/1999/xlink" content-type="dwc:institutional_code" xlink:type="simple">NZAC</named-content>); 1 spec., South-East Island, Woolshed Bush, 21.i.1998, R.M. Emberson, J.W.M. Marris (ex sieved litter from <italic><tp:taxon-name><tp:taxon-name-part taxon-name-part-type="genus" reg="Plagianthus">Plagianthus</tp:taxon-name-part></tp:taxon-name></italic>/<italic><tp:taxon-name><tp:taxon-name-part taxon-name-part-type="genus" reg="Myrsine">Myrsine</tp:taxon-name-part></tp:taxon-name></italic> forest and broad-billed prion burrow litter) (<named-content xmlns:xlink="http://www.w3.org/1999/xlink" content-type="dwc:institutional_code" xlink:type="simple">AMNZ</named-content>). <!--PageBreak-->5 specs., ditto, but <named-content xmlns:xlink="http://www.w3.org/1999/xlink" content-type="dwc:institutional_code" xlink:type="simple">LUNZ</named-content>; 1 spec., South-East Island, 31.xii.1998, R.M. Emberson (on tree trunks at night) (<named-content xmlns:xlink="http://www.w3.org/1999/xlink" content-type="dwc:institutional_code" xlink:type="simple">LUNZ</named-content>); 1 spec., Kauri Sanctuary, Omauta Forest, N.D., 8.v.1974, G. Kuschel leg. (<named-content xmlns:xlink="http://www.w3.org/1999/xlink" content-type="dwc:institutional_code" xlink:type="simple">MNHN</named-content>, coll. Thérond).</p></tp:treatment-sec><tp:treatment-sec sec-type="biology" id="SECID0EXXCO"><title>Biology.</title><p>This species was found in nests and surrounding litter of pelagic birds (petrel burrows, nests of Broad-billed prion (<italic><tp:taxon-name><tp:taxon-name-part taxon-name-part-type="genus" reg="Pachyptila">Pachyptila</tp:taxon-name-part> <tp:taxon-name-part taxon-name-part-type="species" reg="vittata">vittata</tp:taxon-name-part></tp:taxon-name></italic> (Forster, 1777)); Sooty shearwater (<italic><tp:taxon-name><tp:taxon-name-part taxon-name-part-type="genus" reg="Ardenna">Ardenna</tp:taxon-name-part> <tp:taxon-name-part taxon-name-part-type="species" reg="grisea">grisea</tp:taxon-name-part></tp:taxon-name></italic> (Gmelin, 1789)), in the nest of a kingfisher, and in bat guano (<italic><tp:taxon-name><tp:taxon-name-part taxon-name-part-type="genus" reg="Mystacina">Mystacina</tp:taxon-name-part> <tp:taxon-name-part taxon-name-part-type="species" reg="tuberculata">tuberculata</tp:taxon-name-part></tp:taxon-name></italic>). Additional specimens have been collected from moss and lichens, on tree trunks at night and in pitfall traps.</p><!--PageBreak--></tp:treatment-sec><tp:treatment-sec sec-type="distribution" id="SECID0E6YCO"><title>Distribution.</title><p>New Zealand: North and South Islands, Chatham Islands (Fig. <xref ref-type="fig" rid="F145">766</xref>).</p></tp:treatment-sec><tp:treatment-sec sec-type="remarks" id="SECID0EJZCO"><title>Remarks.</title><p>This species is most similar to <italic><tp:taxon-name><tp:taxon-name-part taxon-name-part-type="genus" reg="Tomogenius">T.</tp:taxon-name-part> <tp:taxon-name-part taxon-name-part-type="species" reg="kuscheli">kuscheli</tp:taxon-name-part></tp:taxon-name></italic> differing from it by smaller size, obtuse apical pronotal angles, and stronger punctation of clypeus and frons, presence of dorsal stria 1, coarser elytral punctation and wider tibiae. Male terminalia are very similar between the two species (compare Figs <xref ref-type="fig" rid="F120">689–697</xref> with 670–678), differing chiefly in the shape of aedeagal apex. Because of the overall similarity between the two species, we provide <italic><tp:taxon-name><tp:taxon-name-part taxon-name-part-type="genus" reg="Tomogenius">T.</tp:taxon-name-part> <tp:taxon-name-part taxon-name-part-type="species" reg="latipes">latipes</tp:taxon-name-part></tp:taxon-name></italic> only with a diagnostic description outlining the differences between the two species. The figures, as well as male genitalia drawings are kept, for the sake of easier identification of the Australopacific taxa.</p><fig id="F119" position="float" orientation="portrait"><label>Figures 680–688.</label><caption><p>
                  <bold>680</bold> <italic><tp:taxon-name><tp:taxon-name-part taxon-name-part-type="genus" reg="Tomogenius">Tomogenius</tp:taxon-name-part> <tp:taxon-name-part taxon-name-part-type="species" reg="latipes">latipes</tp:taxon-name-part></tp:taxon-name></italic> (Broun, 1881) head, dorsal view <bold>681</bold> antennal club, ventral view <bold>682</bold> mentum, ventral view <bold>683</bold> propygidium + pygidium <bold>684</bold> prosternum <bold>685</bold> mesoventrite <bold>686</bold> lateral disc of metaventrite + metepisternum <bold>687</bold> protibia, dorsal view <bold>688</bold> ditto, ventral view.</p></caption><graphic xmlns:xlink="http://www.w3.org/1999/xlink" xlink:href="zookeys-689-001-g119.jpg" position="float" orientation="portrait" xlink:type="simple" id="oo_150181.jpg"/></fig></tp:treatment-sec><tp:treatment-sec sec-type="description" id="SECID0ET2CO"><title>Diagnostic description.</title><p>Body length: <abbrev xmlns:xlink="http://www.w3.org/1999/xlink" xlink:title="length between anterior angles of pronotum and apices of elytra" id="ABBRID0EZ2CO" xlink:type="simple">PEL</abbrev>: 3.00–3.75 mm; <abbrev xmlns:xlink="http://www.w3.org/1999/xlink" xlink:title="length of elytron along elytral suture" id="ABBRID0E42CO" xlink:type="simple">EL</abbrev>: 1.90–2.50 mm; <abbrev xmlns:xlink="http://www.w3.org/1999/xlink" xlink:title="width between anterior angles of pronotum" id="ABBRID0EB3CO" xlink:type="simple">APW</abbrev>: 1.00–1.25 mm; <abbrev xmlns:xlink="http://www.w3.org/1999/xlink" xlink:title="width between posterior angles of pronotum" id="ABBRID0EF3CO" xlink:type="simple">PPW</abbrev>: 2.00–2.25 mm; <abbrev xmlns:xlink="http://www.w3.org/1999/xlink" xlink:title="maximum width between outer margins of elytra" id="ABBRID0EJ3CO" xlink:type="simple">EW</abbrev>: 2.25–2.85 mm. Body (Figs <xref ref-type="fig" rid="F118">679</xref>) ovoid, moderately convex, pronotum narrower than elytra; cuticle without metallic luster, dark brown to black; legs, antenna and mouthparts dark brown; antennal club yellow-reddish. Antennae (Figs <xref ref-type="fig" rid="F119">680–681</xref>) similar to those of <italic><tp:taxon-name><tp:taxon-name-part taxon-name-part-type="genus" reg="Tomogenius">T.</tp:taxon-name-part> <tp:taxon-name-part taxon-name-part-type="species" reg="kuscheli">kuscheli</tp:taxon-name-part></tp:taxon-name></italic>, sensory structures of antennal club not examined. Mandibles as with <italic><tp:taxon-name><tp:taxon-name-part taxon-name-part-type="genus" reg="Tomogenius">T.</tp:taxon-name-part> <tp:taxon-name-part taxon-name-part-type="species" reg="kuscheli">kuscheli</tp:taxon-name-part></tp:taxon-name></italic>; mentum (Fig. <xref ref-type="fig" rid="F119">682</xref>) in general also similar between species, but disc of <italic><tp:taxon-name><tp:taxon-name-part taxon-name-part-type="genus" reg="Tomogenius">T.</tp:taxon-name-part> <tp:taxon-name-part taxon-name-part-type="species" reg="latipes">latipes</tp:taxon-name-part></tp:taxon-name></italic> with fewer setae, median part of mentum almost smooth (compare Figs <xref ref-type="fig" rid="F116">663</xref> and <xref ref-type="fig" rid="F119">682</xref>); cardo of maxilla with few short setae on lateral margin; stipes triangular, with several short setae; terminal maxillary palpomere elongated, its width about one-fourth its length, about three times as long as penultimate palpomere; rest of mouthparts not examined. Clypeus and frons (Fig. <xref ref-type="fig" rid="F119">680</xref>) similar to those of <italic><tp:taxon-name><tp:taxon-name-part taxon-name-part-type="genus" reg="Tomogenius">T.</tp:taxon-name-part> <tp:taxon-name-part taxon-name-part-type="species" reg="kuscheli">kuscheli</tp:taxon-name-part></tp:taxon-name></italic> (Fig. <xref ref-type="fig" rid="F116">661</xref>), but with very dense confluent elongate punctures; on posterior fifth of frons punctures rounded and sparser; eyes flattened, visible from above. Pronotal sides (Fig. <xref ref-type="fig" rid="F118">679</xref>) feebly convergent anteriorly, apical angles rather obtuse (prominent in <italic><tp:taxon-name><tp:taxon-name-part taxon-name-part-type="genus" reg="Tomogenius">T.</tp:taxon-name-part> <tp:taxon-name-part taxon-name-part-type="species" reg="kuscheli">kuscheli</tp:taxon-name-part></tp:taxon-name></italic>; compare Fig. <xref ref-type="fig" rid="F118">679</xref> with 660), marginal pronotal stria complete, thin, slightly carinate; pronotal disc structurally otherwise almost identical to that of <italic><tp:taxon-name><tp:taxon-name-part taxon-name-part-type="genus" reg="Tomogenius">T.</tp:taxon-name-part> <tp:taxon-name-part taxon-name-part-type="species" reg="kuscheli">kuscheli</tp:taxon-name-part></tp:taxon-name></italic> but laterally punctures without isodiametric structures, and pre-scutellar depression much less impressed than in <italic><tp:taxon-name><tp:taxon-name-part taxon-name-part-type="genus" reg="Tomogenius">T.</tp:taxon-name-part> <tp:taxon-name-part taxon-name-part-type="species" reg="kuscheli">kuscheli</tp:taxon-name-part></tp:taxon-name></italic>, barely noticeable; pronotal hypomeron glabrous; scutellum small. Elytra almost identical to those of <italic><tp:taxon-name><tp:taxon-name-part taxon-name-part-type="genus" reg="Tomogenius">T.</tp:taxon-name-part> <tp:taxon-name-part taxon-name-part-type="species" reg="kuscheli">kuscheli</tp:taxon-name-part></tp:taxon-name></italic> (compare Figs <xref ref-type="fig" rid="F115">660</xref> and <xref ref-type="fig" rid="F118">679</xref>), but first dorsal elytral stria in <italic><tp:taxon-name><tp:taxon-name-part taxon-name-part-type="genus" reg="Tomogenius">T.</tp:taxon-name-part> <tp:taxon-name-part taxon-name-part-type="species" reg="latipes">latipes</tp:taxon-name-part></tp:taxon-name></italic> well developed (not developed in <italic><tp:taxon-name><tp:taxon-name-part taxon-name-part-type="genus" reg="Tomogenius">T.</tp:taxon-name-part> <tp:taxon-name-part taxon-name-part-type="species" reg="kuscheli">kuscheli</tp:taxon-name-part></tp:taxon-name></italic>), elytral striae in punctures and sutural elytral stria slightly longer apically than in <italic><tp:taxon-name><tp:taxon-name-part taxon-name-part-type="genus" reg="Tomogenius">T.</tp:taxon-name-part> <tp:taxon-name-part taxon-name-part-type="species" reg="kuscheli">kuscheli</tp:taxon-name-part></tp:taxon-name></italic>; elytral punctation even denser and coarser, confluent. Punctures on apical elytral third distinctly aciculate in <italic><tp:taxon-name><tp:taxon-name-part taxon-name-part-type="genus" reg="Tomogenius">T.</tp:taxon-name-part> <tp:taxon-name-part taxon-name-part-type="species" reg="latipes">latipes</tp:taxon-name-part></tp:taxon-name></italic> whereas they are not aciculate in <italic><tp:taxon-name><tp:taxon-name-part taxon-name-part-type="genus" reg="Tomogenius">T.</tp:taxon-name-part> <tp:taxon-name-part taxon-name-part-type="species" reg="kuscheli">kuscheli</tp:taxon-name-part></tp:taxon-name></italic>. Propygidium and pygidium almost identical to that of <italic><tp:taxon-name><tp:taxon-name-part taxon-name-part-type="genus" reg="Tomogenius">T.</tp:taxon-name-part> <tp:taxon-name-part taxon-name-part-type="species" reg="kuscheli">kuscheli</tp:taxon-name-part></tp:taxon-name></italic>, but punctation in <italic><tp:taxon-name><tp:taxon-name-part taxon-name-part-type="genus" reg="Tomogenius">T.</tp:taxon-name-part> <tp:taxon-name-part taxon-name-part-type="species" reg="latipes">latipes</tp:taxon-name-part></tp:taxon-name></italic> even denser than that of <italic><tp:taxon-name><tp:taxon-name-part taxon-name-part-type="genus" reg="Tomogenius">T.</tp:taxon-name-part> <tp:taxon-name-part taxon-name-part-type="species" reg="kuscheli">kuscheli</tp:taxon-name-part></tp:taxon-name></italic> (compare Figs <xref ref-type="fig" rid="F116">664</xref> and <xref ref-type="fig" rid="F119">683</xref>). Prosternum (Fig. <xref ref-type="fig" rid="F119">684</xref>) except for some minute details identical to that of <italic><tp:taxon-name><tp:taxon-name-part taxon-name-part-type="genus" reg="Tomogenius">T.</tp:taxon-name-part> <tp:taxon-name-part taxon-name-part-type="species" reg="kuscheli">kuscheli</tp:taxon-name-part></tp:taxon-name></italic> (compare Figs <xref ref-type="fig" rid="F116">665</xref> and <xref ref-type="fig" rid="F119">684</xref>). Mesoventrite (Fig. <xref ref-type="fig" rid="F119">685</xref>) well impressed, somewhat carinate, anteriorly medially projected; disc flattened, laterally with deep large punctures separated several times their diameter, becoming finer and even sparser medially; meso-metaventral suture distinct, meso-metaventral sutural stria well impressed, undulate, slightly distanced from meso-metaventral suture. In general, mesoventrite almost identical to that of <italic><tp:taxon-name><tp:taxon-name-part taxon-name-part-type="genus" reg="Tomogenius">T.</tp:taxon-name-part> <tp:taxon-name-part taxon-name-part-type="species" reg="kuscheli">kuscheli</tp:taxon-name-part></tp:taxon-name></italic>, but punctures even larger and sparser and meso-metaventral sutural stria thinner. Intercoxal disc of metaventrite with regards to coarser punctation in <italic><tp:taxon-name><tp:taxon-name-part taxon-name-part-type="genus" reg="Tomogenius">T.</tp:taxon-name-part> <tp:taxon-name-part taxon-name-part-type="species" reg="latipes">latipes</tp:taxon-name-part></tp:taxon-name></italic> and some minute details absolutely identical to that of <italic><tp:taxon-name><tp:taxon-name-part taxon-name-part-type="genus" reg="Tomogenius">T.</tp:taxon-name-part> <tp:taxon-name-part taxon-name-part-type="species" reg="kuscheli">kuscheli</tp:taxon-name-part></tp:taxon-name></italic> (compare <!--PageBreak-->Figs <xref ref-type="fig" rid="F116">666</xref> with 686). Intercoxal disc of first abdominal ventrite similar to that of <italic><tp:taxon-name><tp:taxon-name-part taxon-name-part-type="genus" reg="Tomogenius">T.</tp:taxon-name-part> <tp:taxon-name-part taxon-name-part-type="species" reg="kuscheli">kuscheli</tp:taxon-name-part></tp:taxon-name></italic>, but punctures laterally sparser and larger and medially almost smooth. Protibia (Fig. <xref ref-type="fig" rid="F119">687</xref>) flattened and dilated, outer margin with five very low teeth followed by 4 tiny denticles diminishing in size proximally; first two teeth approximate, separated from the second pair of teeth (which can also be approximate) by rather wide and deep gap. Fifth tooth separated likewise by wide, but by no means deep gap. Setae of outer row short, regular and sparse; setae of median row similar, but shorter and finer than those of outer row, growing in size distally; protarsal groove shallow; anterior protibial stria complete, costate; two thin, rather long tarsal denticles present apically; protibial spur short, straight, growing out from apical protibial margin; apical margin of protibia posteriorly with two or three apical denticles; outer part of posterior surface of protibia (Fig. <xref ref-type="fig" rid="F119">688</xref>) smooth, well divided from median part of posterior surface by ridge like stria; median part of posterior surface with two sparse rows of minuscule setae; posterior protibial stria complete with tightly-spaced short and stout denticles near apical margin; inner margin with double row of short setae (similar to that of <italic><tp:taxon-name><tp:taxon-name-part taxon-name-part-type="genus" reg="Tomogenius">T.</tp:taxon-name-part> <tp:taxon-name-part taxon-name-part-type="species" reg="australis">australis</tp:taxon-name-part></tp:taxon-name></italic>, but more <!--PageBreak-->dilated and teeth on outer margin smaller; setae on outer row shorter). Mesotibia and metatibia basically similar to those of <italic><tp:taxon-name><tp:taxon-name-part taxon-name-part-type="genus" reg="Tomogenius">T.</tp:taxon-name-part> <tp:taxon-name-part taxon-name-part-type="species" reg="kuscheli">kuscheli</tp:taxon-name-part></tp:taxon-name></italic> or <italic><tp:taxon-name><tp:taxon-name-part taxon-name-part-type="genus" reg="Tomogenius">T.</tp:taxon-name-part> <tp:taxon-name-part taxon-name-part-type="species" reg="australis">australis</tp:taxon-name-part></tp:taxon-name></italic>, but both more dilated and denticles on outer margin shifted onto the anterior surface of tibiae and therefore both rows of denticles growing out from there (furthermore claws of apical meso- and metatarsomeres shorter than those of afore-mentioned species). Male genitalia. Basically very similar to those of <italic><tp:taxon-name><tp:taxon-name-part taxon-name-part-type="genus" reg="Tomogenius">T.</tp:taxon-name-part> <tp:taxon-name-part taxon-name-part-type="species" reg="kuscheli">kuscheli</tp:taxon-name-part></tp:taxon-name></italic> (compare Figs <xref ref-type="fig" rid="F120">689–697</xref> and <xref ref-type="fig" rid="F117">670–678</xref>), differing in more convergent eighth sternite and, especially, the shape of apical third of aedeagus, which is less dilated in <italic><tp:taxon-name><tp:taxon-name-part taxon-name-part-type="genus" reg="Tomogenius">T.</tp:taxon-name-part> <tp:taxon-name-part taxon-name-part-type="species" reg="latipes">latipes</tp:taxon-name-part></tp:taxon-name></italic> than in <italic><tp:taxon-name><tp:taxon-name-part taxon-name-part-type="genus" reg="Tomogenius">T.</tp:taxon-name-part> <tp:taxon-name-part taxon-name-part-type="species" reg="kuscheli">kuscheli</tp:taxon-name-part></tp:taxon-name></italic>.</p><fig id="F120" position="float" orientation="portrait"><label>Figures 689–697.</label><caption><p>
                  <bold>689</bold> <italic><tp:taxon-name><tp:taxon-name-part taxon-name-part-type="genus" reg="Tomogenius">Tomogenius</tp:taxon-name-part> <tp:taxon-name-part taxon-name-part-type="species" reg="latipes">latipes</tp:taxon-name-part></tp:taxon-name></italic> (Broun, 1881) male terminalia: 8<sup>th</sup> sternite + 8<sup>th</sup> tergite, ventral view <bold>690</bold> ditto, dorsal view <bold>691</bold> ditto, lateral view <bold>692</bold> male terminalia: 9<sup>th</sup> + 10<sup>th</sup> tergites, dorsal view <bold>693</bold> ditto, lateral view <bold>694</bold> male terminalia: spiculum gastrale, ventral view <bold>695</bold> ditto, lateral view <bold>696</bold> male terminalia: aedeagus, dorsal view <bold>697</bold> ditto, lateral view.</p></caption><graphic xmlns:xlink="http://www.w3.org/1999/xlink" xlink:href="zookeys-689-001-g120.jpg" position="float" orientation="portrait" xlink:type="simple" id="oo_150182.jpg"/></fig><!--PageBreak--></tp:treatment-sec><tp:treatment-sec><!--Section generated to contain objects referenced in tp:taxon-treatment.--><fig id="F145" position="float" orientation="portrait"><label>Figure 766.</label><caption><p>Distribution of the genus <italic><tp:taxon-name><tp:taxon-name-part taxon-name-part-type="genus" reg="Tomogenius">Tomogenius</tp:taxon-name-part></tp:taxon-name></italic> Marseul, 1862 in New Zeland: <italic><tp:taxon-name><tp:taxon-name-part taxon-name-part-type="genus" reg="Tomogenius">Tomogenius</tp:taxon-name-part> <tp:taxon-name-part taxon-name-part-type="species" reg="australis">australis</tp:taxon-name-part></tp:taxon-name></italic> Dahlgren, 1976; <italic><tp:taxon-name><tp:taxon-name-part taxon-name-part-type="genus" reg="Tomogenius">Tomogenius</tp:taxon-name-part> <tp:taxon-name-part taxon-name-part-type="species" reg="kuscheli">kuscheli</tp:taxon-name-part></tp:taxon-name></italic> Dahlgren, 1976 and <italic><tp:taxon-name><tp:taxon-name-part taxon-name-part-type="genus" reg="Tomogenius">Tomogenius</tp:taxon-name-part> <tp:taxon-name-part taxon-name-part-type="species" reg="latipes">latipes</tp:taxon-name-part></tp:taxon-name></italic> (Broun, 1881).</p></caption><graphic xmlns:xlink="http://www.w3.org/1999/xlink" xlink:href="zookeys-689-001-g145.jpg" position="float" orientation="portrait" xlink:type="simple" id="oo_150208.jpg"/></fig><fig id="F116" position="float" orientation="portrait"><label>Figures 661–669.</label><caption><p>
                  <bold>661</bold> <italic><tp:taxon-name><tp:taxon-name-part taxon-name-part-type="genus" reg="Tomogenius">Tomogenius</tp:taxon-name-part> <tp:taxon-name-part taxon-name-part-type="species" reg="kuscheli">kuscheli</tp:taxon-name-part></tp:taxon-name></italic> Dahlgren, 1976 head, dorsal view <bold>662</bold> antennal club, dorsal view <bold>663</bold> mentum, ventral view <bold>664</bold> propygidium + pygidium <bold>665</bold> prosternum <bold>666</bold> lateral disc of metaventrite + metepisternum <bold>667</bold> protibia, dorsal view <bold>668</bold> ditto, ventral view <bold>669</bold> metatibia, ventral view.</p></caption><graphic xmlns:xlink="http://www.w3.org/1999/xlink" xlink:href="zookeys-689-001-g116.jpg" position="float" orientation="portrait" xlink:type="simple" id="oo_150178.jpg"/></fig><fig id="F115" position="float" orientation="portrait"><label>Figure 660.</label><caption><p>
                  <italic><tp:taxon-name><tp:taxon-name-part taxon-name-part-type="genus" reg="Tomogenius">Tomogenius</tp:taxon-name-part> <tp:taxon-name-part taxon-name-part-type="species" reg="kuscheli">kuscheli</tp:taxon-name-part></tp:taxon-name></italic> Dahlgren, 1976 habitus, dorsal view.</p></caption><graphic xmlns:xlink="http://www.w3.org/1999/xlink" xlink:href="zookeys-689-001-g115.jpg" position="float" orientation="portrait" xlink:type="simple" id="oo_150177.jpg"/></fig><fig id="F117" position="float" orientation="portrait"><label>Figures 670–678.</label><caption><p>
                  <bold>670</bold> <italic><tp:taxon-name><tp:taxon-name-part taxon-name-part-type="genus" reg="Tomogenius">Tomogenius</tp:taxon-name-part> <tp:taxon-name-part taxon-name-part-type="species" reg="kuscheli">kuscheli</tp:taxon-name-part></tp:taxon-name></italic> Dahlgren, 1976 male terminalia: 8<sup>th</sup> sternite + 8<sup>th</sup> tergite, ventral view <bold>671</bold> ditto, dorsal view <bold>672</bold> ditto, lateral view <bold>673</bold> male terminalia: 9<sup>th</sup> + 10<sup>th</sup> tergites, dorsal view <bold>674</bold> ditto, lateral view <bold>675</bold> male terminalia: spiculum gastrale, ventral view <bold>676</bold> ditto, lateral view <bold>677</bold> male terminalia: aedeagus, dorsal view <bold>678</bold> ditto, lateral view.</p></caption><graphic xmlns:xlink="http://www.w3.org/1999/xlink" xlink:href="zookeys-689-001-g117.jpg" position="float" orientation="portrait" xlink:type="simple" id="oo_150179.jpg"/></fig></tp:treatment-sec></tp:taxon-treatment>
