# Supplementary material for: A monograph of the Australopacific Saprininae (Coleoptera, Histeridae)
Source: Zookeys. 2017 Aug 14;(689):1–263. doi: 10.3897/zookeys.689.12021 (PMC5672588; doi:10.3897/zookeys.689.12021)
Supplement: XML Treatment for Tomogenius papuaensis [file zookeys.689.12021-treatment57.xml]

<!DOCTYPE tp:taxon-treatment
  PUBLIC "-//TaxonX//DTD Taxonomic Treatment Publishing DTD v0 20100105//EN" "tax-treatment-NSO.dtd">
<tp:taxon-treatment xmlns:tp="http://www.plazi.org/taxpub"><tp:treatment-meta><kwd-group><label>Taxon classification</label><kwd><named-content xmlns:xlink="http://www.w3.org/1999/xlink" content-type="kingdom">Animalia</named-content></kwd><kwd><named-content xmlns:xlink="http://www.w3.org/1999/xlink" content-type="order">Coleoptera</named-content></kwd><kwd><named-content xmlns:xlink="http://www.w3.org/1999/xlink" content-type="family">Histeridae</named-content></kwd></kwd-group><mixed-citation publication-type="journal"><person-group><name><surname>Lackner</surname><given-names>Tomáš</given-names></name><name><surname>Leschen</surname><given-names>Richard A.B.</given-names></name></person-group><article-title>A monograph of the Australopacific <tp:taxon-name><tp:taxon-name-part taxon-name-part-type="subfamily">Saprininae</tp:taxon-name-part></tp:taxon-name> (<tp:taxon-name><tp:taxon-name-part taxon-name-part-type="order">Coleoptera</tp:taxon-name-part></tp:taxon-name>, <tp:taxon-name><tp:taxon-name-part taxon-name-part-type="family">Histeridae</tp:taxon-name-part></tp:taxon-name>)</article-title><source>Zookeys</source><day>14</day><month>8</month><year>2017</year><volume>2017</volume><issue>689</issue><fpage>1</fpage><lpage>263</lpage><pub-id pub-id-type="doi">10.3897/zookeys.689.12021</pub-id></mixed-citation></tp:treatment-meta><tp:nomenclature><tp:taxon-name>
              <tp:taxon-name-part taxon-name-part-type="genus" reg="Tomogenius">Tomogenius</tp:taxon-name-part>
              <tp:taxon-name-part taxon-name-part-type="species" reg="papuaensis">papuaensis</tp:taxon-name-part>
            </tp:taxon-name><tp:taxon-authority>Gomy, 2007</tp:taxon-authority><xref ref-type="fig" rid="F124">Figs 716</xref><xref ref-type="fig" rid="F125">, 717–722</xref><xref ref-type="fig" rid="F126">, 723–731</xref><xref ref-type="fig" rid="F134">, 755</xref><!--PageBreak--><tp:nomenclature-citation-list><tp:nomenclature-citation><tp:taxon-name>
                  <tp:taxon-name-part taxon-name-part-type="genus" reg="Tomogenius">Tomogenius</tp:taxon-name-part> <tp:taxon-name-part taxon-name-part-type="species" reg="papuaensis">papuaensis</tp:taxon-name-part></tp:taxon-name><comment>Gomy, 2007: 42, figs 2, 4, 6 and photographs.</comment></tp:nomenclature-citation></tp:nomenclature-citation-list></tp:nomenclature><tp:treatment-sec sec-type="type locality" id="SECID0EG2DO"><title>Type locality.</title><p>Papua New Guinea: Tapini.</p><fig id="F124" position="float" orientation="portrait"><label>Figure 716.</label><caption><p>
                  <italic><tp:taxon-name><tp:taxon-name-part taxon-name-part-type="genus" reg="Tomogenius">Tomogenius</tp:taxon-name-part> <tp:taxon-name-part taxon-name-part-type="species" reg="papuaensis">papuaensis</tp:taxon-name-part></tp:taxon-name></italic> Gomy, 2007 habitus, dorsal view.</p></caption><graphic xmlns:xlink="http://www.w3.org/1999/xlink" xlink:href="zookeys-689-001-g124.jpg" position="float" orientation="portrait" xlink:type="simple" id="oo_150186.jpg"/></fig></tp:treatment-sec><tp:treatment-sec sec-type="type material" id="SECID0ED3DO"><title>Type material examined.</title><p>
              <italic><tp:taxon-name><tp:taxon-name-part taxon-name-part-type="genus" reg="Tomogenius">Tomogenius</tp:taxon-name-part> <tp:taxon-name-part taxon-name-part-type="species" reg="papuaensis">papuaensis</tp:taxon-name-part></tp:taxon-name></italic> Gomy, 2007: paratype, ♂, side-mounted on triangular mounting card, with genitalia glued to another triangular mounting card situated below the specimen, with the following labels: “Nlle. GUINEE / Tapini VII. 1968 / (J. POULLARD réc.)” (printed); followed by: “♂” (printed); followed by: “<italic><tp:taxon-name><tp:taxon-name-part taxon-name-part-type="genus" reg="Tomogenius">Tomogenius</tp:taxon-name-part></tp:taxon-name></italic> / <italic><tp:taxon-name><tp:taxon-name-part taxon-name-part-type="species" reg="papuaensis">papuaensis</tp:taxon-name-part></tp:taxon-name></italic> Gomy / Y. Gomy - Det. 2009” (written-printed); followed by: “Y. Gomy des. / PARATYPE” (red label, printed); followed by: “Collection / Y. GOMY” (printed); followed by: “09-095” (yellow label, pencil-written, added by the senior author) (<abbrev xmlns:xlink="http://www.w3.org/1999/xlink" xlink:title="T. Lackner’s private collection, temporarily housed at ZSM" id="ABBRID0EF4DO" xlink:type="simple">TLAN</abbrev>).</p></tp:treatment-sec><tp:treatment-sec sec-type="biology" id="SECID0EJ4DO"><title>Biology.</title><p>Found in a cave in bat guano (<xref ref-type="bibr" rid="B30">Gomy 2007</xref>).</p></tp:treatment-sec><tp:treatment-sec sec-type="distribution" id="SECID0ET4DO"><title>Distribution.</title><p>Papua New Guinea: Tapini (Fig. <xref ref-type="fig" rid="F134">755</xref>).</p></tp:treatment-sec><tp:treatment-sec sec-type="description" id="SECID0E44DO"><title>Re-description.</title><p>Body length: <abbrev xmlns:xlink="http://www.w3.org/1999/xlink" xlink:title="length between anterior angles of pronotum and apices of elytra" id="ABBRID0ED5DO" xlink:type="simple">PEL</abbrev>: 3.35 mm; <abbrev xmlns:xlink="http://www.w3.org/1999/xlink" xlink:title="width between anterior angles of pronotum" id="ABBRID0EH5DO" xlink:type="simple">APW</abbrev>: 1.20 mm; <abbrev xmlns:xlink="http://www.w3.org/1999/xlink" xlink:title="width between posterior angles of pronotum" id="ABBRID0EL5DO" xlink:type="simple">PPW</abbrev>: 2.25 mm; <abbrev xmlns:xlink="http://www.w3.org/1999/xlink" xlink:title="length of elytron along elytral suture" id="ABBRID0EP5DO" xlink:type="simple">EL</abbrev>: 2.25 mm; <abbrev xmlns:xlink="http://www.w3.org/1999/xlink" xlink:title="maximum width between outer margins of elytra" id="ABBRID0ET5DO" xlink:type="simple">EW</abbrev>: 2.75 mm. Body (Fig. <xref ref-type="fig" rid="F124">716</xref>) ovoid, moderately convex from above, underside slightly flattened, cuticle almost black without metallic luster; legs and body appendages castaneous brown. Antennal scape (Fig. <xref ref-type="fig" rid="F125">717</xref>) not particularly thickened, with few short setae; club rather large, oval, entirely covered in dense short sensilla, intermingled with sparse longer erect sensilla; sensory structures of antennal club not examined.</p><p>Mandibles with rounded outer margin, acutely pointed, labrum slightly convex, sparsely punctate; mentum sub-trapezoid, anterior angles slightly produced, anterior margin with a shallow median notch, surface around it with several long setae, disc without setae; other mouthparts not examined.</p><p>Clypeus (Fig. <xref ref-type="fig" rid="F125">717</xref>) large, rectangular, flattened, with sparse fine punctures separated by several times their diameter; frontal stria absent; supraorbital stria vaguely present; frontal disc (Fig. <xref ref-type="fig" rid="F125">717</xref>) with sparse fine round punctures larger and coarser than those of clypeus; eyes convex, well visible from above.</p><fig id="F125" position="float" orientation="portrait"><label>Figures 717–722.</label><caption><p>
                  <bold>722</bold> <italic><tp:taxon-name><tp:taxon-name-part taxon-name-part-type="genus" reg="Tomogenius">Tomogenius</tp:taxon-name-part> <tp:taxon-name-part taxon-name-part-type="species" reg="papuaensis">papuaensis</tp:taxon-name-part></tp:taxon-name></italic> Gomy, 2007 head, dorsal view <bold>718</bold> propygidium + pygidium <bold>719</bold> prosternum <bold>720</bold> mesoventrite <bold>721</bold> lateral disc of metaventrite + metepisternum <bold>722</bold> protibia, dorsal view.</p></caption><graphic xmlns:xlink="http://www.w3.org/1999/xlink" xlink:href="zookeys-689-001-g125.jpg" position="float" orientation="portrait" xlink:type="simple" id="oo_150187.jpg"/></fig><p>Pronotal sides (Fig. <xref ref-type="fig" rid="F124">716</xref>) on basal two-thirds feebly convergent anteriorly, on apical third strongly convergent, apical angles obtuse, marginal pronotal stria complete, thin, slightly carinate; disc medially covered with sparse round fine punctation, punctures separated by several times their diameter, laterally punctation becomes coarser and denser; pronotal hypomeron glabrous; scutellum very small.</p><p>Elytral epipleura with very fine scattered punctures; marginal epipleural stria double, both striae weakly impressed but complete; marginal elytral stria well impressed, <!--PageBreak-->continuous along elytral apex as apical elytral stria, stopping in middle of elytral apical margin; humeral elytral stria well impressed on basal fourth; inner subhumeral stria absent, short; elytral disc with four dorsal elytral striae 1–4, first the longest, reaching about two-thirds of elytral length apically, second and third striae ending short of elytral half, fourth dorsal elytral stria the shortest, reaching about elytral third apically; characteristic hooked appendix present between fourth dorsal elytral and sutural striae in other species of the genus absent; sutural elytral stria weakened, intermittent, erased on basal third and apical tenth. Entire elytral disc punctate, on basal half (roughly) punctures very fine and sparse, on apical half (roughly) punctures larger and denser, but still rather sparse, separated approximately two-three times their diameter.</p><p>Propygidium (Fig. <xref ref-type="fig" rid="F125">718</xref>) transverse, about four times as broad as long, completely exposed, with dense and coarse punctures separated by less than their diameter; pygidium (Fig. <xref ref-type="fig" rid="F125">718</xref>) with sparser punctation, becoming even sparser and finer towards apex.</p><p>Anterior margin of median portion of prosternum (Fig. <xref ref-type="fig" rid="F125">719</xref>) rounded; marginal prosternal stria present only laterally; prosternal process flattened, broad, sparsely punctate; carinal prosternal striae (Fig. <xref ref-type="fig" rid="F125">719</xref>) slightly bisinuate, terminating near large and deep united apical foveae; lateral prosternal striae carinate, slightly convergent anteriorly, attaining apices of carinal prosternal striae. Lateral costa of antennal groove not reaching prosternal process.</p><p>Anterior margin of mesoventrite (Fig. <xref ref-type="fig" rid="F125">720</xref>) almost straight; discal marginal mesoventral stria well impressed, slightly carinate; disc flattened, with coarse punctures separated by about their diameter; meso-metaventral suture vague, meso-metaventral sutural stria undulate, intermittent.</p><!--PageBreak--><p>Intercoxal disc of metaventrite medially with slight longitudinal depression creating near basal margin two obtuse tubercles; disc of metaventrite rather coarsely punctate near anterior angles, medially punctures finer and sparser, becoming larger and coarser again along lateral margin. Lateral metaventral stria well impressed, carinate, shortened; lateral disc of metaventrite (Fig. <xref ref-type="fig" rid="F125">721</xref>) flattened, with round shallow large punctures fringed with microscopic setae; metepisternum + fused metepimeron <!--PageBreak-->(Fig. <xref ref-type="fig" rid="F125">721</xref>) evenly covered with much coarser and denser punctation, punctures without setae; lateral metepisternal stria present, deeply impressed and almost complete.</p><p>Intercoxal disc of first abdominal ventrite almost completely striate laterally; surface of disc with scattered oblong punctation, punctures becoming sparser and finer medially.</p><p>Protibia (Fig. <xref ref-type="fig" rid="F125">722</xref>) flattened and somewhat dilated, outer margin with six low teeth, topped by short triangular denticles followed by two-three minuscule denticles; setae of outer row short, sparse; setae of median row denser, slightly shorter than those of outer row; protarsal groove shallow; anterior protibial stria complete, costate; two thin, rather long tarsal denticles present apically; protibial spur short, straight, growing out from apical protibial margin; apical margin of protibia posteriorly with four tiny apical denticles; outer part of posterior surface of protibia finely imbricate, with a row of short setae; median part of posterior surface with additional row of minuscule setae; posterior protibial stria complete, with scattered minuscule setae turning into several tightly-spaced short and stout denticles near apical margin; inner margin with double row of short lamellate setae.</p><p>Mesotibia slender, outer margin with a single row of dense thin denticles growing in size apically; setae of outer row and those of median row not examined; posterior mesotibial stria not examined; anterior surface of mesotibia with dense row of well sclerotized short setae, with another similar row of much shorter situated below it; anterior mesotibial stria complete, terminating in numerous tiny inner anterior denticles; mesotibial spur broken off; apical margin with two tiny denticles; mesotarsus shorter than mesotibia; claws of apical tarsomere about half its length; metatibia basically similar to mesotibia, but denticles of outer margin much sparser than those of mesotibia; claws of apical tarsomere somewhat shorter, about one-third its length.</p><p>Male genitalia. Eighth sternite (Figs <xref ref-type="fig" rid="F126">723–724</xref>) fused medially; apically with a closely-set cluster of long, brush-like setae; eighth tergite and eighth sternite not fused laterally (Fig. <xref ref-type="fig" rid="F126">725</xref>). Ninth tergite (Figs <xref ref-type="fig" rid="F126">726–727</xref>) longitudinally divided medially; spiculum gastrale (Figs <xref ref-type="fig" rid="F126">728–729</xref>) gradually dilated in most of apical half, basal end dilated, spoon-like. Aedeagus (Figs <xref ref-type="fig" rid="F126">730–731</xref>) slender, subparallel, slightly bisinuate before apex; basal piece of aedeagus short, ratio of its length : length of parameres 1 : 4; parameres fused along their basal two-thirds (roughly); aedeagus slightly curved from lateral view (Fig. <xref ref-type="fig" rid="F126">731</xref>).</p><fig id="F126" position="float" orientation="portrait"><label>Figures 723–731.</label><caption><p>
                  <bold>723</bold> <italic><tp:taxon-name><tp:taxon-name-part taxon-name-part-type="genus" reg="Tomogenius">Tomogenius</tp:taxon-name-part> <tp:taxon-name-part taxon-name-part-type="species" reg="papuaensis">papuaensis</tp:taxon-name-part></tp:taxon-name></italic> Gomy, 2007 male terminalia: 8<sup>th</sup> sternite + 8<sup>th</sup> tergite, ventral view <bold>724</bold> ditto, dorsal view <bold>725</bold> ditto, lateral view <bold>726</bold> male terminalia: 9<sup>th</sup> + 10<sup>th</sup> tergites, dorsal view <bold>727</bold> ditto, lateral view <bold>728</bold> male terminalia: spiculum gastrale, ventral view <bold>729</bold> ditto, lateral view <bold>730</bold> male terminalia: aedeagus, dorsal view <bold>731</bold> ditto, lateral view.</p></caption><graphic xmlns:xlink="http://www.w3.org/1999/xlink" xlink:href="zookeys-689-001-g126.jpg" position="float" orientation="portrait" xlink:type="simple" id="oo_150188.jpg"/></fig></tp:treatment-sec><tp:treatment-sec><!--Section generated to contain objects referenced in tp:taxon-treatment.--><fig id="F134" position="float" orientation="portrait"><label>Figure 755.</label><caption><p>Distribution of <tp:taxon-name><tp:taxon-name-part taxon-name-part-type="subfamily">Saprininae</tp:taxon-name-part></tp:taxon-name> in New Guinea and Solomon Islands: <tp:taxon-name><tp:taxon-name-part taxon-name-part-type="genus" reg="Hypocacculus">Hypocacculus</tp:taxon-name-part> (<tp:taxon-name-part taxon-name-part-type="subgenus" reg="Hypocacculus">Hypocacculus</tp:taxon-name-part>) <tp:taxon-name-part taxon-name-part-type="species" reg="hyla">hyla</tp:taxon-name-part></tp:taxon-name> (Marseul, 1864) (New Guinea); <tp:taxon-name><tp:taxon-name-part taxon-name-part-type="genus" reg="Hypocaccus">Hypocaccus</tp:taxon-name-part> (<tp:taxon-name-part taxon-name-part-type="subgenus" reg="Hypocaccus">Hypocaccus</tp:taxon-name-part>) <tp:taxon-name-part taxon-name-part-type="species" reg="brasiliensis">brasiliensis</tp:taxon-name-part></tp:taxon-name> (Paykull, 1811) (New Guinea: New Britain); <tp:taxon-name><tp:taxon-name-part taxon-name-part-type="genus" reg="Saprinus">Saprinus</tp:taxon-name-part> (<tp:taxon-name-part taxon-name-part-type="subgenus" reg="Saprinus">Saprinus</tp:taxon-name-part>) <tp:taxon-name-part taxon-name-part-type="species" reg="cyaneus">cyaneus</tp:taxon-name-part> <tp:taxon-name-part taxon-name-part-type="subspecies" reg="cyaneus">cyaneus</tp:taxon-name-part></tp:taxon-name> (Fabricius, 1775) (New Guinea); <tp:taxon-name><tp:taxon-name-part taxon-name-part-type="genus" reg="Saprinus">Saprinus</tp:taxon-name-part> (<tp:taxon-name-part taxon-name-part-type="subgenus" reg="Saprinus">Saprinus</tp:taxon-name-part>) <tp:taxon-name-part taxon-name-part-type="species" reg="grandiclava">grandiclava</tp:taxon-name-part></tp:taxon-name> Kanaar, 1989 (New Guinea); <tp:taxon-name><tp:taxon-name-part taxon-name-part-type="genus" reg="Saprinus">Saprinus</tp:taxon-name-part> (<tp:taxon-name-part taxon-name-part-type="subgenus" reg="Saprinus">Saprinus</tp:taxon-name-part>) <tp:taxon-name-part taxon-name-part-type="species" reg="nitiduloides">nitiduloides</tp:taxon-name-part></tp:taxon-name> Fairmaire, 1883 (New Guinea: New Britain; Solomon Islands); <tp:taxon-name><tp:taxon-name-part taxon-name-part-type="genus" reg="Saprinus">Saprinus</tp:taxon-name-part> (<tp:taxon-name-part taxon-name-part-type="subgenus" reg="Saprinus">Saprinus</tp:taxon-name-part>) <tp:taxon-name-part taxon-name-part-type="species" reg="splendens">splendens</tp:taxon-name-part></tp:taxon-name> (Paykull, 1811) (New Guinea) and <italic><tp:taxon-name><tp:taxon-name-part taxon-name-part-type="genus" reg="Tomogenius">Tomogenius</tp:taxon-name-part> <tp:taxon-name-part taxon-name-part-type="species" reg="papuaensis">papuaensis</tp:taxon-name-part></tp:taxon-name></italic> Gomy, 2007 (New Guinea).</p></caption><graphic xmlns:xlink="http://www.w3.org/1999/xlink" xlink:href="zookeys-689-001-g134.jpg" position="float" orientation="portrait" xlink:type="simple" id="oo_150196.jpg"/></fig></tp:treatment-sec><ref-list><ref id="B30"><mixed-citation xmlns:xlink="http://www.w3.org/1999/xlink" xlink:type="simple">
          <person-group><name name-style="western"><surname>Gomy</surname><given-names>Y</given-names></name></person-group> (<year>2007</year>) <article-title>Description de deux espèces inédites d’<tp:taxon-name><tp:taxon-name-part taxon-name-part-type="family">Histeridae</tp:taxon-name-part></tp:taxon-name> de Nouvelle-Guinée (<tp:taxon-name><tp:taxon-name-part taxon-name-part-type="order">Coleoptera</tp:taxon-name-part></tp:taxon-name>).</article-title> <source>Bulletin de la Société entomologique de France</source> <volume>112</volume>(<issue>1</issue>): <fpage>41</fpage>–<lpage>48</lpage>.</mixed-citation></ref></ref-list></tp:taxon-treatment>
