# Supplementary material for: A monograph of the Australopacific Saprininae (Coleoptera, Histeridae)
Source: Zookeys. 2017 Aug 14;(689):1–263. doi: 10.3897/zookeys.689.12021 (PMC5672588; doi:10.3897/zookeys.689.12021)
Supplement: XML Treatment for Tomogenius ripicola [file zookeys.689.12021-treatment58.xml]

<!DOCTYPE tp:taxon-treatment
  PUBLIC "-//TaxonX//DTD Taxonomic Treatment Publishing DTD v0 20100105//EN" "tax-treatment-NSO.dtd">
<tp:taxon-treatment xmlns:tp="http://www.plazi.org/taxpub"><tp:treatment-meta><kwd-group><label>Taxon classification</label><kwd><named-content xmlns:xlink="http://www.w3.org/1999/xlink" content-type="kingdom">Animalia</named-content></kwd><kwd><named-content xmlns:xlink="http://www.w3.org/1999/xlink" content-type="order">Coleoptera</named-content></kwd><kwd><named-content xmlns:xlink="http://www.w3.org/1999/xlink" content-type="family">Histeridae</named-content></kwd></kwd-group><mixed-citation publication-type="journal"><person-group><name><surname>Lackner</surname><given-names>Tomáš</given-names></name><name><surname>Leschen</surname><given-names>Richard A.B.</given-names></name></person-group><article-title>A monograph of the Australopacific <tp:taxon-name><tp:taxon-name-part taxon-name-part-type="subfamily">Saprininae</tp:taxon-name-part></tp:taxon-name> (<tp:taxon-name><tp:taxon-name-part taxon-name-part-type="order">Coleoptera</tp:taxon-name-part></tp:taxon-name>, <tp:taxon-name><tp:taxon-name-part taxon-name-part-type="family">Histeridae</tp:taxon-name-part></tp:taxon-name>)</article-title><source>Zookeys</source><day>14</day><month>8</month><year>2017</year><volume>2017</volume><issue>689</issue><fpage>1</fpage><lpage>263</lpage><pub-id pub-id-type="doi">10.3897/zookeys.689.12021</pub-id></mixed-citation></tp:treatment-meta><tp:nomenclature><tp:taxon-name>
              <tp:taxon-name-part taxon-name-part-type="genus" reg="Tomogenius">Tomogenius</tp:taxon-name-part>
              <tp:taxon-name-part taxon-name-part-type="species" reg="ripicola">ripicola</tp:taxon-name-part>
            </tp:taxon-name><tp:taxon-authority>(Marseul, 1870)</tp:taxon-authority><xref ref-type="fig" rid="F127">Figs 732</xref><xref ref-type="fig" rid="F128">, 733–741</xref><xref ref-type="fig" rid="F129">, 742–750</xref><xref ref-type="fig" rid="F146">, 767</xref><tp:nomenclature-citation-list><tp:nomenclature-citation><tp:taxon-name>
                  <tp:taxon-name-part taxon-name-part-type="genus" reg="Saprinus">Saprinus</tp:taxon-name-part> <tp:taxon-name-part taxon-name-part-type="species" reg="ripicola">ripicola</tp:taxon-name-part></tp:taxon-name><comment>Marseul, 1870: 118.</comment></tp:nomenclature-citation></tp:nomenclature-citation-list></tp:nomenclature><tp:treatment-sec sec-type="type locality" id="SECID0EUGEO"><title>Type locality.</title><p>Australia: Murray River.</p><fig id="F127" position="float" orientation="portrait"><label>Figure 732.</label><caption><p>
                  <italic><tp:taxon-name><tp:taxon-name-part taxon-name-part-type="genus" reg="Tomogenius">Tomogenius</tp:taxon-name-part> <tp:taxon-name-part taxon-name-part-type="species" reg="ripicola">ripicola</tp:taxon-name-part></tp:taxon-name></italic> (Marseul, 1870) habitus, dorsal view.</p></caption><graphic xmlns:xlink="http://www.w3.org/1999/xlink" xlink:href="zookeys-689-001-g127.jpg" position="float" orientation="portrait" xlink:type="simple" id="oo_150189.jpg"/></fig></tp:treatment-sec><tp:treatment-sec sec-type="type material" id="SECID0ERHEO"><title>Type material examined.</title><p>
              <italic><tp:taxon-name><tp:taxon-name-part taxon-name-part-type="genus" reg="Saprinus">Saprinus</tp:taxon-name-part> <tp:taxon-name-part taxon-name-part-type="species" reg="ripicola">ripicola</tp:taxon-name-part></tp:taxon-name></italic> Marseul, 1870: Lectotype (designated by Y. Gomy in 2004), ♂, side-mounted with extracted and dismembered genitalia glued onto the same mounting card as the specimen, both antennal clubs missing, <!--PageBreak-->both protarsi and right mesotarsus missing, both metatibiae broken off, glued to the same mounting card as the specimen, with the following labels: “<tp:taxon-name><tp:taxon-name-part taxon-name-part-type="genus" reg="Gnathoncus">Gnathoncus</tp:taxon-name-part></tp:taxon-name> / <tp:taxon-name><tp:taxon-name-part taxon-name-part-type="species" reg="ripicola">ripicola</tp:taxon-name-part></tp:taxon-name> M / Murray Riv. ♂ / illegible” (round pink label, written); followed by: “Murray / Riv.” (pencil-written); followed by: “MUSEUM PARIS / COLL. / DE MARSEUL 1890” (pink label, printed); followed by: “TOMOGENIUS / G. Dahlgren det / RIPICOLA MARS.” (printed-written); followed by: “♂” (written); followed by: “<tp:taxon-name><tp:taxon-name-part taxon-name-part-type="genus" reg="Tomogenius">Tomogenius</tp:taxon-name-part></tp:taxon-name> / <tp:taxon-name><tp:taxon-name-part taxon-name-part-type="species" reg="ripicola">ripicola</tp:taxon-name-part></tp:taxon-name> / Mars. / Y. GOMY DET 2004” (written-printed); followed by: “Y. Gomy des. / LECTOTYPE” (red label, printed) (<named-content xmlns:xlink="http://www.w3.org/1999/xlink" content-type="dwc:institutional_code" xlink:type="simple">MNHN</named-content>). Paralectotype, ♂, designated by Y. Gomy in 2004, side-mounted with genitalia extracted, dismembered and glued to the same mounting card as the specimen, right antennal funicle missing, right protibia, left protarus, both mesotarsi and right metatarsus missing, with the following labels: “♂” (written); followed by: “<tp:taxon-name><tp:taxon-name-part taxon-name-part-type="genus" reg="Gnathoncus">Gnathoncus</tp:taxon-name-part></tp:taxon-name> ? / illegible / ♂ / Murray riv. / Cast. 69” (round, pink label, written); followed by: “TOMOGENIUS / RIPICOLA / TYPE” (pencil-written); followed by: “MUSEUM PARIS / COLL. / DE MARSEUL 1890” (pink label, printed); followed by: “TOMOGENIUS / G. Dahlgren det / RIPICOLA MARS.” (printed-written); followed by: “TYPE” (red-printed label); followed by: “Y. Gomy des. / PARALECTOTYPE” (red label, printed) (<named-content xmlns:xlink="http://www.w3.org/1999/xlink" content-type="dwc:institutional_code" xlink:type="simple">MNHN</named-content>).</p></tp:treatment-sec><tp:treatment-sec sec-type="material" id="SECID0EUJEO"><title>Additional material examined.</title><p>AUSTRALIA. Queensland: 4 ♀♀ &amp; 6 ♂♂ Flogged Horse Cave, 20 km N of Rockhampton, 14.xi.1986, R.B. Halliday (ex bat guano) (<named-content xmlns:xlink="http://www.w3.org/1999/xlink" content-type="dwc:institutional_code" xlink:type="simple">ANIC</named-content>); 8 ♀♀ &amp; 10 ♂♂ &amp; 1 spec., Mt. Etna, Johannsens Mine, 15.v.1986, E. Holm (ex ghost-bat guano) (<named-content xmlns:xlink="http://www.w3.org/1999/xlink" content-type="dwc:institutional_code" xlink:type="simple">ANIC</named-content>); 1 ♂, Isla Gorge National Park, 5 km NE, <named-content xmlns:xlink="http://www.w3.org/1999/xlink" content-type="dwc:verbatimCoordinates" xlink:type="simple"><named-content content-type="geo-json" specific-use="{&#34;type&#34;:&#34;Point&#34;,&#34;coordinates&#34;:[150.016667,-25.166667]}" id="NCID0EHKEO" xlink:type="simple">25°10'S, 150°01'E</named-content></named-content>, 270 m, 3.–5.iv.1998, G. Monteith (O/F dung trap) (<named-content xmlns:xlink="http://www.w3.org/1999/xlink" content-type="dwc:institutional_code" xlink:type="simple">QM</named-content>); 1 spec., Wyreema, no date, O.W. Tiegs (<named-content xmlns:xlink="http://www.w3.org/1999/xlink" content-type="dwc:institutional_code" xlink:type="simple">QM</named-content>); 1 ♂, Boggom, 12/2 (Nathan G) via Taroom, <named-content xmlns:xlink="http://www.w3.org/1999/xlink" content-type="dwc:verbatimCoordinates" xlink:type="simple"><named-content content-type="geo-json" specific-use="{&#34;type&#34;:&#34;Point&#34;,&#34;coordinates&#34;:[150.133333,-25.450000]}" id="NCID0EZKEO" xlink:type="simple">25°27'S, 150°08'E</named-content></named-content>, 13.xi.1996–i.1997, Cook &amp; Monteith (FIT trap, baited) (<named-content xmlns:xlink="http://www.w3.org/1999/xlink" content-type="dwc:institutional_code" xlink:type="simple">QM</named-content>); 1 ♂, One Tree Hill, 5.5 km SE, <named-content xmlns:xlink="http://www.w3.org/1999/xlink" content-type="dwc:verbatimCoordinates" xlink:type="simple"><named-content content-type="geo-json" specific-use="{&#34;type&#34;:&#34;Point&#34;,&#34;coordinates&#34;:[151.916667,-25.333333]}" id="NCID0EGLEO" xlink:type="simple">25°20'S, 151°55'E</named-content></named-content>, 120 m, 26.ix.–14.xii.1999, D. &amp; I. Cook (vine scrub intercept) (<named-content xmlns:xlink="http://www.w3.org/1999/xlink" content-type="dwc:institutional_code" xlink:type="simple">QM</named-content>). New South Wales: 1 spec., New South Wales, without further data (<named-content xmlns:xlink="http://www.w3.org/1999/xlink" content-type="dwc:institutional_code" xlink:type="simple">BMNH</named-content>); 3 specs., Forest Keep, Tammworth, Lea leg. (<named-content xmlns:xlink="http://www.w3.org/1999/xlink" content-type="dwc:institutional_code" xlink:type="simple">BMNH</named-content>); 1 ♀, Salt Hole Creek, 38 km NE of Broken Hill, 27.ix.1975, Z. Liepa (<named-content xmlns:xlink="http://www.w3.org/1999/xlink" content-type="dwc:institutional_code" xlink:type="simple">ANIC</named-content>); 1 ♀, Wahroonga, no date, H.J. Carter (<named-content xmlns:xlink="http://www.w3.org/1999/xlink" content-type="dwc:institutional_code" xlink:type="simple">ANIC</named-content>); 1 ♂, 20 km W Kempsey, 14.i.1987, Yessabah Cave, E. Holm (bat guano) (<named-content xmlns:xlink="http://www.w3.org/1999/xlink" content-type="dwc:institutional_code" xlink:type="simple">ANIC</named-content>); 1 ♂, Lithgow, 8 km SW, <named-content xmlns:xlink="http://www.w3.org/1999/xlink" content-type="dwc:verbatimCoordinates" xlink:type="simple"><named-content content-type="geo-json" specific-use="{&#34;type&#34;:&#34;Point&#34;,&#34;coordinates&#34;:[150.083333,-33.516667]}" id="NCID0EMMEO" xlink:type="simple">33°31'S, 150°05'E</named-content></named-content>, 17.xi.1991, Tom Gush (on dead kangaroo) (<named-content xmlns:xlink="http://www.w3.org/1999/xlink" content-type="dwc:institutional_code" xlink:type="simple">ANIC</named-content>); 1 ♂, Lake George, 10.–12.i.1969, W.J.M. Vestjens (<named-content xmlns:xlink="http://www.w3.org/1999/xlink" content-type="dwc:institutional_code" xlink:type="simple">ANIC</named-content>); 1 ♂, <tp:taxon-name><tp:taxon-name-part taxon-name-part-type="genus" reg="Acacia">Acacia</tp:taxon-name-part></tp:taxon-name> Plateau, H. Davidson (<named-content xmlns:xlink="http://www.w3.org/1999/xlink" content-type="dwc:institutional_code" xlink:type="simple">ANIC</named-content>); 1 spec., Tamwroth, Lea (<named-content xmlns:xlink="http://www.w3.org/1999/xlink" content-type="dwc:institutional_code" xlink:type="simple">SAMA</named-content>). Western Australia: 1 ♀ &amp; 1 ♂, Weelawadji Cave, 29.45S 115.10E, 14–24 km N of Stockyard Gully, 17 km W of Eneabba, 8.x.1972, J. Lowry (<named-content xmlns:xlink="http://www.w3.org/1999/xlink" content-type="dwc:institutional_code" xlink:type="simple">ANIC</named-content>); 3 specs., Mt. Barker; 1 ♂, Liefden-Lyndhurst, 2.iv.1960, P. Aitken (<named-content xmlns:xlink="http://www.w3.org/1999/xlink" content-type="dwc:institutional_code" xlink:type="simple">SAMA</named-content>); 1 spec., Pelsart Island, Houtman’s Abrs., Lea (<named-content xmlns:xlink="http://www.w3.org/1999/xlink" content-type="dwc:institutional_code" xlink:type="simple">SAMA</named-content>); 1 spec., New Norcia, x.1953, Demarz leg. (<named-content xmlns:xlink="http://www.w3.org/1999/xlink" content-type="dwc:institutional_code" xlink:type="simple">MNHN</named-content>, coll. Thérond). South Australia: 1 ♂, Port Lincoln, Blackburn, 1884 (<named-content xmlns:xlink="http://www.w3.org/1999/xlink" content-type="dwc:institutional_code" xlink:type="simple">BMNH</named-content>); 1 spec., S. Australia, without further data (<named-content xmlns:xlink="http://www.w3.org/1999/xlink" content-type="dwc:institutional_code" xlink:type="simple">BMNH</named-content>); 1 spec., Adelaide (? - illegible), without further data (<named-content xmlns:xlink="http://www.w3.org/1999/xlink" content-type="dwc:institutional_code" xlink:type="simple">BMNH</named-content>); 1 ♂, Flinders Island, 33.43S 134.31E, 27.vii.–2.viii.1987, J.E. Feehan (<named-content xmlns:xlink="http://www.w3.org/1999/xlink" content-type="dwc:institutional_code" xlink:type="simple">ANIC</named-content>); 1 spec., Ardrossan, J.G.O. Tepper (<named-content xmlns:xlink="http://www.w3.org/1999/xlink" content-type="dwc:institutional_code" xlink:type="simple">SAMA</named-content>); 1 spec., Ferries-McDonald National Park, 12.v.1977, E.G. Matthews (<named-content xmlns:xlink="http://www.w3.org/1999/xlink" content-type="dwc:institutional_code" xlink:type="simple">SAMA</named-content>); 2 specs., Mt. Lofty, J.G.O. Tepper (<named-content xmlns:xlink="http://www.w3.org/1999/xlink" content-type="dwc:institutional_code" xlink:type="simple">SAMA</named-content>); 4 specs., ditto, but S.H. Curnow (<named-content xmlns:xlink="http://www.w3.org/1999/xlink" content-type="dwc:institutional_code" xlink:type="simple">SAMA</named-content>); 2 specs., Lucindale, Feuerheerdt (<named-content xmlns:xlink="http://www.w3.org/1999/xlink" content-type="dwc:institutional_code" xlink:type="simple">SAMA</named-content>). Australian Capital Territory: 1 ♂, Gungahlin, 20.ix.1964, W.J.M.Vestjens; 1 ♀, ditto, but 13.ii.1966 (both exs. <named-content xmlns:xlink="http://www.w3.org/1999/xlink" content-type="dwc:institutional_code" xlink:type="simple">ANIC</named-content>). Victoria: 1 ♀ &amp; 1 spec., Victoria, M.F.L., no further data (<named-content xmlns:xlink="http://www.w3.org/1999/xlink" content-type="dwc:institutional_code" xlink:type="simple">BMNH</named-content>); 2 specs., Birchip, J.C. Goudie (<named-content xmlns:xlink="http://www.w3.org/1999/xlink" content-type="dwc:institutional_code" xlink:type="simple">SAMA</named-content>); 1 spec., Tawonga, 2 km W, <named-content xmlns:xlink="http://www.w3.org/1999/xlink" content-type="dwc:verbatimCoordinates" xlink:type="simple"><named-content content-type="geo-json" specific-use="{&#34;type&#34;:&#34;Point&#34;,&#34;coordinates&#34;:[147.133333,-30.666667]}" id="NCID0EWQEO" xlink:type="simple">30°40'S, 147°08'E</named-content></named-content>, 13.x.1990, Tom Gush (on dead sheep) (<named-content xmlns:xlink="http://www.w3.org/1999/xlink" content-type="dwc:institutional_code" xlink:type="simple">ANIC</named-content>). Unknown localities. 1 spec., Galeon? (illegible), Pascoe Coll., no further data (<named-content xmlns:xlink="http://www.w3.org/1999/xlink" content-type="dwc:institutional_code" xlink:type="simple">BMNH</named-content>); 2 ♂♂ &amp; 2 specs., M.F.L vii.[19]35, Evansford. V., no further data (<named-content xmlns:xlink="http://www.w3.org/1999/xlink" content-type="dwc:institutional_code" xlink:type="simple">BMNH</named-content>).</p></tp:treatment-sec><tp:treatment-sec sec-type="biology" id="SECID0EKREO"><title>Biology.</title><p>Found on bat guano in caves as well as on carrion.</p></tp:treatment-sec><tp:treatment-sec sec-type="distribution" id="SECID0EPREO"><title>Distribution.</title><p>Australia: New South Wales, Queensland, Victoria, Australian Capital Territory, Western Australia and South Australia (Fig. <xref ref-type="fig" rid="F146">767</xref>).</p></tp:treatment-sec><tp:treatment-sec sec-type="remarks" id="SECID0E1REO"><title>Remarks.</title><p>It is unclear why Gomy designated a lectotype from a specimen that did not bear the “Type” label; perhaps because the specific epithet on the “Type”-labelled specimen did not read “<italic><tp:taxon-name><tp:taxon-name-part taxon-name-part-type="species" reg="ripicola">ripicola</tp:taxon-name-part></tp:taxon-name></italic>” nor anything resembling it.</p></tp:treatment-sec><tp:treatment-sec sec-type="description" id="SECID0EKSEO"><title>Re-description.</title><p>Body length <abbrev xmlns:xlink="http://www.w3.org/1999/xlink" xlink:title="length between anterior angles of pronotum and apices of elytra" id="ABBRID0EQSEO" xlink:type="simple">PEL</abbrev>: 2.60–2.90 mm; <abbrev xmlns:xlink="http://www.w3.org/1999/xlink" xlink:title="width between anterior angles of pronotum" id="ABBRID0EUSEO" xlink:type="simple">APW</abbrev>: 1.00–1.15 mm; <abbrev xmlns:xlink="http://www.w3.org/1999/xlink" xlink:title="width between posterior angles of pronotum" id="ABBRID0EYSEO" xlink:type="simple">PPW</abbrev>: 1.85–2.10 mm; <abbrev xmlns:xlink="http://www.w3.org/1999/xlink" xlink:title="maximum width between outer margins of elytra" id="ABBRID0E3SEO" xlink:type="simple">EW</abbrev>: 2.25–2.40 mm; <abbrev xmlns:xlink="http://www.w3.org/1999/xlink" xlink:title="length of elytron along elytral suture" id="ABBRID0EATEO" xlink:type="simple">EL</abbrev>: 1.65–1.90 mm. Body (Fig. <xref ref-type="fig" rid="F127">732</xref>) ovoid, moderately convex from above, underside slightly flattened, pronotum narrower than elytra, elytra widest at humeri; cuticle of elytra pitch-black with faint blueish hue, pronotum lighter, dark brown with faint bronze hue; legs, mouthparts and antennae castaneous.</p><p>Antennal scape (Fig. <xref ref-type="fig" rid="F128">733</xref>) not particularly thickened, with few microscopic setae; club (Fig. <xref ref-type="fig" rid="F128">734</xref>) rather large, oval, dorsally with two horizontal slit-like pits, ventrally (Fig. <xref ref-type="fig" rid="F128">735</xref>) with two vertical slit-like pits, entirely covered in dense short sensilla, intermingled with sparse longer erect sensilla; sensory structures of antennal club apart from sensory slit-like pits present dorsally and ventrally not examined.</p><fig id="F128" position="float" orientation="portrait"><label>Figures 733–741.</label><caption><p>
                  <bold>733</bold> <italic><tp:taxon-name><tp:taxon-name-part taxon-name-part-type="genus" reg="Tomogenius">Tomogenius</tp:taxon-name-part> <tp:taxon-name-part taxon-name-part-type="species" reg="ripicola">ripicola</tp:taxon-name-part></tp:taxon-name></italic> (Marseul, 1870) head, dorsal view <bold>734</bold> antennal club, dorsal view <bold>735</bold> ditto, ventral view <bold>736</bold> propygidium + pygidium <bold>737</bold> prosternum <bold>738</bold> mesoventrite <bold>739</bold> lateral disc of metaventrite + metepisternum <bold>740</bold> protibia, dorsal view <bold>741</bold> ditto, ventral view.</p></caption><graphic xmlns:xlink="http://www.w3.org/1999/xlink" xlink:href="zookeys-689-001-g128.jpg" position="float" orientation="portrait" xlink:type="simple" id="oo_150190.jpg"/></fig><!--PageBreak--><p>Mandibles (Fig. <xref ref-type="fig" rid="F127">732</xref>) punctate, with rounded outer margin, acutely pointed, sub-apical tooth on inner margin of left mandible obtuse; labrum even, convex, punctate, approximately twice as wide as long, labral pits each with single long labral seta; terminal labial palpomere elongated, its width about one-fourth its length, pointed apically; mentum sub-trapezoid, anterior angles slightly produced, anterior margin with <!--PageBreak-->a shallow emargination medially, surface around it with two long setae from each side, lateral margins with a single one row of much shorter sparse ramose setae, disc with few scattered setae; terminal maxillary palpomere narrowing on apical third, apex pointed, slender, its width about one-fourth its length; rest of the mouthparts not examined.</p><p>Clypeus (Fig. <xref ref-type="fig" rid="F127">732</xref>) even, rounded laterally, punctate; frontal and supraorbital striae absent, occipital stria present, fine; frontal disc (Fig. <xref ref-type="fig" rid="F127">732</xref>) punctate, punctures deep, round and most dense medially, separated by their own to several times their diameter; eyes convex, well visible from above.</p><p>Pronotal sides (Fig. <xref ref-type="fig" rid="F126">731</xref>) convergent anteriorly, apical angles obtuse, marginal pronotal stria complete, thin, slightly carinate, somewhat weakened behind head; disc entirely punctate, medially punctures separated by several times their diameter, fine, becoming coarser and denser laterally, especially near apical angles where they are deep, ellipsoid and separated by less than their own diameter; pronotal hypomeron glabrous; occasionally small ante-scutellar fovea present; scutellum very small.</p><p>Elytral epipleura punctate; marginal epipleural stria double, one stria weakly impressed, while the second one deeply impressed and in punctures, both striae complete; marginal elytral stria, deeply impressed and in punctures, continuous along elytral apex as weakened apical elytral stria not attaining the apical end of sutural elytral one; humeral elytral stria deeply impressed on basal third, surface around it with minute strioles; outer (?) subhumeral stria present as a short median fragment; elytral disc with four dorsal elytral striae 1–4, all striae in fine punctures, stria 1 and 2 surpassing elytral half apically, striae 3 and 4 shorter, reaching approximately <!--PageBreak-->elytral half apically; basal ends of all striae curved; between fourth dorsal elytral and sutural striae a characteristic hooked appendix present, basally occasionally connected to basal fragment of sutural elytral stria; sutural elytral stria apart from this basal fragment interrupted on basal third, continued apical two-thirds (roughly), becoming weaker apically. Entire elytral disc punctate, but punctures on basal elytral third (roughly) very fine and sparse, separated several times their diameter, on apical two-thirds (roughly) punctures larger and denser, separated approximately by their <!--PageBreak--><!--PageBreak-->diameter, becoming almost confluent apically; punctures near extreme elytral apex with minuscule striolae among them.</p><p>Propygidium (Fig. <xref ref-type="fig" rid="F128">736</xref>) transverse, about four times as broad as long, completely exposed, with very dense but small punctures separated by less than their diameter; <!--PageBreak-->pygidium (Fig. <xref ref-type="fig" rid="F128">736</xref>) with sparser round punctures, separated by about twice their diameter, becoming sparser and finer towards apex.</p><p>Anterior margin of median portion of prosternum (Fig. <xref ref-type="fig" rid="F128">737</xref>) rounded; marginal prosternal stria absent; prosternal process broad, flattened, dorso-laterally with punctures, apex of prosternal keel considerably elevated with respect to the rest of the surface; carinal prosternal striae (Fig. <xref ref-type="fig" rid="F128">737</xref>) sub-parallel, terminating near large and deep apical foveae separated by apex of prosternal prosternal process; lateral prosternal striae carinate, slightly convergent anteriorly, attaining apices of carinal prosternal striae.</p><p>Discal marginal mesoventral stria (Fig. <xref ref-type="fig" rid="F128">738</xref>) well impressed, somewhat carinate, slightly inwardly arcuate medially; disc flattened, with approximately 40–50 round deep punctures separated by about less than their diameter; meso-metaventral suture distinct, straight; meso-metaventral sutural stria absent.</p><p>Intercoxal disc of metaventrite in male medially with shallow depression, in female slightly convex; disc of metaventrite medially with very fine scattered punctures, laterally and basally (especially in the area behind metacoxa) punctures becoming coarser and denser. Lateral metaventral stria well impressed, carinate, straight, shortened apically; lateral disc of metaventrite (Fig. <xref ref-type="fig" rid="F128">739</xref>) flattened, with round shallow large punctures; metepisternum + fused metepimeron (Fig. <xref ref-type="fig" rid="F128">739</xref>) evenly covered with much coarser, deeper and denser punctation; lateral metepisternal stria present, deeply impressed and almost complete.</p><p>Intercoxal disc of first abdominal ventrite flattened, completely striate laterally; surface of disc with scattered oblong punctation, punctures becoming sparser and finer medially.</p><!--PageBreak--><p>Protibia (Fig. <xref ref-type="fig" rid="F128">740</xref>) flattened and dilated, outer margin without visible teeth, with approximately nine short denticles growing out directly from outer protibial margin and becoming progressively smaller in proximal direction; setae of outer row short, moderately dense, regular; setae of median row similarly dense and regular, but shorter than those of outer row; protarsal groove shallow; anterior protibial stria complete, costate; two thin, short tarsal denticles present apically; protibial spur short and thin, straight, growing out from apical protibial margin from near tarsal insertion; apical <!--PageBreak--><!--PageBreak--><!--PageBreak--><!--PageBreak--><!--PageBreak--><!--PageBreak-->margin of protibia posteriorly with two-three tiny apical denticles; outer part of posterior surface of protibia (Fig. <xref ref-type="fig" rid="F128">741</xref>) glabrous, with a row of short setae; median part of posterior surface with an additional row of minuscule setae; posterior protibial stria complete, with scattered minuscule setae turning into a row of tightly-spaced short setae near apical margin; inner margin with double row of dense short setae.</p><p>Mesotibia slender, outer margin with a single row of dense thin denticles growing in size apically; setae of outer row sparse, fine, regular and short, growing somewhat longer apically; setae of median row irregular, much shorter than those of outer row; posterior mesotibial stria complete; anterior surface of mesotibia with a dense row of well sclerotized short denticles, with another similar row of much shorter and finer setae situated below it; anterior mesotibial stria complete, terminating in several tiny inner anterior denticles; mesotibial spur stout, short; apical margin with two tiny denticles; mesotarsus shorter than mesotibia; claws of apical tarsomere about half its length; metatibia more slender and longer than mesotibia, three-four short denticles present on outer margin and three longer denticles present near metatibial apex; anterior face of metatibia with a single row of dense short and regular denticles; claws of apical tarsomere in both meso- and metatibia bent, shorter than half its length.</p><p>Male genitalia. Eighth sternite (Figs <xref ref-type="fig" rid="F129">742–743</xref>) fused on its entire length, but its sclerotization widely separated medially; with large velum bearing laterally a dense tuft of long setae (best observable from lateral view, Fig. <xref ref-type="fig" rid="F129">744</xref>), apex of 8<sup>th</sup> sternite with a dense row of shorter hooked setae; rest of velum with several dense rows of setae becoming progressively shorter apically; eighth tergite apically slightly inwardly arcuate, covered with numerous pseudo-pores; eighth tergite and eighth sternite fused laterally (Fig. <xref ref-type="fig" rid="F129">744</xref>). Ninth tergite (Figs <xref ref-type="fig" rid="F129">745–746</xref>) longitudinally divided medially, with pores and pseudopores; tenth tergite rather small, inwardly arcuate basally, apically slightly inwardly arcuate; spiculum gastrale (Figs <xref ref-type="fig" rid="F129">747–748</xref>) gradually dilated from middle towards its apical end that is strongly sclerotized, with two short ‘horns’; basal end slightly dilated, spoon-like, outwardly arcuate. Aedeagus (Figs <xref ref-type="fig" rid="F129">749–750</xref>) slender, parallel-sided, parameres not fused on their apical third, apex of aedeagus blunt; basal piece of aedeagus short, ratio of its length : length of parameres 1 : 3; aedeagus curved from lateral view (Fig. <xref ref-type="fig" rid="F129">750</xref>).</p><fig id="F129" position="float" orientation="portrait"><label>Figures 742–750.</label><caption><p>
                  <bold>742</bold> <italic><tp:taxon-name><tp:taxon-name-part taxon-name-part-type="genus" reg="Tomogenius">Tomogenius</tp:taxon-name-part> <tp:taxon-name-part taxon-name-part-type="species" reg="ripicola">ripicola</tp:taxon-name-part></tp:taxon-name></italic> (Marseul, 1870) male terminalia: 8<sup>th</sup> sternite + 8<sup>th</sup> tergite, ventral view <bold>743</bold> ditto, dorsal view <bold>744</bold> ditto, lateral view <bold>745</bold> male terminalia: 9<sup>th</sup> + 10<sup>th</sup> tergites, dorsal view <bold>746</bold> ditto, lateral view <bold>747</bold> male terminalia: spiculum gastrale, ventral view <bold>748</bold> ditto, lateral view <bold>749</bold> male terminalia: aedeagus, dorsal view <bold>750</bold> ditto, lateral view.</p></caption><graphic xmlns:xlink="http://www.w3.org/1999/xlink" xlink:href="zookeys-689-001-g129.jpg" position="float" orientation="portrait" xlink:type="simple" id="oo_150191.jpg"/></fig></tp:treatment-sec><tp:treatment-sec><!--Section generated to contain objects referenced in tp:taxon-treatment.--><fig id="F146" position="float" orientation="portrait"><label>Figure 767.</label><caption><p>Distribution of the genus <italic><tp:taxon-name><tp:taxon-name-part taxon-name-part-type="genus" reg="Tomogenius">Tomogenius</tp:taxon-name-part></tp:taxon-name></italic> Marseul, 1862 in Australia: <italic><tp:taxon-name><tp:taxon-name-part taxon-name-part-type="genus" reg="Tomogenius">Tomogenius</tp:taxon-name-part> <tp:taxon-name-part taxon-name-part-type="species" reg="incisus">incisus</tp:taxon-name-part></tp:taxon-name></italic> (Erichson, 1842); <italic><tp:taxon-name><tp:taxon-name-part taxon-name-part-type="genus" reg="Tomogenius">Tomogenius</tp:taxon-name-part> <tp:taxon-name-part taxon-name-part-type="species" reg="motocola">motocola</tp:taxon-name-part></tp:taxon-name></italic> Mazur, 1990 and <italic><tp:taxon-name><tp:taxon-name-part taxon-name-part-type="genus" reg="Tomogenius">Tomogenius</tp:taxon-name-part> <tp:taxon-name-part taxon-name-part-type="species" reg="ripicola">ripicola</tp:taxon-name-part></tp:taxon-name></italic> (Marseul, 1870).</p></caption><graphic xmlns:xlink="http://www.w3.org/1999/xlink" xlink:href="zookeys-689-001-g146.jpg" position="float" orientation="portrait" xlink:type="simple" id="oo_150209.jpg"/></fig><fig id="F126" position="float" orientation="portrait"><label>Figures 723–731.</label><caption><p>
                  <bold>723</bold> <italic><tp:taxon-name><tp:taxon-name-part taxon-name-part-type="genus" reg="Tomogenius">Tomogenius</tp:taxon-name-part> <tp:taxon-name-part taxon-name-part-type="species" reg="papuaensis">papuaensis</tp:taxon-name-part></tp:taxon-name></italic> Gomy, 2007 male terminalia: 8<sup>th</sup> sternite + 8<sup>th</sup> tergite, ventral view <bold>724</bold> ditto, dorsal view <bold>725</bold> ditto, lateral view <bold>726</bold> male terminalia: 9<sup>th</sup> + 10<sup>th</sup> tergites, dorsal view <bold>727</bold> ditto, lateral view <bold>728</bold> male terminalia: spiculum gastrale, ventral view <bold>729</bold> ditto, lateral view <bold>730</bold> male terminalia: aedeagus, dorsal view <bold>731</bold> ditto, lateral view.</p></caption><graphic xmlns:xlink="http://www.w3.org/1999/xlink" xlink:href="zookeys-689-001-g126.jpg" position="float" orientation="portrait" xlink:type="simple" id="oo_150188.jpg"/></fig></tp:treatment-sec></tp:taxon-treatment>
